# Supplementary material for: Molecular targets and signaling pathways regulated by nuclear translocation of syndecan-1
Source: BMC Cell Biol. 2017 Dec 8;18:34. doi: 10.1186/s12860-017-0150-z (PMC5721467; doi:10.1186/s12860-017-0150-z)
Supplement: Supplementary file 6 — Differentially regulated proteins between the FLs1 and the NLSdel groups Sheet: “All samples” regards the two sample moderated t-test using all samples in each group. Sheet: “2 vs 2 samples” regards the same two sample moderated t-test analysis but excluding two replicates with low Pearson correlation. id = Uniprot accession numbers (XLSX 1981 kb) [file 12860_2017_150_MOESM6_ESM.xlsx]

## Sheet: Info
This supplementary file regards to the study by Szatmari et al et al. “Molecular targets and signaling pathways regulated by nuclear translocation of syndecan-1”, 2016
Sheet: “All samples” regards the two sample moderated t-test using all samples in each group.
Sheet: “2 vs 2 samples” regards the same two sample moderated t-test analysis but excluding two replicates with low Pearson correlation
id = Uniprot accession numbers

## Sheet: All samples
id	fF	fR	AveExpr	F	P.Value	adj.P.Val	adj.pvalue.significant	total.n	FClog2	FC lin
P35354	1.01453	0.729633	0.872083	380.094	1.47e-07	0.00132101	TRUE	6	0.2849	1.21833
Q01995	-1.14967	-1.44373	-1.2967	245.076	6.2e-07	0.00185289	TRUE	6	0.294067	1.22609
P22676	-0.9803	-1.22563	-1.10297	262.477	4.96e-07	0.00185289	TRUE	6	0.245333	1.18537
B4DN22	0.893167	0.838333	0.86575	196.241	1.28e-06	0.00286824	TRUE	6	0.0548333	1.03874
P08476	0.517067	0.986533	0.7518	153.253	2.86e-06	0.00512249	TRUE	6	-0.469467	-1.3846
P01024	0.9609	0.6499	0.8054	135.533	4.25e-06	0.00544543	TRUE	6	0.311	1.24057
E7EPY1	0.481033	0.6377	0.559367	137.888	4.02e-06	0.00544543	TRUE	6	-0.156667	-1.11471
Q8TDB4	-0.598067	-0.965933	-0.782	108.388	8.74e-06	0.00741538	TRUE	6	0.367867	1.29044
M0QYX1	0.515767	0.472	0.493883	111.094	8.07e-06	0.00741538	TRUE	6	0.0437667	1.0308
E9PQZ5	-0.8638	-0.785933	-0.824867	107.024	9.1e-06	0.00741538	TRUE	6	-0.0778667	-1.05546
P01344	0.613567	0.702267	0.657917	115.548	7.11e-06	0.00741538	TRUE	6	-0.0887	-1.06341
Q15124	-0.275933	-0.995633	-0.635783	97.5497	1.23e-05	0.00844611	TRUE	6	0.7197	1.64684
Q00653-4	0.3755	0.4877	0.4316	99.7478	1.14e-05	0.00844611	TRUE	6	-0.1122	-1.08088
E9PB90	0.293533	0.506167	0.39985	95.3029	1.32e-05	0.00845003	TRUE	6	-0.212633	-1.1588
P15104	-0.8302	-0.6708	-0.7505	88.0275	1.7e-05	0.00999156	TRUE	6	-0.1594	-1.11682
O60711	0.103093	0.730367	0.41673	86.7287	1.78e-05	0.00999156	TRUE	6	-0.627273	-1.54464
B4DHJ7	0.595067	0.4323	0.513683	84.0895	1.97e-05	0.010377	TRUE	6	0.162767	1.11943
Q3KP66-3	0.470867	0.321133	0.396	74.4574	2.9e-05	0.0111156	TRUE	6	0.149733	1.10936
Q8IWK6-3	0.5508	0.440633	0.495717	71.0697	3.36e-05	0.0111156	TRUE	6	0.110167	1.07935
Q9Y6N5	0.4824	0.401333	0.441867	78.923	2.41e-05	0.0111156	TRUE	6	0.0810667	1.0578
P17301	0.3862	0.388267	0.387233	71.5824	3.28e-05	0.0111156	TRUE	6	-0.00206667	-1.00143
F5H070	0.421667	0.427967	0.424817	70.3141	3.47e-05	0.0111156	TRUE	6	-0.0063	-1.00438
O94808	0.4956	0.539733	0.517667	70.3838	3.46e-05	0.0111156	TRUE	6	-0.0441333	-1.03106
Q9UPQ0-8	-0.551533	-0.490333	-0.520933	72.1369	3.2e-05	0.0111156	TRUE	6	-0.0612	-1.04333
Q14164	0.3968	0.459033	0.427917	76.7592	2.63e-05	0.0111156	TRUE	6	-0.0622333	-1.04408
P24821	0.5367	0.6269	0.5818	74.7462	2.86e-05	0.0111156	TRUE	6	-0.0902	-1.06452
P05121-2	0.4851	0.8712	0.67815	76.5109	2.66e-05	0.0111156	TRUE	6	-0.3861	-1.30686
Q96PP8-2	-0.0833333	0.736133	0.3264	77.6522	2.54e-05	0.0111156	TRUE	6	-0.819467	-1.76475
P27658	1.4141	0.731767	1.07293	65.2572	4.39e-05	0.0115667	TRUE	6	0.682333	1.60473
O95631	0.640167	0.336133	0.48815	63.3465	4.83e-05	0.0115667	TRUE	6	0.304033	1.23459
Q24JP5	0.571967	0.370967	0.471467	64.2134	4.62e-05	0.0115667	TRUE	6	0.201	1.14949
Q15043-2	0.4163	0.3169	0.3666	64.5744	4.54e-05	0.0115667	TRUE	6	0.0994	1.07133
Q6IN84	-0.3648	-0.400733	-0.382767	63.7473	4.73e-05	0.0115667	TRUE	6	0.0359333	1.02522
A1A5C7-3	0.481467	0.4942	0.487833	63.0237	4.9e-05	0.0115667	TRUE	6	-0.0127333	-1.00887
E7ENP0	0.3727	0.406667	0.389683	63.702	4.74e-05	0.0115667	TRUE	6	-0.0339667	-1.02382
H3BVI6	-0.432633	-0.302867	-0.36775	67.8331	3.89e-05	0.0115667	TRUE	6	-0.129767	-1.09412
O00329	0.474467	0.637667	0.556067	64.5608	4.55e-05	0.0115667	TRUE	6	-0.1632	-1.11977
Q15118	0.168667	0.530333	0.3495	64.3558	4.59e-05	0.0115667	TRUE	6	-0.361667	-1.28491
B4DRV7	0.573467	0.237733	0.4056	61.4983	5.3e-05	0.0115786	TRUE	6	0.335733	1.26202
Q8NEA6	0.707833	0.466067	0.58695	62.2786	5.09e-05	0.0115786	TRUE	6	0.241767	1.18244
P02774-2	-0.554467	-0.642933	-0.5987	61.781	5.22e-05	0.0115786	TRUE	6	0.0884667	1.06324
P47895	0.353767	0.820067	0.586917	60.9497	5.45e-05	0.0116255	TRUE	6	-0.4663	-1.38156
P25774-2	0.755433	0.193367	0.4744	59.9705	5.73e-05	0.0116678	TRUE	6	0.562067	1.47638
O60488-2	0.455267	0.163133	0.3092	58.7386	6.12e-05	0.0116678	TRUE	6	0.292133	1.22445
P21580	0.428467	0.605967	0.517217	59.0408	6.02e-05	0.0116678	TRUE	6	-0.1775	-1.13092
P24001-4	0.3856	0.768867	0.577233	59.0465	6.02e-05	0.0116678	TRUE	6	-0.383267	-1.30429
P01584	0.774433	1.94273	1.35858	58.7347	6.12e-05	0.0116678	TRUE	6	-1.1683	-2.24747
Q9HCU0	-0.474933	-1.3801	-0.927517	58.0194	6.36e-05	0.0118718	TRUE	6	0.905167	1.87276
P07204	-0.00603	-0.904533	-0.455282	57.074	6.69e-05	0.0120528	TRUE	6	0.898503	1.86413
Q8N5W9	-0.369567	-0.313367	-0.341467	56.9914	6.72e-05	0.0120528	TRUE	6	-0.0562	-1.03972
P78504	0.323733	0.408333	0.366033	56.0908	7.07e-05	0.0124199	TRUE	6	-0.0846	-1.06039
Q13751	0.478967	1.122	0.800483	55.2095	7.43e-05	0.012799	TRUE	6	-0.643033	-1.56161
P55285	0.09048	0.8251	0.45779	54.4316	7.76e-05	0.0131263	TRUE	6	-0.73462	-1.66396
Q9HDC5	-0.587467	0.167833	-0.209817	53.3474	8.26e-05	0.0137174	TRUE	6	-0.7553	-1.68798
P23560	-0.376933	-0.609067	-0.493	50.4465	9.83e-05	0.0157411	TRUE	6	0.232133	1.17457
R4GND3	0.3737	0.416967	0.395333	50.527	9.79e-05	0.0157411	TRUE	6	-0.0432667	-1.03044
O60637-3	0.560867	0.412	0.486433	50.0114	0.00010103	0.0158866	TRUE	6	0.148867	1.1087
Q29983	0.737767	0.176347	0.457057	49.6397	0.000103397	0.0159784	TRUE	6	0.56142	1.47572
F8VQX6	-0.275633	-0.577867	-0.42675	48.1641	0.000113538	0.0161689	TRUE	6	0.302233	1.23305
E9PG83	-0.555333	-0.603467	-0.5794	48.2486	0.000112923	0.0161689	TRUE	6	0.0481333	1.03393
Q96SQ9	-0.549767	-0.586267	-0.568017	48.24	0.000112985	0.0161689	TRUE	6	0.0365	1.02562
G5EA54	-0.384667	-0.361767	-0.373217	48.1488	0.000113649	0.0161689	TRUE	6	-0.0229	-1.016
P78539-4	0.303633	0.485467	0.39455	48.5975	0.00011043	0.0161689	TRUE	6	-0.181833	-1.13432
P24844	-0.6103	-0.798367	-0.704333	47.6519	0.000117359	0.0164357	TRUE	6	0.188067	1.13924
P43003-2	-0.463	-0.646933	-0.554967	47.3045	0.000120047	0.0165536	TRUE	6	0.183933	1.13598
Q9ULU8-5	0.222367	0.349933	0.28615	46.9594	0.000122797	0.0166762	TRUE	6	-0.127567	-1.09245
Q12955-5	-0.360033	-0.355167	-0.3576	46.5958	0.000125783	0.0168267	TRUE	6	-0.00486667	-1.00338
P51617-2	-0.505833	-0.3998	-0.452817	46.1579	0.000129507	0.0170701	TRUE	6	-0.106033	-1.07626
B4DHD4	0.950367	0.0644533	0.50741	45.2821	0.000137395	0.0177225	TRUE	6	0.885913	1.84793
E9PCX3	-0.15404	-0.4201	-0.28707	44.8717	0.000141307	0.0177225	TRUE	6	0.26606	1.20252
G5EA37	1.06197	0.916367	0.989167	44.5633	0.000144343	0.0177225	TRUE	6	0.1456	1.10619
Q04756	-0.663833	-0.732533	-0.698183	44.8168	0.000141842	0.0177225	TRUE	6	0.0687	1.04877
Q86WR7-2	-0.322033	-0.322167	-0.3221	44.6656	0.000143326	0.0177225	TRUE	6	0.000133334	1.00009
B4DLR8	-0.623833	-0.918133	-0.770983	44.0339	0.000149755	0.0181385	TRUE	6	0.2943	1.22629
P05109	0.9885	0.151567	0.570033	43.7395	0.000152879	0.0182701	TRUE	6	0.836933	1.78625
Q6PCB6-2	0.621667	0.5325	0.577083	43.5288	0.000155167	0.0182995	TRUE	6	0.0891667	1.06376
Q8TCU6	0.357733	0.5877	0.472717	42.5747	0.000166107	0.0193353	TRUE	6	-0.229967	-1.17281
Q5JWM4	-0.500733	-1.05767	-0.7792	42.0344	0.000172748	0.0198505	TRUE	6	0.556933	1.47114
Q9UGQ3-2	0.285833	0.347933	0.316883	41.4439	0.000180409	0.0204685	TRUE	6	-0.0621	-1.04398
P51956-2	0.0900267	0.554767	0.322397	40.5064	0.000193505	0.0216798	TRUE	6	-0.46474	-1.38007
P19021-6	0.404933	0.2764	0.340667	40.2716	0.000196977	0.0217964	TRUE	6	0.128533	1.09318
Q8IXQ6-3	-0.1929	-0.420267	-0.306583	39.8568	0.000203313	0.0222231	TRUE	6	0.227367	1.1707
Q9NZH0	0.380433	0.4029	0.391667	39.3523	0.000211381	0.022585	TRUE	6	-0.0224667	-1.01569
M0QYR6	0.343667	0.626133	0.4849	39.3351	0.000211664	0.022585	TRUE	6	-0.282467	-1.21627
Q7L945	0.3491	0.395367	0.372233	38.9587	0.000217967	0.022984	TRUE	6	-0.0462667	-1.03259
Q9UHI8	0.0564	0.428067	0.242233	38.6592	0.000223158	0.0232577	TRUE	6	-0.371667	-1.29385
F5H7S1	-0.1095	-0.462667	-0.286083	37.7356	0.000240216	0.0244841	TRUE	6	0.353167	1.27736
Q6UXV4	-0.5011	-0.492367	-0.496733	37.7267	0.000240389	0.0244841	TRUE	6	-0.00873333	-1.00607
P27701-2	0.753733	0.465033	0.609383	36.8684	0.000257811	0.0259202	TRUE	6	0.2887	1.22154
P58335-4	0.262133	0.3303	0.296217	36.7532	0.000260272	0.0259202	TRUE	6	-0.0681667	-1.04838
Q8IVF7	0.225233	0.343367	0.2843	36.2737	0.000270854	0.0266777	TRUE	6	-0.118133	-1.08533
P54753	-0.2631	-0.3624	-0.31275	36.1123	0.000274543	0.0267471	TRUE	6	0.0993	1.07125
Q01432	0.257933	0.350167	0.30405	35.9159	0.000279121	0.0269007	TRUE	6	-0.0922333	-1.06602
Q96NU1-1	-0.986933	-1.83503	-1.41098	35.4582	0.000290179	0.0269325	TRUE	6	0.8481	1.80013
H0Y3K7	-0.169787	-0.7156	-0.442693	35.055	0.000300397	0.0269325	TRUE	6	0.545813	1.45984
P02458-3	-0.191377	-0.667533	-0.429455	34.9364	0.00030349	0.0269325	TRUE	6	0.476157	1.39103
P40189	-0.119937	-0.3636	-0.241768	34.9539	0.00030303	0.0269325	TRUE	6	0.243663	1.184
O94813-3	0.451133	0.3009	0.376017	35.2844	0.000294526	0.0269325	TRUE	6	0.150233	1.10975
P02768	-0.5997	-0.6544	-0.62705	35.5667	0.000287505	0.0269325	TRUE	6	0.0547	1.03864
Q9Y248	-0.481467	-0.194633	-0.33805	35.3667	0.000292456	0.0269325	TRUE	6	-0.286833	-1.21996
O43187	0.6635	1.0412	0.85235	35.0412	0.000300754	0.0269325	TRUE	6	-0.3777	-1.29927
H0YL26	0.373467	0.352833	0.36315	34.7993	0.00030712	0.0269874	TRUE	6	0.0206333	1.0144
O75425-3	0.313733	0.293033	0.303383	34.4747	0.00031594	0.0274929	TRUE	6	0.0207	1.01445
Q96CX2	-0.0864333	0.673567	0.293567	34.2612	0.000321921	0.027744	TRUE	6	-0.76	-1.69349
Q13478	0.4499	0.10186	0.27588	33.951	0.000330879	0.027978	TRUE	6	0.34804	1.27283
E9PEG3	-0.2294	-0.444533	-0.336967	34.0383	0.000328324	0.027978	TRUE	6	0.215133	1.16081
S4R3B5	0.363567	0.273333	0.31845	33.7372	0.000337242	0.0282495	TRUE	6	0.0902333	1.06454
P08729	0.349733	0.330833	0.340283	33.52	0.000343869	0.0285379	TRUE	6	0.0189	1.01319
Q8NCL9	0.567767	0.249867	0.408817	33.3345	0.000349666	0.0287528	TRUE	6	0.3179	1.24651
Q9NZU0	-0.0483967	-0.352833	-0.200615	32.0904	0.000392019	0.0294309	TRUE	6	0.304437	1.23494
Q8IYT3	-0.180493	-0.4653	-0.322897	32.2041	0.000387878	0.0294309	TRUE	6	0.284807	1.21825
F5H631	0.427233	0.172833	0.300033	32.9135	0.000363299	0.0294309	TRUE	6	0.2544	1.19284
O15069	-0.287167	-0.483467	-0.385317	31.5189	0.000413719	0.0294309	TRUE	6	0.1963	1.14576
P23769-2	-0.2603	-0.4367	-0.3485	31.6645	0.000408043	0.0294309	TRUE	6	0.1764	1.13006
Q9NR61	0.492	0.3278	0.4099	31.7596	0.000404392	0.0294309	TRUE	6	0.1642	1.12054
H7C0V3	-0.283767	-0.386667	-0.335217	31.4376	0.00041693	0.0294309	TRUE	6	0.1029	1.07393
Q9Y4P8-4	-0.2423	-0.2652	-0.25375	31.4354	0.000417017	0.0294309	TRUE	6	0.0229	1.016
Q16719	0.562133	0.555467	0.5588	31.5952	0.000410733	0.0294309	TRUE	6	0.00666667	1.00463
P48736	0.325133	0.344367	0.33475	31.8226	0.000401998	0.0294309	TRUE	6	-0.0192333	-1.01342
Q8TB36-2	-0.253533	-0.229567	-0.24155	32.5763	0.000374722	0.0294309	TRUE	6	-0.0239667	-1.01675
Q9NZU5	-0.276967	-0.2157	-0.246333	32.2709	0.000385474	0.0294309	TRUE	6	-0.0612667	-1.04338
C9JV03	0.383133	0.49	0.436567	31.5761	0.000411478	0.0294309	TRUE	6	-0.106867	-1.07689
P38936	0.559567	0.677533	0.61855	32.7984	0.000367145	0.0294309	TRUE	6	-0.117967	-1.0852
Q01201	0.351367	0.472933	0.41215	32.1267	0.00039069	0.0294309	TRUE	6	-0.121567	-1.08792
Q09328	0.172433	0.433833	0.303133	32.656	0.000371981	0.0294309	TRUE	6	-0.2614	-1.19864
K7ER94	0.234633	0.500733	0.367683	31.7265	0.000405658	0.0294309	TRUE	6	-0.2661	-1.20255
F8WEG4	-0.571067	-0.0935367	-0.332302	32.7573	0.000368532	0.0294309	TRUE	6	-0.47753	-1.39236
F8W782	0.5756	0.0781833	0.326892	31.2752	0.000423448	0.0295928	TRUE	6	0.497417	1.41168
F5H533	-0.266167	0.3479	0.0408667	31.2145	0.000425914	0.0295928	TRUE	6	-0.614067	-1.53057
Q9H4W6-2	-0.3665	-0.288067	-0.327283	30.9037	0.000438857	0.0302575	TRUE	6	-0.0784333	-1.05587
P43007	-0.267267	-0.271	-0.269133	30.7077	0.000447282	0.030603	TRUE	6	0.00373333	1.00259
P43121	0.0135033	-0.596033	-0.291265	30.6101	0.00045156	0.0306616	TRUE	6	0.609537	1.52577
P05362	0.4346	0.285433	0.360017	30.4781	0.000457423	0.0308262	TRUE	6	0.149167	1.10893
Q8TDB6	-0.200133	-0.3791	-0.289617	29.9331	0.000482723	0.0322884	TRUE	6	0.178967	1.13207
C9JXM2	0.4589	0.4957	0.4773	29.4078	0.000508857	0.0337748	TRUE	6	-0.0368	-1.02584
Q8WX93-3	-0.4166	-0.176867	-0.296733	29.3377	0.000512482	0.0337748	TRUE	6	-0.239733	-1.18077
Q6P163	0.741967	0.6254	0.683683	29.082	0.000525994	0.0342035	TRUE	6	0.116567	1.08415
F8VSZ4	0.245967	0.396333	0.32115	29.0704	0.000526619	0.0342035	TRUE	6	-0.150367	-1.10985
Q07817-2	-0.218167	-0.3597	-0.288933	28.8118	0.000540784	0.0343762	TRUE	6	0.141533	1.10308
F8W036	0.348567	0.4119	0.380233	28.8441	0.000538984	0.0343762	TRUE	6	-0.0633333	-1.04488
Q86YV5	-0.434233	-0.214807	-0.32452	28.8948	0.000536181	0.0343762	TRUE	6	-0.219427	-1.16427
P16157-2	-0.413433	-0.402333	-0.407883	28.7164	0.000546132	0.0344717	TRUE	6	-0.0111	-1.00772
Q9BYN0	-0.119897	-0.358767	-0.239332	28.6335	0.000550837	0.0344827	TRUE	6	0.23887	1.18007
Q8NAP3	0.286133	0.5325	0.409317	28.5783	0.000554001	0.0344827	TRUE	6	-0.246367	-1.18622
F5H0K8	0.345667	0.2053	0.275483	28.1465	0.000579579	0.0349466	TRUE	6	0.140367	1.10219
Q8TAQ9-2	0.3343	0.326033	0.330167	28.0929	0.000582854	0.0349466	TRUE	6	0.00826667	1.00575
Q63HK5	0.172967	0.3608	0.266883	28.0606	0.000584848	0.0349466	TRUE	6	-0.187833	-1.13905
D6RFW1	-0.352467	-0.161673	-0.25707	28.3303	0.000568508	0.0349466	TRUE	6	-0.190793	-1.14139
Q9UPY5	-0.4654	-0.186207	-0.325803	28.3153	0.000569398	0.0349466	TRUE	6	-0.279193	-1.21352
Q14766-3	0.05988	0.385233	0.222557	28.1313	0.000580506	0.0349466	TRUE	6	-0.325353	-1.25297
Q9Y222-4	-0.0631433	0.318767	0.127812	27.8883	0.000595606	0.0353538	TRUE	6	-0.38191	-1.30307
Q9Y6M5	0.412967	0.5213	0.467133	27.6893	0.000608355	0.035873	TRUE	6	-0.108333	-1.07798
Q8N6I1-2	-0.01409	-0.3858	-0.199945	27.4703	0.0006228	0.0364847	TRUE	6	0.37171	1.29389
P21399	0.267833	0.3909	0.329367	27.2938	0.000634772	0.036521	TRUE	6	-0.123067	-1.08905
I3L4X3	-0.3592	-0.1926	-0.2759	27.3205	0.000632938	0.036521	TRUE	6	-0.1666	-1.12241
Q9UKU6	0.0652133	0.432933	0.249073	27.2811	0.000635643	0.036521	TRUE	6	-0.36772	-1.29031
F8VWB0	0.327767	0.308233	0.318	26.9682	0.000657646	0.0375445	TRUE	6	0.0195333	1.01363
H7C3Z9	-1.78403	-3.5384	-2.66122	26.2614	0.000711135	0.038648	TRUE	6	1.75437	3.37378
G3V511	0.698333	0.363257	0.530795	26.2553	0.000711618	0.038648	TRUE	6	0.335077	1.26144
G3V3U1	-0.1622	-0.310667	-0.236433	26.3754	0.000702132	0.038648	TRUE	6	0.148467	1.10839
Q9NPF2-2	0.400267	0.264857	0.332562	26.2032	0.000715783	0.038648	TRUE	6	0.13541	1.0984
Q9GZT9	0.286767	0.238933	0.26285	26.5263	0.000690449	0.038648	TRUE	6	0.0478333	1.03371
J3KNV1	0.196267	0.241733	0.219	26.3466	0.000704391	0.038648	TRUE	6	-0.0454667	-1.03202
O14523	0.246267	0.3027	0.274483	26.3956	0.000700551	0.038648	TRUE	6	-0.0564333	-1.03989
A6NHM7	0.177867	0.4296	0.303733	26.3155	0.000706845	0.038648	TRUE	6	-0.251733	-1.19064
O75326	0.509033	0.804	0.656517	26.4283	0.000698009	0.038648	TRUE	6	-0.294967	-1.22686
P49767	0.217433	0.446667	0.33205	26.1274	0.000721903	0.038745	TRUE	6	-0.229233	-1.17221
O00194	0.458267	0.543067	0.500667	26.0667	0.000726849	0.0387783	TRUE	6	-0.0848	-1.06054
P02786	0.265067	0.192333	0.2287	26.0019	0.000732184	0.0388317	TRUE	6	0.0727333	1.05171
E7ETU9	0.321267	0.418133	0.3697	25.8641	0.000743697	0.0392103	TRUE	6	-0.0968667	-1.06945
Q2TAP0	0.2237	0.247767	0.235733	25.7736	0.000751381	0.039212	TRUE	6	-0.0240667	-1.01682
P05120	0.346667	0.536633	0.44165	25.7608	0.000752478	0.039212	TRUE	6	-0.189967	-1.14074
Q9NYY3	-0.2635	-0.1713	-0.2174	25.6647	0.000760776	0.0394152	TRUE	6	-0.0922	-1.06599
Q9BRX5	-0.570167	-0.303633	-0.4369	25.5219	0.000773318	0.0398348	TRUE	6	-0.266533	-1.20291
B7Z5N5	0.409333	0.1965	0.302917	25.1592	0.000806406	0.0409116	TRUE	6	0.212833	1.15896
O15075-2	-0.325133	-0.508	-0.416567	25.1432	0.000807916	0.0409116	TRUE	6	0.182867	1.13514
P17024	-0.6132	0.362467	-0.125367	25.2139	0.000801304	0.0409116	TRUE	6	-0.975667	-1.96655
G3XAM2	-0.289133	-0.9079	-0.598517	24.9732	0.000824103	0.0411559	TRUE	6	0.618767	1.53556
P46531	-0.166513	-0.370633	-0.268573	24.9351	0.000827788	0.0411559	TRUE	6	0.20412	1.15198
Q96IT1	0.577633	0.5365	0.557067	24.8698	0.000834155	0.0411559	TRUE	6	0.0411333	1.02892
Q86V86	0.276367	0.250767	0.263567	24.992	0.000822284	0.0411559	TRUE	6	0.0256	1.0179
Q9BSY9	-0.345867	-0.133623	-0.239745	24.854	0.0008357	0.0411559	TRUE	6	-0.212243	-1.15849
Q460N5-4	-0.129933	-0.262	-0.195967	24.7605	0.00084495	0.0413841	TRUE	6	0.132067	1.09586
Q86W92-2	0.0350367	0.476867	0.255952	24.6949	0.000851521	0.0414793	TRUE	6	-0.44183	-1.35833
Q9UBN6	0.403733	0.316733	0.360233	24.5544	0.000865814	0.0414989	TRUE	6	0.087	1.06216
Q96EX2-3	0.192367	0.401067	0.296717	24.5921	0.000861947	0.0414989	TRUE	6	-0.2087	-1.15565
J3QRX2	1.65557	1.94803	1.8018	24.6184	0.00085927	0.0414989	TRUE	6	-0.292467	-1.22473
P0DKB5	0.370267	0.4159	0.393083	24.4006	0.000881821	0.0418978	TRUE	6	-0.0456333	-1.03214
O94955	-0.335267	-0.26	-0.297633	24.3407	0.00088816	0.0418978	TRUE	6	-0.0752667	-1.05356
Q9HB20	0.2342	0.384633	0.309417	24.3598	0.000886135	0.0418978	TRUE	6	-0.150433	-1.1099
O60462-4	0.162553	0.449933	0.306243	24.1367	0.000910198	0.0427126	TRUE	6	-0.28738	-1.22042
P06732	-0.588133	-0.3828	-0.485467	23.9723	0.000928484	0.0433438	TRUE	6	-0.205333	-1.15295
F8WAR6	0.126833	0.380767	0.2538	23.9109	0.000935432	0.0434419	TRUE	6	-0.253933	-1.19245
B4DJJ3	0.303533	0.0499443	0.176739	23.8351	0.000944113	0.043619	TRUE	6	0.253589	1.19217
H0Y2P5	0.2481	0.221033	0.234567	23.7574	0.000953106	0.0438086	TRUE	6	0.0270667	1.01894
O15427	0.334567	0.2255	0.280033	23.6929	0.000960671	0.0439311	TRUE	6	0.109067	1.07853
P35052	-0.0859433	-0.4391	-0.262522	23.4279	0.000992544	0.0441118	TRUE	6	0.353157	1.27735
Q9BXJ1	0.559267	0.230923	0.395095	23.4568	0.000989006	0.0441118	TRUE	6	0.328343	1.25557
P42702	-0.190813	-0.389667	-0.29024	23.4978	0.000984002	0.0441118	TRUE	6	0.198853	1.14779
Q9UKF7	0.346533	0.2201	0.283317	23.4148	0.000994152	0.0441118	TRUE	6	0.126433	1.09159
Q6P9G4	0.21489	0.4542	0.334545	23.4719	0.000987162	0.0441118	TRUE	6	-0.23931	-1.18043
Q14D04	0.139377	0.7615	0.450438	23.4548	0.000989251	0.0441118	TRUE	6	-0.622123	-1.53914
P05556-2	0.170133	0.303067	0.2366	23.1274	0.00103038	0.045494	TRUE	6	-0.132933	-1.09652
Q8TDW0	0.2398	0.1489	0.19435	23.0845	0.00103594	0.0455155	TRUE	6	0.0909	1.06503
H3BME4	0.278233	0.290367	0.2843	22.9196	0.00105766	0.0461329	TRUE	6	-0.0121333	-1.00845
O14763-2	0.2213	0.3196	0.27045	22.8999	0.00106029	0.0461329	TRUE	6	-0.0983	-1.07051
E9PDB0	-0.0597667	-0.4727	-0.266233	22.832	0.00106942	0.0463056	TRUE	6	0.412933	1.33139
B0QY70	0.248867	0.359767	0.304317	22.7349	0.00108269	0.0466544	TRUE	6	-0.1109	-1.0799
Q9ULD6-3	0.477167	0.220843	0.349005	22.5405	0.00110987	0.0473883	TRUE	6	0.256323	1.19443
P41134-2	-0.137967	-0.3666	-0.252283	22.5375	0.00111029	0.0473883	TRUE	6	0.228633	1.17172
Q9Y483-4	-0.118093	-0.326	-0.222047	22.4726	0.00111958	0.0475581	TRUE	6	0.207907	1.15501
Q5XLC2	0.281967	0.401067	0.341517	22.1419	0.00116845	0.0494	TRUE	6	-0.1191	-1.08606
F5GWP8	-0.548053	-1.4964	-1.02223	22.0498	0.00118256	0.049762	TRUE	6	0.948347	1.92966
J3QKP2	-0.4941	-0.4453	-0.4697	21.9388	0.00119986	0.050254	FALSE	6	-0.0488	-1.0344
O43752-2	0.307667	0.11979	0.213728	21.7606	0.00122831	0.0510389	FALSE	6	0.187877	1.13909
Q15646	-0.323567	-0.3717	-0.347633	21.7503	0.00122999	0.0510389	FALSE	6	0.0481333	1.03393
Q9H6B4	0.329767	0.2814	0.305583	21.6581	0.0012451	0.0514276	FALSE	6	0.0483667	1.03409
Q8IZJ1-2	-0.503333	-1.23253	-0.867933	21.595	0.00125557	0.0516223	FALSE	6	0.7292	1.65772
Q2TB10	0.2318	0.191667	0.211733	21.554	0.00126242	0.0516671	FALSE	6	0.0401333	1.02821
Q56NI9	-0.1968	-0.311633	-0.254217	21.4191	0.00128537	0.052367	FALSE	6	0.114833	1.08285
Q5SW79	0.100667	0.327	0.213833	21.369	0.00129403	0.0524814	FALSE	6	-0.226333	-1.16986
P51687	-0.190567	-0.196933	-0.19375	21.3311	0.00130063	0.0525115	FALSE	6	0.00636667	1.00442
H3BPW2	0.297233	0.255233	0.276233	21.282	0.00130924	0.0526221	FALSE	6	0.042	1.02954
Q8IWB1	0.195467	0.203467	0.199467	21.1886	0.00132584	0.0530512	FALSE	6	-0.008	-1.00556
Q7L3S4	0.417367	0.223727	0.320547	21.1166	0.00133883	0.0533329	FALSE	6	0.19364	1.14365
P55196-3	0.198	0.251033	0.224517	21.0753	0.00134634	0.053395	FALSE	6	-0.0530333	-1.03744
Q9Y6Z7	-0.4148	-1.16193	-0.788367	20.9605	0.00136753	0.0539962	FALSE	6	0.747133	1.67845
E9PK78	0.05475	0.372967	0.213858	20.9259	0.00137401	0.0540144	FALSE	6	-0.318217	-1.24679
Q99712	0.273567	0.210933	0.24225	20.88	0.00138266	0.0541168	FALSE	6	0.0626333	1.04437
Q17RU2	0.264633	0.234433	0.249533	20.8062	0.0013967	0.0541933	FALSE	6	0.0302	1.02115
P98194-3	0.1568	0.286867	0.221833	20.8219	0.00139371	0.0541933	FALSE	6	-0.130067	-1.09434
F5GXH7	0.2006	-0.259	-0.0292	20.4981	0.00145744	0.0544294	FALSE	6	0.4596	1.37516
O00468-6	0.3756	0.0665233	0.221062	20.6921	0.0014188	0.0544294	FALSE	6	0.309077	1.23891
E9PE15	0.243233	0.2062	0.224717	20.555	0.00144597	0.0544294	FALSE	6	0.0370333	1.026
C9IZ13	0.175133	0.262867	0.219	20.5436	0.00144826	0.0544294	FALSE	6	-0.0877333	-1.0627
Q92611	0.236233	0.4047	0.320467	20.6377	0.0014295	0.0544294	FALSE	6	-0.168467	-1.12386
Q8IV32	-0.360167	-0.09864	-0.229403	20.7209	0.00141319	0.0544294	FALSE	6	-0.261527	-1.19875
H7BXR3	0.206633	0.655833	0.431233	20.5952	0.00143793	0.0544294	FALSE	6	-0.4492	-1.36528
Q9NPH5-3	0.292517	0.964367	0.628442	20.5489	0.00144719	0.0544294	FALSE	6	-0.67185	-1.59311
Q9ULR5	-0.675467	0.1275	-0.273983	20.5035	0.00145634	0.0544294	FALSE	6	-0.802967	-1.74469
C9JW74	-0.209933	-0.281833	-0.245883	20.4547	0.00146628	0.0545321	FALSE	6	0.0719	1.0511
F8WE90	0.2921	0.2909	0.2915	20.3826	0.00148109	0.0546297	FALSE	6	0.0012	1.00083
P15144	0.293833	0.457733	0.375783	20.4057	0.00147632	0.0546297	FALSE	6	-0.1639	-1.12031
Q96JA1	0.316933	0.3469	0.331917	20.2798	0.00150256	0.0548533	FALSE	6	-0.0299667	-1.02099
F8VYB8	-0.2636	-0.215867	-0.239733	20.2971	0.00149893	0.0548533	FALSE	6	-0.0477333	-1.03364
O15021-2	0.3428	0.442633	0.392717	20.2658	0.00150551	0.0548533	FALSE	6	-0.0998333	-1.07165
Q5JYS9	-0.712567	-0.833433	-0.773	20.1151	0.00153782	0.0555787	FALSE	6	0.120867	1.08739
Q15800-2	0.25885	0.478033	0.368442	20.1199	0.00153677	0.0555787	FALSE	6	-0.219183	-1.16407
O15394	-0.1841	-0.537833	-0.360967	20.0661	0.00154852	0.0557338	FALSE	6	0.353733	1.27786
Q9UJK0	0.215167	0.1485	0.181833	20.0386	0.00155455	0.0557338	FALSE	6	0.0666667	1.04729
Q8TDW5	-0.312	-0.4721	-0.39205	19.9773	0.00156815	0.0558762	FALSE	6	0.1601	1.11736
Q5W1L7	0.2979	0.335433	0.316667	19.9645	0.00157099	0.0558762	FALSE	6	-0.0375333	-1.02636
F8W1F4	0.303567	0.152867	0.228217	19.9046	0.00158446	0.0560425	FALSE	6	0.1507	1.11011
M0QZK8	-0.316933	-0.154933	-0.235933	19.8882	0.00158817	0.0560425	FALSE	6	-0.162	-1.11884
Q9Y426	0.243333	0.2162	0.229767	19.8582	0.001595	0.0560517	FALSE	6	0.0271333	1.01899
Q5SQU3	-0.117767	0.5251	0.203667	19.8322	0.00160094	0.0560517	FALSE	6	-0.642867	-1.56143
Q7Z2Y5-2	-0.254017	-0.362033	-0.308025	19.7815	0.00161259	0.0562397	FALSE	6	0.108017	1.07775
P16444	0.531533	0.11802	0.324777	19.6405	0.00164563	0.0568932	FALSE	6	0.413513	1.33193
F5H896	-0.286887	-0.6017	-0.444293	19.6032	0.00165451	0.0568932	FALSE	6	0.314813	1.24385
B4DGI9	-0.297157	-0.481267	-0.389212	19.5675	0.00166306	0.0568932	FALSE	6	0.18411	1.13612
Q09666	-0.2086	-0.148367	-0.178483	19.6161	0.00165143	0.0568932	FALSE	6	-0.0602333	-1.04263
P42830	0.8278	1.13553	0.981667	19.5708	0.00166226	0.0568932	FALSE	6	-0.307733	-1.23776
O43166-3	0.264733	0.191733	0.228233	19.3862	0.00170744	0.0570417	FALSE	6	0.073	1.0519
Q6DKJ4	-0.2034	-0.191833	-0.197617	19.3284	0.00172192	0.0570417	FALSE	6	-0.0115667	-1.00805
Q2M1Z3	0.220667	0.309567	0.265117	19.2736	0.0017358	0.0570417	FALSE	6	-0.0889	-1.06356
Q13115	0.2071	0.3049	0.256	19.4598	0.00168925	0.0570417	FALSE	6	-0.0978	-1.07014
P07996	-0.262367	-0.150913	-0.20664	19.2923	0.00173105	0.0570417	FALSE	6	-0.111453	-1.08032
Q9Y6M7-6	0.152333	0.2669	0.209617	19.5114	0.00167664	0.0570417	FALSE	6	-0.114567	-1.08265
Q8N697	-0.350233	-0.232967	-0.2916	19.4869	0.0016826	0.0570417	FALSE	6	-0.117267	-1.08468
P19838	0.0923033	0.2544	0.173352	19.2673	0.00173741	0.0570417	FALSE	6	-0.162097	-1.11891
P27987	0.1969	0.393067	0.294983	19.341	0.00171875	0.0570417	FALSE	6	-0.196167	-1.14565
P53999	0.188797	0.5049	0.346848	19.3952	0.0017052	0.0570417	FALSE	6	-0.316103	-1.24496
P07196	-0.0855757	0.360667	0.137545	19.2714	0.00173635	0.0570417	FALSE	6	-0.446242	-1.36249
Q9Y4G6	0.2233	0.1267	0.175	19.1866	0.00175812	0.0575109	FALSE	6	0.0966	1.06925
Q9ULF5	-0.3957	-0.174757	-0.285228	19.1556	0.00176616	0.0575639	FALSE	6	-0.220943	-1.1655
P32455	-0.290733	-0.336033	-0.313383	19.1052	0.00177933	0.0577831	FALSE	6	0.0453	1.0319
Q8TES7-4	-0.124063	-0.268133	-0.196098	19.0605	0.00179112	0.0579562	FALSE	6	0.14407	1.10502
P05997	-0.356867	-0.796467	-0.576667	18.9425	0.00182276	0.0585198	FALSE	6	0.4396	1.35623
H3BUT5	-0.13109	-0.358033	-0.244562	18.9227	0.00182813	0.0585198	FALSE	6	0.226943	1.17035
P52566	-0.273167	0.158727	-0.05722	18.9474	0.00182142	0.0585198	FALSE	6	-0.431893	-1.349
Q96SK2-2	-0.0937567	-0.239933	-0.166845	18.8585	0.00184572	0.0588726	FALSE	6	0.146177	1.10663
Q8IXB1-2	0.163167	0.275933	0.21955	18.8203	0.00185629	0.0589996	FALSE	6	-0.112767	-1.0813
Q8NF37	0.258267	0.145327	0.201797	18.7965	0.0018629	0.0590007	FALSE	6	0.11294	1.08143
Q16659	0.1486	0.436067	0.292333	18.7334	0.00188062	0.0593521	FALSE	6	-0.287467	-1.2205
P41220-4	-0.209867	-0.729867	-0.469867	18.7047	0.00188875	0.0593995	FALSE	6	0.52	1.43396
O60245	0.213633	-0.397067	-0.0917167	18.5194	0.00194235	0.0598256	FALSE	6	0.6107	1.527
O95379-3	0.369933	0.3172	0.343567	18.5358	0.00193753	0.0598256	FALSE	6	0.0527333	1.03723
Q8IU52	0.197067	0.1615	0.179283	18.5354	0.00193765	0.0598256	FALSE	6	0.0355667	1.02496
H0Y2V6	0.3061	0.344067	0.325083	18.5456	0.00193465	0.0598256	FALSE	6	-0.0379667	-1.02667
Q4G0M0	-0.329633	-0.121403	-0.225518	18.6008	0.00191855	0.0598256	FALSE	6	-0.20823	-1.15527
O00622	0.04102	0.3474	0.19421	18.6279	0.00191073	0.0598256	FALSE	6	-0.30638	-1.2366
O94851-2	0.13212	0.232333	0.182227	18.4831	0.00195308	0.0599503	FALSE	6	-0.100213	-1.07193
D3DPN2	-0.233817	-0.680167	-0.456992	18.4513	0.00196253	0.0600348	FALSE	6	0.44635	1.36259
P27487	0.456267	0.0953333	0.2758	18.3492	0.00199333	0.0603589	FALSE	6	0.360933	1.28426
Q96B67	0.5053	0.2943	0.3998	18.3731	0.00198607	0.0603589	FALSE	6	0.211	1.15749
M0R1G1	0.291333	0.184233	0.237783	18.3535	0.00199201	0.0603589	FALSE	6	0.1071	1.07706
P29508	1.411	0.00561	0.708305	18.2149	0.00203481	0.0603907	FALSE	6	1.40539	2.64889
Q9UHN6	0.240933	-0.134233	0.05335	18.3069	0.00200627	0.0603907	FALSE	6	0.375167	1.29699
Q9BTL4	0.31	0.076125	0.193062	18.2149	0.00203478	0.0603907	FALSE	6	0.233875	1.17599
P51884	-0.4706	-0.5351	-0.50285	18.2589	0.00202108	0.0603907	FALSE	6	0.0645	1.04572
P09913	-0.349233	-0.317013	-0.333123	18.2207	0.00203298	0.0603907	FALSE	6	-0.03222	-1.02258
P56559	0.2915	0.386433	0.338967	18.2932	0.00201048	0.0603907	FALSE	6	-0.0949333	-1.06802
C9JIV5	-0.160527	-0.311567	-0.236047	18.1229	0.00206387	0.0608945	FALSE	6	0.15104	1.11037
P21589-2	0.2601	0.313867	0.286983	18.1181	0.00206537	0.0608945	FALSE	6	-0.0537667	-1.03797
B4DFF2	0.441	0.449867	0.445433	18.0916	0.00207386	0.0609444	FALSE	6	-0.00886667	-1.00616
Q9Y573-2	-0.0872167	-0.278	-0.182608	17.9661	0.00211464	0.0613467	FALSE	6	0.190783	1.14138
C9JLR9	0.264433	0.1465	0.205467	17.9585	0.00211714	0.0613467	FALSE	6	0.117933	1.08518
P02771	-0.367433	-0.428933	-0.398183	17.9444	0.00212178	0.0613467	FALSE	6	0.0615	1.04355
B1ALU1	-0.0824633	0.3647	0.141118	17.9481	0.00212057	0.0613467	FALSE	6	-0.447163	-1.36336
Q07075	0.27061	0.722433	0.496522	17.991	0.00210644	0.0613467	FALSE	6	-0.451823	-1.36777
G8JLJ2	0.748367	0.24402	0.496193	17.9102	0.00213312	0.0614762	FALSE	6	0.504347	1.41848
Q11203-23	0.117017	0.300533	0.208775	17.6978	0.00220534	0.0633539	FALSE	6	-0.183517	-1.13565
Q7L9B9	-0.147397	-0.2866	-0.216998	17.623	0.00223154	0.0636832	FALSE	6	0.139203	1.1013
E7EU42	0.312867	0.1817	0.247283	17.6314	0.00222857	0.0636832	FALSE	6	0.131167	1.09518
Q9BXL8	-0.527567	-0.224993	-0.37628	17.6044	0.00223811	0.0636832	FALSE	6	-0.302573	-1.23334
P54652	-0.497367	-0.647933	-0.57265	17.5368	0.00226223	0.0640607	FALSE	6	0.150567	1.11001
Q96JP0	0.303467	0.354267	0.328867	17.5272	0.00226567	0.0640607	FALSE	6	-0.0508	-1.03584
Q13753-2	-0.00045	0.3115	0.155525	17.462	0.0022893	0.0645252	FALSE	6	-0.31195	-1.24138
P02765	-0.461067	-0.434833	-0.44795	17.3707	0.00232294	0.065268	FALSE	6	-0.0262333	-1.01835
Q13576	0.350867	-0.206733	0.0720667	17.2336	0.00237466	0.0656916	FALSE	6	0.5576	1.47182
Q14242	-0.411867	-0.903067	-0.657467	17.2506	0.00236816	0.0656916	FALSE	6	0.4912	1.40561
S4R2X4	0.221667	0.1877	0.204683	17.3058	0.00234723	0.0656916	FALSE	6	0.0339667	1.02382
O95477	0.3503	0.526067	0.438183	17.2428	0.00237114	0.0656916	FALSE	6	-0.175767	-1.12956
Q9Y6K8-3	-0.318633	0.07116	-0.123737	17.249	0.00236878	0.0656916	FALSE	6	-0.389793	-1.31021
P48307	0.398267	0.711233	0.55475	17.1994	0.00238776	0.0658508	FALSE	6	-0.312967	-1.24226
P53667-3	-0.0997333	-0.567267	-0.3335	17.1583	0.00240368	0.0659167	FALSE	6	0.467533	1.38274
Q9NP80-3	0.203733	0.143733	0.173733	17.1423	0.00240993	0.0659167	FALSE	6	0.06	1.04247
Q8N556	0.1857	0.2842	0.23495	17.1364	0.00241222	0.0659167	FALSE	6	-0.0985	-1.07066
P02533	-0.0846333	-0.738333	-0.411483	17.0922	0.00242955	0.0661843	FALSE	6	0.6537	1.5732
O75037-3	0.274667	0.246967	0.260817	17.0739	0.00243677	0.0661843	FALSE	6	0.0277	1.01939
D6RHD2	0.204897	-0.5653	-0.180202	17.0255	0.00245606	0.0662781	FALSE	6	0.770197	1.7055
F5H7C5	0.4629	0.0967333	0.279817	16.9025	0.00250586	0.0662781	FALSE	6	0.366167	1.28892
Q8NFP4	0.3575	0.05463	0.206065	16.908	0.00250359	0.0662781	FALSE	6	0.30287	1.2336
Q92934	-0.280917	-0.497333	-0.389125	16.967	0.00247959	0.0662781	FALSE	6	0.216417	1.16184
P26885	0.272433	0.0588133	0.165623	16.9222	0.00249782	0.0662781	FALSE	6	0.21362	1.15959
Q9Y250-2	-0.279013	-0.426933	-0.352973	16.9597	0.00248255	0.0662781	FALSE	6	0.14792	1.10797
P41440-3	0.3212	0.224567	0.272883	16.9817	0.00247362	0.0662781	FALSE	6	0.0966333	1.06928
Q6PL18	-0.302133	-0.300767	-0.30145	16.9305	0.00249442	0.0662781	FALSE	6	-0.00136667	-1.00095
Q9NV35	-0.228633	-0.145433	-0.187033	16.9003	0.00250678	0.0662781	FALSE	6	-0.0832	-1.05937
Q7Z591-3	-0.2468	-0.17552	-0.21116	16.8685	0.00251985	0.0664278	FALSE	6	-0.07128	-1.05065
Q9H015	0.482333	0.30569	0.394012	16.7969	0.00254967	0.0669268	FALSE	6	0.176643	1.13025
P08473	-0.161867	0.384667	0.1114	16.7873	0.00255372	0.0669268	FALSE	6	-0.546533	-1.46057
Q15121	-0.377567	-0.0297063	-0.203636	16.7115	0.00258587	0.067572	FALSE	6	-0.34786	-1.27267
P50452	0.254233	0.278633	0.266433	16.6787	0.00259992	0.0675913	FALSE	6	-0.0244	-1.01706
Q8IZM8	0.214173	0.259067	0.23662	16.6746	0.0026017	0.0675913	FALSE	6	-0.0448933	-1.03161
Q96PU5-3	0.186867	0.2152	0.201033	16.5953	0.00263619	0.0682895	FALSE	6	-0.0283333	-1.01983
H0Y5H9	1.57923	0.1757	0.877467	16.3029	0.00276855	0.0683193	FALSE	6	1.40353	2.64549
P04259	-0.6297	-1.79363	-1.21167	16.2357	0.00280017	0.0683193	FALSE	6	1.16393	2.24067
E5RK99	0.17113	-0.660233	-0.244552	16.4361	0.00270718	0.0683193	FALSE	6	0.831363	1.77937
Q9NPC4	0.338933	-0.187307	0.0758133	16.3826	0.00273162	0.0683193	FALSE	6	0.52624	1.44017
P15813	-0.108727	-0.475167	-0.291947	16.2365	0.00279976	0.0683193	FALSE	6	0.36644	1.28917
H0YCH8	-0.1561	-0.2658	-0.21095	16.5643	0.00264981	0.0683193	FALSE	6	0.1097	1.079
Q6IPT4-4	-0.26033	-0.365967	-0.313148	16.2486	0.00279404	0.0683193	FALSE	6	0.105637	1.07597
P43490	0.308433	0.234433	0.271433	16.3797	0.00273295	0.0683193	FALSE	6	0.074	1.05263
H7C494	-0.1727	-0.179333	-0.176017	16.1617	0.00283552	0.0683193	FALSE	6	0.00663333	1.00461
Q7Z699	0.2597	0.257233	0.258467	16.3528	0.00274535	0.0683193	FALSE	6	0.00246667	1.00171
G3V207	0.3628	0.3761	0.36945	16.3216	0.0027598	0.0683193	FALSE	6	-0.0133	-1.00926
F5H590	-0.306033	-0.2911	-0.298567	16.4674	0.00269304	0.0683193	FALSE	6	-0.0149333	-1.0104
G5E9L9	-0.214033	-0.194967	-0.2045	16.3289	0.00275639	0.0683193	FALSE	6	-0.0190667	-1.0133
P07203	0.187033	0.208067	0.19755	16.4855	0.00268489	0.0683193	FALSE	6	-0.0210333	-1.01469
Q9HC98	-0.283833	-0.259367	-0.2716	16.5169	0.00267083	0.0683193	FALSE	6	-0.0244667	-1.0171
P08243-3	-0.4033	-0.338453	-0.370877	16.2005	0.0028169	0.0683193	FALSE	6	-0.0648467	-1.04597
Q9NWL6	0.203967	0.2903	0.247133	16.2134	0.00281074	0.0683193	FALSE	6	-0.0863333	-1.06167
Q9Y561-2	0.184333	0.278967	0.23165	16.5519	0.00265528	0.0683193	FALSE	6	-0.0946333	-1.06779
Q9ULE0	0.160033	0.255233	0.207633	16.4616	0.00269567	0.0683193	FALSE	6	-0.0952	-1.06821
Q96PY5	0.226967	0.355233	0.2911	16.5109	0.0026735	0.0683193	FALSE	6	-0.128267	-1.09298
P08240-2	0.144147	0.2877	0.215923	16.167	0.00283297	0.0683193	FALSE	6	-0.143553	-1.10462
P36959	-0.374267	-0.22966	-0.301963	16.3161	0.00276236	0.0683193	FALSE	6	-0.144607	-1.10543
Q8NG11-2	0.201607	0.346233	0.27392	16.4183	0.00271526	0.0683193	FALSE	6	-0.144627	-1.10544
O75051	-0.297267	-0.11513	-0.206198	16.4322	0.00270897	0.0683193	FALSE	6	-0.182137	-1.13456
Q0ZGT2-2	-0.359467	-0.05329	-0.206378	16.1886	0.0028226	0.0683193	FALSE	6	-0.306177	-1.23643
Q8IWT1-2	-0.829533	-0.171	-0.500267	16.1764	0.00282846	0.0683193	FALSE	6	-0.658533	-1.57848
Q6XQN6	-0.201833	-0.349067	-0.27545	16.1448	0.0028437	0.0683328	FALSE	6	0.147233	1.10744
O15121	0.230433	0.315333	0.272883	16.0975	0.00286672	0.0687017	FALSE	6	-0.0849	-1.06061
P35442	0.5949	0.485393	0.540147	16.0578	0.00288618	0.0689835	FALSE	6	0.109507	1.07886
O15519-13	0.515833	0.263507	0.38967	15.9677	0.00293111	0.069188	FALSE	6	0.252327	1.19113
C9J9W2	-0.11648	-0.2526	-0.18454	15.9446	0.00294275	0.069188	FALSE	6	0.13612	1.09895
Q9NX01	-0.173283	-0.249333	-0.211308	15.9513	0.00293936	0.069188	FALSE	6	0.07605	1.05413
P31146	-0.213433	-0.249667	-0.23155	16.0087	0.00291057	0.069188	FALSE	6	0.0362333	1.02543
P61812	-0.313633	-0.225263	-0.269448	15.9293	0.00295049	0.069188	FALSE	6	-0.08837	-1.06317
O94925-3	-0.235867	-0.09402	-0.164943	15.988	0.0029209	0.069188	FALSE	6	-0.141847	-1.10332
Q9Y2G2-4	-0.1871	0.1405	-0.0233	15.9175	0.00295649	0.069188	FALSE	6	-0.3276	-1.25492
Q9BV68-2	-0.206967	0.195333	-0.00581667	15.9264	0.00295197	0.069188	FALSE	6	-0.4023	-1.32161
P31944	-0.0499933	-0.239667	-0.14483	15.8835	0.0029739	0.0694049	FALSE	6	0.189673	1.14051
Q9UHB6-4	-0.5586	-0.366853	-0.462727	15.8692	0.00298124	0.0694049	FALSE	6	-0.191747	-1.14215
P13647	0.0560333	-0.6244	-0.284183	15.8494	0.00299143	0.0694616	FALSE	6	0.680433	1.60262
Q9BXX0	0.262733	0.135933	0.199333	15.807	0.00301345	0.0697151	FALSE	6	0.1268	1.09187
Q6T310	-0.3547	-0.419067	-0.386883	15.7985	0.0030179	0.0697151	FALSE	6	0.0643667	1.04563
O15062	-0.022227	-0.2433	-0.132764	15.7726	0.00303147	0.0698486	FALSE	6	0.221073	1.1656
B8ZZW4	-0.06027	-0.6961	-0.378185	15.7146	0.00306218	0.0701953	FALSE	6	0.63583	1.55383
P36871	0.333533	0.316133	0.324833	15.7238	0.00305725	0.0701953	FALSE	6	0.0174	1.01213
P50895	-0.2568	-0.4501	-0.35345	15.6941	0.0030731	0.0702658	FALSE	6	0.1933	1.14338
Q8TD30	-0.241067	-0.213817	-0.227442	15.6306	0.00310737	0.0706129	FALSE	6	-0.02725	-1.01907
P26022	0.260267	0.524667	0.392467	15.6268	0.00310944	0.0706129	FALSE	6	-0.2644	-1.20114
Q8WZ75-3	0.1838	0.452633	0.318217	15.6222	0.00311192	0.0706129	FALSE	6	-0.268833	-1.20483
P05386	-0.8251	-0.0170333	-0.421067	15.5612	0.00314535	0.0711914	FALSE	6	-0.808067	-1.75086
Q63HR2-5	-0.136737	-0.2911	-0.213918	15.4131	0.00322842	0.0721605	FALSE	6	0.154363	1.11293
Q9HB58-2	-0.201127	-0.346133	-0.27363	15.4271	0.00322049	0.0721605	FALSE	6	0.145007	1.10574
Q6AWC2	-0.227133	-0.14474	-0.185937	15.4378	0.00321437	0.0721605	FALSE	6	-0.0823933	-1.05877
O60296-2	-0.317233	-0.2076	-0.262417	15.4322	0.00321757	0.0721605	FALSE	6	-0.109633	-1.07895
P49761-1	0.155623	0.2842	0.219912	15.4393	0.00321353	0.0721605	FALSE	6	-0.128577	-1.09321
Q13506	0.293367	0.257933	0.27565	15.3566	0.00326092	0.0723456	FALSE	6	0.0354333	1.02486
E9PFS7	0.0902267	0.384533	0.23738	15.3802	0.0032473	0.0723456	FALSE	6	-0.294307	-1.2263
Q02952-3	-0.199533	0.1476	-0.0259667	15.3666	0.00325515	0.0723456	FALSE	6	-0.347133	-1.27203
O60671-2	-0.3191	-0.02089	-0.169995	15.3228	0.0032805	0.0726004	FALSE	6	-0.29821	-1.22962
Q9P287-3	-0.272667	0.00367667	-0.134495	15.2616	0.00331647	0.0730357	FALSE	6	-0.276343	-1.21112
Q96JQ2	0.140833	0.487067	0.31395	15.2631	0.00331556	0.0730357	FALSE	6	-0.346233	-1.27124
E5RJ08	-0.25673	-0.326967	-0.291848	15.2294	0.00333557	0.0732763	FALSE	6	0.0702367	1.04989
Q96CW6	-0.1934	-0.15792	-0.17566	15.1858	0.00336165	0.0736686	FALSE	6	-0.03548	-1.0249
P22307	-0.14317	-0.321367	-0.232268	15.1535	0.00338117	0.0738223	FALSE	6	0.178197	1.13147
H0YBY3	-0.291033	-0.217633	-0.254333	15.147	0.00338513	0.0738223	FALSE	6	-0.0734	-1.05219
Q9UMW8	0.0810567	-0.448067	-0.183505	14.9216	0.00352563	0.0740115	FALSE	6	0.529123	1.44305
Q96BI3-2	0.346833	0.0699217	0.208377	15.0391	0.00345145	0.0740115	FALSE	6	0.276912	1.2116
M0R328	-0.12129	-0.334233	-0.227762	15.0531	0.00344274	0.0740115	FALSE	6	0.212943	1.15905
O00592-2	0.499333	0.318373	0.408853	14.9361	0.00351635	0.0740115	FALSE	6	0.18096	1.13364
Q14520-2	-0.168467	-0.312067	-0.240267	15.0906	0.00341956	0.0740115	FALSE	6	0.1436	1.10466
Q96C10	-0.365333	-0.462967	-0.41415	15.0336	0.00345488	0.0740115	FALSE	6	0.0976333	1.07002
Q08AN1	0.2471	0.156657	0.201878	15.119	0.00340218	0.0740115	FALSE	6	0.0904433	1.0647
D6RBM4	-0.176467	-0.1802	-0.178333	15.0073	0.00347132	0.0740115	FALSE	6	0.00373333	1.00259
H7C2Y2	0.156233	0.169833	0.163033	14.9967	0.00347798	0.0740115	FALSE	6	-0.0136	-1.00947
P20340-4	0.165433	0.179567	0.1725	15.0399	0.00345096	0.0740115	FALSE	6	-0.0141333	-1.00984
P56945-4	-0.226767	-0.194713	-0.21074	14.9684	0.00349581	0.0740115	FALSE	6	-0.0320533	-1.02247
B4DTE2	0.213617	0.3225	0.268058	15.0931	0.003418	0.0740115	FALSE	6	-0.108883	-1.07839
Q96I15	-0.211133	-0.0844533	-0.147793	14.9722	0.00349344	0.0740115	FALSE	6	-0.12668	-1.09178
Q9NX09	0.202567	0.366333	0.28445	14.931	0.00351962	0.0740115	FALSE	6	-0.163767	-1.12021
F5H4Q5	-0.275967	-0.000866667	-0.138417	14.9924	0.00348069	0.0740115	FALSE	6	-0.2751	-1.21008
H0YAE9	-0.0824633	0.3586	0.138068	14.9211	0.00352593	0.0740115	FALSE	6	-0.441063	-1.3576
P04264	0.1003	-0.733167	-0.316433	14.8919	0.00354469	0.0740584	FALSE	6	0.833467	1.78196
Q8IUX7-2	0.324	0.0970333	0.210517	14.897	0.00354143	0.0740584	FALSE	6	0.226967	1.17037
Q96C19	0.0714833	0.334133	0.202808	14.8662	0.00356135	0.0742335	FALSE	6	-0.26265	-1.19968
P25445-6	0.422567	-0.00549	0.208538	14.8174	0.00359314	0.0747222	FALSE	6	0.428057	1.34542
P17813-2	-0.0192713	-0.294	-0.156636	14.752	0.00363643	0.0749964	FALSE	6	0.274729	1.20977
P62380	-0.16699	-0.291633	-0.229312	14.7469	0.00363979	0.0749964	FALSE	6	0.124643	1.09024
H0Y452	0.307633	0.1838	0.245717	14.7539	0.00363516	0.0749964	FALSE	6	0.123833	1.08963
O96013-4	0.138933	0.2588	0.198867	14.7765	0.00362013	0.0749964	FALSE	6	-0.119867	-1.08663
Q9UNE7-2	-0.113647	-0.2004	-0.157023	14.7177	0.00365937	0.075227	FALSE	6	0.0867533	1.06198
Q9H3R0-2	0.184567	0.194733	0.18965	14.7001	0.00367119	0.0752301	FALSE	6	-0.0101667	-1.00707
G5E979	0.05349	0.2588	0.156145	14.6925	0.00367631	0.0752301	FALSE	6	-0.20531	-1.15293
Q1L5Z9	0.515333	0.01767	0.266502	14.6563	0.00370091	0.075561	FALSE	6	0.497663	1.41192
Q6ZRP7	0.23	0.288733	0.259367	14.6193	0.00372625	0.0757333	FALSE	6	-0.0587333	-1.04155
Q9Y2S2-2	0.1303	0.369133	0.249717	14.6228	0.00372387	0.0757333	FALSE	6	-0.238833	-1.18004
B4E0T7	0.10994	0.231233	0.170587	14.5897	0.00374668	0.0759763	FALSE	6	-0.121293	-1.08771
O43347	-0.111017	-0.239633	-0.175325	14.5096	0.00380275	0.0765954	FALSE	6	0.128617	1.09324
Q13395	0.12842	0.2108	0.16961	14.5185	0.00379643	0.0765954	FALSE	6	-0.08238	-1.05876
O94830	-0.344733	-0.10319	-0.223962	14.5094	0.00380285	0.0765954	FALSE	6	-0.241543	-1.18226
Q9UPW5-2	0.151433	0.214067	0.18275	14.491	0.00381591	0.0766862	FALSE	6	-0.0626333	-1.04437
Q9H161	0.09455	-0.429633	-0.167542	14.4059	0.00387694	0.0774448	FALSE	6	0.524183	1.43812
U3KPX1	0.271767	-0.138323	0.0667217	14.3903	0.00388822	0.0774448	FALSE	6	0.41009	1.32877
Q6ZRY4	-0.123917	-0.299633	-0.211775	14.4019	0.00387978	0.0774448	FALSE	6	0.175717	1.12953
Q9UMX5	-0.3638	-0.153087	-0.258443	14.4192	0.00386729	0.0774448	FALSE	6	-0.210713	-1.15726
J3KP55	0.112019	-0.3391	-0.113541	14.3617	0.0039091	0.0776879	FALSE	6	0.451119	1.3671
B1ALM7	0.5592	0.582333	0.570767	14.3107	0.00394668	0.0780884	FALSE	6	-0.0231333	-1.01616
J3KNJ3	-0.2953	-0.214	-0.25465	14.311	0.00394649	0.0780884	FALSE	6	-0.0813	-1.05797
P50281	0.276833	0.105772	0.191303	14.2377	0.00400131	0.0788645	FALSE	6	0.171061	1.12589
F5GWA6	-0.283477	-0.300733	-0.292105	14.2115	0.0040211	0.0788645	FALSE	6	0.0172567	1.01203
P17014-2	0.150767	0.1933	0.172033	14.2187	0.00401568	0.0788645	FALSE	6	-0.0425333	-1.02992
P23634-5	0.112473	0.250267	0.18137	14.218	0.00401622	0.0788645	FALSE	6	-0.137793	-1.10022
F5GY99	0.198133	0.136523	0.167328	14.1798	0.00404527	0.0791653	FALSE	6	0.06161	1.04363
Q8N1W1-4	0.175233	0.2039	0.189567	14.1642	0.00405725	0.0792269	FALSE	6	-0.0286667	-1.02007
Q9NXH8	-0.103133	-0.198767	-0.15095	14.1439	0.00407292	0.0793601	FALSE	6	0.0956333	1.06853
Q9NYU1	0.296833	0.211657	0.254245	14.0994	0.00410749	0.0796107	FALSE	6	0.0851767	1.06082
Q02750-2	0.0875233	0.2407	0.164112	14.093	0.00411244	0.0796107	FALSE	6	-0.153177	-1.11202
Q5VVQ6-2	-0.338067	0.11076	-0.113653	14.1149	0.00409541	0.0796107	FALSE	6	-0.448827	-1.36493
Q5TC82-2	0.287933	0.132797	0.210365	14.073	0.00412818	0.0797432	FALSE	6	0.155137	1.11353
P69905	0.577533	0.311433	0.444483	14.0525	0.00414429	0.0798823	FALSE	6	0.2661	1.20255
Q9Y5Z0-3	0.239667	0.300133	0.2699	14.0227	0.00416791	0.0801651	FALSE	6	-0.0604667	-1.0428
Q86T65	-0.0880167	-0.393167	-0.240592	14.0057	0.00418154	0.0802551	FALSE	6	0.30515	1.23555
Q969T7-2	-0.141307	-0.268833	-0.20507	13.9607	0.00421767	0.0807756	FALSE	6	0.127527	1.09242
D6REB5	0.4557	0.307477	0.381588	13.884	0.00428026	0.0810728	FALSE	6	0.148223	1.1082
Q99683	0.290067	0.19868	0.244373	13.8664	0.0042948	0.0810728	FALSE	6	0.0913867	1.06539
O95487-2	0.2093	0.123527	0.166413	13.8651	0.00429591	0.0810728	FALSE	6	0.0857733	1.06126
P00167-2	-0.275067	-0.301157	-0.288112	13.8673	0.00429405	0.0810728	FALSE	6	0.02609	1.01825
Q8N6Y2	0.4139	0.399	0.40645	13.8653	0.00429573	0.0810728	FALSE	6	0.0149	1.01038
Q68D91	0.14168	0.281333	0.211507	13.8732	0.00428915	0.0810728	FALSE	6	-0.139653	-1.10164
Q6YHK3-4	0.112407	0.281767	0.197087	13.8644	0.00429651	0.0810728	FALSE	6	-0.16936	-1.12456
P30291-2	-0.192233	-0.205633	-0.198933	13.8071	0.00434429	0.0818022	FALSE	6	0.0134	1.00933
P20336	0.0489167	0.326633	0.187775	13.7941	0.00435516	0.081835	FALSE	6	-0.277717	-1.21227
P08779	-0.707567	-1.8421	-1.27483	13.7666	0.00437846	0.0821007	FALSE	6	1.13453	2.19548
E9PEH6	-0.109248	-0.282533	-0.195891	13.698	0.00443718	0.0827093	FALSE	6	0.173285	1.12762
O14745	-0.2586	-0.20779	-0.233195	13.6964	0.0044386	0.0827093	FALSE	6	-0.05081	-1.03585
O94929-3	-0.221333	-0.07458	-0.147957	13.6993	0.00443606	0.0827093	FALSE	6	-0.146753	-1.10708
P23141-3	0.01392	0.9062	0.46006	13.6824	0.00445072	0.082763	FALSE	6	-0.89228	-1.85611
P15428-4	0.161333	-1.4431	-0.640883	13.4261	0.00468031	0.0845274	FALSE	6	1.60443	3.04076
Q96P63	0.2684	-0.590133	-0.160867	13.5203	0.00459418	0.0845274	FALSE	6	0.858533	1.81319
Q5BLP8	0.4844	0.239207	0.361803	13.5605	0.00455799	0.0845274	FALSE	6	0.245193	1.18525
Q8WYL5	0.256833	0.0656433	0.161238	13.4355	0.00467161	0.0845274	FALSE	6	0.19119	1.14171
Q5SZG2	-0.23001	-0.3934	-0.311705	13.4888	0.00462274	0.0845274	FALSE	6	0.16339	1.11992
Q9P016-2	-0.127117	-0.231133	-0.179125	13.4374	0.00466986	0.0845274	FALSE	6	0.104017	1.07476
Q9BWG6-3	0.342233	0.3545	0.348367	13.455	0.00465369	0.0845274	FALSE	6	-0.0122667	-1.00854
Q9H992-2	0.12949	0.179867	0.154678	13.5064	0.00460672	0.0845274	FALSE	6	-0.0503767	-1.03554
Q9HBI1	0.152583	0.203133	0.177858	13.4739	0.00463637	0.0845274	FALSE	6	-0.05055	-1.03566
A2RUS2-2	0.17414	0.2285	0.20132	13.5455	0.00457144	0.0845274	FALSE	6	-0.05436	-1.0384
M0QZ28	0.06395	0.258033	0.160992	13.5293	0.00458602	0.0845274	FALSE	6	-0.194083	-1.144
P01130-3	0.219421	0.4938	0.356611	13.4188	0.00468706	0.0845274	FALSE	6	-0.274379	-1.20947
E9PLI6	-0.430833	-0.0802367	-0.255535	13.4923	0.00461955	0.0845274	FALSE	6	-0.350597	-1.27509
D6RBR7	-0.586567	0.0139833	-0.286292	13.4442	0.00466362	0.0845274	FALSE	6	-0.60055	-1.51629
Q658P3-4	0.174733	0.850267	0.5125	13.5272	0.00458796	0.0845274	FALSE	6	-0.675533	-1.59719
I3L2Z2	0.370167	0.490767	0.430467	13.3969	0.00470744	0.0847245	FALSE	6	-0.1206	-1.08719
E9PIP3	-0.478833	0.0128467	-0.232993	13.3666	0.00473586	0.0850651	FALSE	6	-0.49168	-1.40608
P63267	-0.485967	-1.03523	-0.7606	13.3342	0.00476642	0.0854428	FALSE	6	0.549267	1.46334
Q9NZ08	0.2892	0.0343733	0.161787	13.3144	0.00478525	0.0855862	FALSE	6	0.254827	1.19319
F5GXX5	0.183033	0.121587	0.15231	13.3057	0.00479351	0.0855862	FALSE	6	0.0614467	1.04351
Q8WUP2-3	-0.0428313	-0.243767	-0.143299	13.273	0.00482485	0.0858464	FALSE	6	0.200935	1.14944
E9PM17	-0.2577	0.03528	-0.11121	13.2705	0.00482724	0.0858464	FALSE	6	-0.29298	-1.22517
P55290	0.514933	0.34777	0.431352	13.2415	0.00485537	0.0861757	FALSE	6	0.167163	1.12285
P13645	-0.0459	-0.496367	-0.271133	13.2118	0.00488427	0.0861913	FALSE	6	0.450467	1.36648
Q15147-4	-0.497633	-0.7454	-0.621517	13.1905	0.00490515	0.0861913	FALSE	6	0.247767	1.18737
Q8N565	0.402933	0.246637	0.324785	13.1947	0.00490104	0.0861913	FALSE	6	0.156297	1.11442
Q5VU97	-0.173633	-0.162043	-0.167838	13.2183	0.00487792	0.0861913	FALSE	6	-0.01159	-1.00807
F5GYJ5	-0.3771	-0.258783	-0.317942	13.2006	0.00489529	0.0861913	FALSE	6	-0.118317	-1.08547
O43301	0.131032	0.375533	0.253283	13.1816	0.00491395	0.0861913	FALSE	6	-0.244502	-1.18468
Q9Y3Z3-2	-0.144533	-0.205933	-0.175233	13.1228	0.00497243	0.0870466	FALSE	6	0.0614	1.04348
U3KQ88	-0.3305	-0.0678447	-0.199172	13.1064	0.00498882	0.0871634	FALSE	6	-0.262655	-1.19968
Q92633	-0.06582	0.383233	0.158707	13.0672	0.00502851	0.0876859	FALSE	6	-0.449053	-1.36514
P54253	-0.08132	-0.3161	-0.19871	13.0345	0.00506187	0.0877554	FALSE	6	0.23478	1.17673
O94921	0.228533	0.169443	0.198988	13.0351	0.00506128	0.0877554	FALSE	6	0.05909	1.04181
P55040	0.3621	0.3632	0.36265	13.0523	0.00504372	0.0877554	FALSE	6	-0.0011	-1.00076
B1AHR2	-0.0133233	-0.236567	-0.124945	13.0166	0.00508026	0.0878046	FALSE	6	0.223243	1.16735
O15243	0.223033	0.114477	0.168755	13.0127	0.0050843	0.0878046	FALSE	6	0.108557	1.07815
Q9BWW8	-0.07776	-0.5126	-0.29518	12.9546	0.00514472	0.0879982	FALSE	6	0.43484	1.35176
Q92614-4	0.0121433	-0.315433	-0.151645	12.953	0.00514633	0.0879982	FALSE	6	0.327577	1.2549
Q68CR1-3	-0.20883	-0.3962	-0.302515	12.9579	0.00514126	0.0879982	FALSE	6	0.18737	1.13869
K7EQ34	0.2079	0.13991	0.173905	12.936	0.00516424	0.0879982	FALSE	6	0.06799	1.04826
P32019-3	-0.196367	-0.180313	-0.18834	12.9497	0.00514984	0.0879982	FALSE	6	-0.0160533	-1.01119
Q8NBZ7	0.0904783	0.280633	0.185556	12.9437	0.00515609	0.0879982	FALSE	6	-0.190155	-1.14089
Q712K3	-0.286933	0.0961833	-0.095375	12.9639	0.00513497	0.0879982	FALSE	6	-0.383117	-1.30416
Q15942	-0.1652	-0.183433	-0.174317	12.8781	0.00522562	0.0885371	FALSE	6	0.0182333	1.01272
Q9HD67	0.143087	0.2416	0.192343	12.8926	0.0052101	0.0885371	FALSE	6	-0.0985133	-1.07067
Q9UPQ3-2	0.135867	0.2747	0.205283	12.8689	0.00523538	0.0885371	FALSE	6	-0.138833	-1.10101
Q15283-2	0.10395	0.266767	0.185358	12.883	0.00522036	0.0885371	FALSE	6	-0.162817	-1.11947
O75762	0.0328067	-0.343067	-0.15513	12.7686	0.00534431	0.0885486	FALSE	6	0.375873	1.29762
A1L020	0.252767	0.0549643	0.153865	12.8029	0.00530679	0.0885486	FALSE	6	0.197802	1.14695
P49753	-0.12099	-0.2914	-0.206195	12.7767	0.00533544	0.0885486	FALSE	6	0.17041	1.12538
Q9Y5E7	0.271633	0.12354	0.197587	12.8138	0.00529483	0.0885486	FALSE	6	0.148093	1.1081
Q93096	-0.201793	-0.2528	-0.227297	12.7914	0.00531935	0.0885486	FALSE	6	0.0510067	1.03599
H0YKE4	-0.229433	-0.2703	-0.249867	12.8345	0.00527243	0.0885486	FALSE	6	0.0408667	1.02873
O00257	-0.315583	-0.282433	-0.299008	12.8269	0.00528067	0.0885486	FALSE	6	-0.03315	-1.02324
Q4U2R6	-0.216	-0.131133	-0.173567	12.8158	0.00529266	0.0885486	FALSE	6	-0.0848667	-1.06059
C9JGC1	-0.286967	-0.15826	-0.222613	12.8074	0.00530188	0.0885486	FALSE	6	-0.128707	-1.09331
Q9BX69	0.236833	0.395467	0.31615	12.7593	0.0053546	0.0885486	FALSE	6	-0.158633	-1.11623
Q8N1I0-2	0.13831	0.367433	0.252872	12.8117	0.00529721	0.0885486	FALSE	6	-0.229123	-1.17212
Q5T5P2-3	0.1368	0.418933	0.277867	12.7593	0.00535461	0.0885486	FALSE	6	-0.282133	-1.21599
Q9UPR0-3	0.2694	0.248033	0.258717	12.7478	0.00536725	0.0885943	FALSE	6	0.0213667	1.01492
P16144-4	-0.06843	-0.4363	-0.252365	12.724	0.00539364	0.0888662	FALSE	6	0.36787	1.29045
P25106	0.7117	0.23305	0.472375	12.7067	0.00541298	0.0889988	FALSE	6	0.47865	1.39344
C9J282	0.3003	0.17399	0.237145	12.6991	0.00542155	0.0889988	FALSE	6	0.12631	1.0915
Q8WVF5	0.393267	0.489467	0.441367	12.6875	0.00543457	0.0890495	FALSE	6	-0.0962	-1.06895
O00451-2	0.616267	-0.537767	0.03925	12.5288	0.00561683	0.0900692	FALSE	6	1.15403	2.22535
Q8N1N4-2	0.0863667	-0.6331	-0.273367	12.5271	0.00561883	0.0900692	FALSE	6	0.719467	1.64657
P17676-2	0.2754	0.01753	0.146465	12.5635	0.0055763	0.0900692	FALSE	6	0.25787	1.19571
Q5R3F8	-0.245533	-0.4946	-0.370067	12.5533	0.00558815	0.0900692	FALSE	6	0.249067	1.18844
Q96D53	-0.10194	-0.346033	-0.223987	12.542	0.00560134	0.0900692	FALSE	6	0.244093	1.18435
R4GNH0	-0.232767	-0.472567	-0.352667	12.5537	0.00558777	0.0900692	FALSE	6	0.2398	1.18083
Q9NUN5-4	0.2582	0.194503	0.226352	12.5028	0.00564754	0.0900692	FALSE	6	0.0636967	1.04514
P01011-2	0.601567	0.537967	0.569767	12.56	0.00558035	0.0900692	FALSE	6	0.0636	1.04507
H7BXC4	0.3417	0.322	0.33185	12.519	0.00562832	0.0900692	FALSE	6	0.0197	1.01375
Q969K0	0.142567	0.208563	0.175565	12.5762	0.00556153	0.0900692	FALSE	6	-0.0659967	-1.04681
E9PSE5	-0.238667	-0.170587	-0.204627	12.5411	0.00560241	0.0900692	FALSE	6	-0.06808	-1.04832
Q9NRF9	-0.316567	-0.142003	-0.229285	12.5427	0.00560061	0.0900692	FALSE	6	-0.174563	-1.12862
Q6BCY4-2	0.2222	0.451733	0.336967	12.5098	0.00563924	0.0900692	FALSE	6	-0.229533	-1.17246
H7C1W4	0.27057	0.570833	0.420702	12.6225	0.00550823	0.0900692	FALSE	6	-0.300263	-1.23137
Q8WUW1	-0.310833	0.0176867	-0.146573	12.5477	0.00559469	0.0900692	FALSE	6	-0.32852	-1.25572
Q9Y617	-0.381	-0.31744	-0.34922	12.4503	0.00570999	0.0909034	FALSE	6	-0.06356	-1.04504
E9PFD7	0.171367	0.17039	0.170878	12.4208	0.0057455	0.091145	FALSE	6	0.000976667	1.00068
P55809	-0.191533	-0.0967267	-0.14413	12.4212	0.005745	0.091145	FALSE	6	-0.0948067	-1.06792
F8WC89	-0.190267	-0.1503	-0.170283	12.3951	0.00577673	0.0914785	FALSE	6	-0.0399667	-1.02809
Q5T160	-0.210267	-0.1517	-0.180983	12.3583	0.00582177	0.0920292	FALSE	6	-0.0585667	-1.04143
C9IZ57	-0.276567	-0.12823	-0.202399	12.3363	0.00584893	0.0922957	FALSE	6	-0.148336	-1.10829
Q8NFT8	0.617333	0.69591	0.656622	12.3095	0.00588219	0.0926574	FALSE	6	-0.0785767	-1.05598
P12277	-0.15014	-0.5566	-0.35337	12.2926	0.00590328	0.0926639	FALSE	6	0.40646	1.32543
E7ES96	0.0813367	-0.2223	-0.0704817	12.2992	0.00589507	0.0926639	FALSE	6	0.303637	1.23425
P08195-3	-0.243733	-0.230973	-0.237353	12.272	0.00592915	0.0929072	FALSE	6	-0.01276	-1.00888
Q6PJF5-2	0.3569	0.183733	0.270317	12.2604	0.00594384	0.0929749	FALSE	6	0.173167	1.12753
Q49AR2	-0.300567	-0.15877	-0.229668	12.2482	0.00595919	0.0930526	FALSE	6	-0.141797	-1.10328
P04062-4	0.2906	0.0372833	0.163942	12.1699	0.00605965	0.0944567	FALSE	6	0.253317	1.19194
P06702	0.661933	-0.270967	0.195483	12.0848	0.00617123	0.096029	FALSE	6	0.9329	1.90911
Q8NB15-2	-0.204533	-0.192057	-0.198295	12.0756	0.00618343	0.0960521	FALSE	6	-0.0124767	-1.00869
Q9NV29	0.0144	-1.2833	-0.63445	12.0369	0.0062352	0.0966888	FALSE	6	1.2977	2.45837
Q8NB37	-0.145333	-0.2592	-0.202267	11.9838	0.00630717	0.0976359	FALSE	6	0.113867	1.08212
O75147-2	0.052881	-0.238967	-0.0930428	11.9565	0.0063445	0.0980444	FALSE	6	0.291848	1.22421
Q5T4K2	0.237867	0.190133	0.214	11.9427	0.00636361	0.0981704	FALSE	6	0.0477333	1.03364
P51153	0.196267	0.138463	0.167365	11.9089	0.00641038	0.0984336	FALSE	6	0.0578033	1.04088
Q9Y3B9	-0.388467	-0.3842	-0.386333	11.9066	0.00641361	0.0984336	FALSE	6	-0.00426667	-1.00296
P05412	0.10877	0.453267	0.281018	11.9212	0.00639337	0.0984336	FALSE	6	-0.344497	-1.26971
A2RTY8	0.397633	0.0563133	0.226973	11.8505	0.00649261	0.0987147	FALSE	6	0.34132	1.26692
P07099	-0.0482867	-0.269667	-0.158977	11.8358	0.0065135	0.0987147	FALSE	6	0.22138	1.16585
Q9NVH6-4	-0.175	-0.265393	-0.220197	11.8284	0.00652392	0.0987147	FALSE	6	0.0903933	1.06466
Q96AY2	-0.127317	-0.209	-0.168158	11.8305	0.00652104	0.0987147	FALSE	6	0.0816833	1.05825
Q13352-4	-0.09886	-0.177333	-0.138097	11.8234	0.00653105	0.0987147	FALSE	6	0.0784733	1.0559
P15291-2	0.21692	0.220367	0.218643	11.8758	0.00645679	0.0987147	FALSE	6	-0.00344667	-1.00239
H0YNY8	-0.398133	-0.324533	-0.361333	11.8444	0.00650125	0.0987147	FALSE	6	-0.0736	-1.05234
B1AP15	0.0965033	0.1919	0.144202	11.8298	0.00652195	0.0987147	FALSE	6	-0.0953967	-1.06836
O94953	0.184717	0.364867	0.274792	11.8619	0.00647644	0.0987147	FALSE	6	-0.18015	-1.133
P53805-4	-0.213467	-0.14937	-0.181418	11.8092	0.00655149	0.0988569	FALSE	6	-0.0640967	-1.04543
Q8NFM7-4	0.214033	0.0784167	0.146225	11.7909	0.00657772	0.0989196	FALSE	6	0.135617	1.09856
Q9NXN4-2	0.1715	0.119757	0.145628	11.7964	0.00656988	0.0989196	FALSE	6	0.0517433	1.03652
E7ENA9	0.178933	0.0899533	0.134443	11.7755	0.00660004	0.0990891	FALSE	6	0.08898	1.06362
Q15743	0.5049	0.08906	0.29698	11.7356	0.00665816	0.0997323	FALSE	6	0.41584	1.33408
Q6ZWJ1	-0.1568	-0.206033	-0.181417	11.7269	0.00667085	0.0997323	FALSE	6	0.0492333	1.03471
O60507	0.15216	0.220367	0.186263	11.7232	0.00667626	0.0997323	FALSE	6	-0.0682067	-1.04841
C9J5G3	-0.156047	-0.825467	-0.490757	11.6984	0.00671296	0.0997677	FALSE	6	0.66942	1.59043
Q5EG05	-0.244857	-0.5613	-0.403078	11.6915	0.00672316	0.0997677	FALSE	6	0.316443	1.24526
P07954-2	-0.161767	-0.1471	-0.154433	11.7052	0.0067028	0.0997677	FALSE	6	-0.0146667	-1.01022
G8JLK4	-0.224967	-0.078237	-0.151602	11.7063	0.00670129	0.0997677	FALSE	6	-0.14673	-1.10706
Q96SB8	-0.163767	-0.124823	-0.144295	11.6394	0.00680103	0.100756	FALSE	6	-0.0389433	-1.02736
P35527	0.2191	-0.8566	-0.31875	11.6253	0.00682223	0.100781	FALSE	6	1.0757	2.10774
F8VV56	0.483833	0.372167	0.428	11.6234	0.0068252	0.100781	FALSE	6	0.111667	1.08048
Q86TW2-2	0.3069	0.194467	0.250683	11.6076	0.00684916	0.100969	FALSE	6	0.112433	1.08105
S4R3Z4	-0.22805	-0.321433	-0.274742	11.5754	0.0068982	0.101358	FALSE	6	0.0933833	1.06687
P14921-2	-0.101378	0.244033	0.0713275	11.5803	0.00689079	0.101358	FALSE	6	-0.345412	-1.27051
F5H6Q4	-0.3203	-0.2639	-0.2921	11.5518	0.00693466	0.101727	FALSE	6	-0.0564	-1.03987
Q14DG7	-0.33046	-0.685433	-0.507947	11.5124	0.00699575	0.102201	FALSE	6	0.354973	1.27896
B3KMG4	0.3209	0.057636	0.189268	11.5094	0.0070005	0.102201	FALSE	6	0.263264	1.20019
P54252-2	-0.252733	-0.132627	-0.19268	11.509	0.00700119	0.102201	FALSE	6	-0.120107	-1.08682
Q86YI8	-0.247633	-0.124193	-0.185913	11.4883	0.00703359	0.102496	FALSE	6	-0.12344	-1.08933
P18848	0.03518	0.418267	0.226723	11.4815	0.00704426	0.102496	FALSE	6	-0.383087	-1.30413
Q96FJ0	0.218667	0.125277	0.171972	11.4735	0.00705693	0.102514	FALSE	6	0.09339	1.06687
E7ESK6	-0.399867	-0.477467	-0.438667	11.4602	0.00707798	0.102654	FALSE	6	0.0776	1.05526
P56730	-0.0496867	0.581467	0.26589	11.4474	0.00709828	0.102782	FALSE	6	-0.631153	-1.5488
P08123	-0.217548	-1.06857	-0.643057	11.3824	0.00720284	0.102965	FALSE	6	0.851019	1.80377
P39060-2	0.11711	-0.3495	-0.116195	11.3946	0.00718303	0.102965	FALSE	6	0.46661	1.38186
P11474-2	0.273733	0.136963	0.205348	11.4014	0.00717203	0.102965	FALSE	6	0.13677	1.09944
P17275	0.323033	0.222417	0.272725	11.4262	0.00713218	0.102965	FALSE	6	0.100617	1.07223
G5E9C5	-0.601633	-0.602344	-0.601989	11.3854	0.007198	0.102965	FALSE	6	0.000710834	1.00049
D6RCD0	0.165267	0.167927	0.166597	11.4112	0.00715622	0.102965	FALSE	6	-0.00266	-1.00185
Q9Y2I6	-0.232367	-0.2196	-0.225983	11.4147	0.00715061	0.102965	FALSE	6	-0.0127667	-1.00889
C9J8Q1	-0.287567	0.00547333	-0.141047	11.4001	0.0071742	0.102965	FALSE	6	-0.29304	-1.22522
Q7Z7J9	0.11848	-0.345067	-0.113293	11.3444	0.00726486	0.103086	FALSE	6	0.463547	1.37893
Q8WUJ3-2	0.530867	0.275083	0.402975	11.3475	0.0072598	0.103086	FALSE	6	0.255783	1.19398
Q6KB66-2	-0.197357	-0.417833	-0.307595	11.3155	0.00731241	0.103086	FALSE	6	0.220477	1.16512
P0C221	-0.0175417	-0.216267	-0.116904	11.3398	0.00727233	0.103086	FALSE	6	0.198725	1.14768
Q9Y639-1	0.287967	0.10012	0.194043	11.3326	0.00728424	0.103086	FALSE	6	0.187847	1.13906
P01008	-0.541633	-0.640967	-0.5913	11.3253	0.00729618	0.103086	FALSE	6	0.0993333	1.07128
B8ZZV5	-0.158633	-0.152697	-0.155665	11.3141	0.0073148	0.103086	FALSE	6	-0.00593667	-1.00412
Q9Y535-2	-0.2868	-0.0807833	-0.183792	11.3476	0.00725952	0.103086	FALSE	6	-0.206017	-1.1535
Q53RE8	-0.0888	0.216667	0.0639333	11.3407	0.00727097	0.103086	FALSE	6	-0.305467	-1.23582
Q9Y586	-0.3248	-0.426667	-0.375733	11.2972	0.00734288	0.103319	FALSE	6	0.101867	1.07316
Q9BX59	0.1436	-0.366933	-0.111667	11.2431	0.00743361	0.103943	FALSE	6	0.510533	1.42458
Q13393-2	0.4264	0.132893	0.279647	11.2569	0.00741031	0.103943	FALSE	6	0.293507	1.22562
Q96DG6	-0.101393	-0.358033	-0.229713	11.2551	0.00741326	0.103943	FALSE	6	0.25664	1.19469
Q8WWW0-2	-0.0903233	0.2791	0.0943883	11.2483	0.00742477	0.103943	FALSE	6	-0.369423	-1.29184
P51511	0.3111	0.184313	0.247707	11.2284	0.00745853	0.103967	FALSE	6	0.126787	1.09186
P51809	0.2712	0.2102	0.2407	11.23	0.0074558	0.103967	FALSE	6	0.061	1.04319
Q9UGK3	0.0795423	0.234133	0.156838	11.2187	0.00747502	0.104035	FALSE	6	-0.154591	-1.11311
U3KQI8	-0.333933	-0.11674	-0.225337	11.2041	0.00749992	0.104135	FALSE	6	-0.217193	-1.16247
Q96IR2	-0.0200967	0.3089	0.144402	11.2008	0.00750545	0.104135	FALSE	6	-0.328997	-1.25614
Q5TCZ1-2	0.110773	0.276933	0.193853	11.1858	0.00753118	0.104331	FALSE	6	-0.16616	-1.12207
Q8NBP0	0.227267	0.06905	0.148158	11.1342	0.00762069	0.10505	FALSE	6	0.158217	1.11591
F5H8L7	0.2617	0.167162	0.214431	11.137	0.00761582	0.10505	FALSE	6	0.0945377	1.06772
P09914	-0.331467	-0.40549	-0.368478	11.1289	0.00762998	0.10505	FALSE	6	0.0740233	1.05265
O43615	-0.126487	-0.194933	-0.16071	11.1383	0.00761358	0.10505	FALSE	6	0.0684467	1.04859
P45877	0.299233	-0.04718	0.126027	11.0976	0.00768488	0.105434	FALSE	6	0.346413	1.2714
Q15149-4	0.216427	0.246567	0.231497	11.0929	0.0076932	0.105434	FALSE	6	-0.03014	-1.02111
P29966	-0.380933	-0.19515	-0.288042	11.0938	0.00769174	0.105434	FALSE	6	-0.185783	-1.13743
O94806	0.0545867	0.2023	0.128443	11.0666	0.00773987	0.105912	FALSE	6	-0.147713	-1.10781
Q9BYH8-3	0.383867	0.464233	0.42405	11.0233	0.0078176	0.10648	FALSE	6	-0.0803667	-1.05729
Q9NWZ3-2	-0.335667	-0.0993567	-0.217512	11.0181	0.00782699	0.10648	FALSE	6	-0.23631	-1.17798
H0YNI9	-0.0483333	0.249533	0.1006	11.017	0.00782891	0.10648	FALSE	6	-0.297867	-1.22933
K7EJH0	-0.344467	0.164037	-0.090215	11.0343	0.00779772	0.10648	FALSE	6	-0.508503	-1.42257
Q9NUD5	0.121517	-0.232867	-0.055675	10.9782	0.0078995	0.106954	FALSE	6	0.354383	1.27844
Q9H788-2	-0.217607	-0.309333	-0.26347	10.9897	0.00787853	0.106954	FALSE	6	0.0917267	1.06564
O14879	-0.246067	-0.20679	-0.226428	10.9798	0.00789673	0.106954	FALSE	6	-0.0392767	-1.0276
P23497	-0.196323	0.176733	-0.009795	10.9526	0.00794671	0.10743	FALSE	6	-0.373057	-1.29509
J3KNC1	-0.157023	-0.789767	-0.473395	10.9136	0.00801899	0.107675	FALSE	6	0.632743	1.55051
Q12756	0.119867	-0.2057	-0.0429167	10.9177	0.00801138	0.107675	FALSE	6	0.325567	1.25316
H3BTH1	-0.272667	-0.149847	-0.211257	10.9309	0.00798673	0.107675	FALSE	6	-0.12282	-1.08886
P49638	0.163623	0.316467	0.240045	10.9105	0.00802485	0.107675	FALSE	6	-0.152843	-1.11176
Q6PIU2	0.279567	0.51112	0.395343	10.9242	0.00799918	0.107675	FALSE	6	-0.231553	-1.1741
P0CG38	-0.174733	-0.08575	-0.130242	10.8953	0.00805329	0.107895	FALSE	6	-0.0889833	-1.06362
O95502	0.0100143	-0.3101	-0.150043	10.8703	0.00810032	0.108184	FALSE	6	0.320114	1.24843
K7EIG7	0.2905	0.147297	0.218898	10.8754	0.00809065	0.108184	FALSE	6	0.143203	1.10435
O75063	0.155363	0.157	0.156182	10.8607	0.00811847	0.108184	FALSE	6	-0.00163667	-1.00114
Q9Y2Z9-2	-0.262433	-0.1512	-0.206817	10.8583	0.00812314	0.108184	FALSE	6	-0.111233	-1.08015
Q9NQ86-4	0.226867	0.281813	0.25434	10.8313	0.00817456	0.108707	FALSE	6	-0.0549467	-1.03882
Q9H019-3	-0.15671	-0.177267	-0.166988	10.8218	0.00819277	0.108788	FALSE	6	0.0205567	1.01435
Q6ICL7	0.377087	0.446933	0.41201	10.8128	0.00821003	0.108856	FALSE	6	-0.0698467	-1.04961
Q8IWE4	0.192333	0.13133	0.161832	10.7878	0.00825821	0.109171	FALSE	6	0.0610033	1.04319
B8ZZS2	0.174867	0.197113	0.18599	10.7816	0.00827038	0.109171	FALSE	6	-0.0222467	-1.01554
Q6Y2X3	0.10966	0.1713	0.14048	10.7916	0.00825092	0.109171	FALSE	6	-0.06164	-1.04365
Q9Y2W6-3	-0.1773	-0.257433	-0.217367	10.7586	0.00831514	0.109601	FALSE	6	0.0801333	1.05712
B1AH99	0.0622633	-0.411767	-0.174752	10.7138	0.00840336	0.109965	FALSE	6	0.47403	1.38898
Q05639	-0.0507333	-0.384733	-0.217733	10.73	0.00837127	0.109965	FALSE	6	0.334	1.2605
Q9Y225	0.2611	0.01454	0.13782	10.7233	0.00838461	0.109965	FALSE	6	0.24656	1.18637
O43541-4	-0.103713	-0.297633	-0.200673	10.7056	0.0084197	0.109965	FALSE	6	0.19392	1.14387
Q8N5D0-4	0.2006	0.0944033	0.147502	10.7297	0.008372	0.109965	FALSE	6	0.106197	1.07639
Q0P6D6	-0.209833	-0.110917	-0.160375	10.6949	0.00844093	0.109965	FALSE	6	-0.0989167	-1.07097
Q8WVL7	-0.203967	-0.0614837	-0.132725	10.6978	0.00843519	0.109965	FALSE	6	-0.142483	-1.1038
B7Z6J6	0.226483	0.372533	0.299508	10.6988	0.00843329	0.109965	FALSE	6	-0.14605	-1.10654
F5H5F3	0.197067	0.0969367	0.147002	10.6797	0.0084715	0.110043	FALSE	6	0.10013	1.07187
Q96FE7-3	0.4469	0.5656	0.50625	10.6857	0.00845932	0.110043	FALSE	6	-0.1187	-1.08576
Q9P206-2	0.234033	0.157063	0.195548	10.654	0.0085232	0.110505	FALSE	6	0.07697	1.0548
O75792	-0.246033	-0.102597	-0.174315	10.6498	0.00853165	0.110505	FALSE	6	-0.143437	-1.10453
P18065	0.312117	-0.460333	-0.0741083	10.5403	0.00875684	0.110929	FALSE	6	0.77245	1.70817
E7EP45	-0.2083	-0.975733	-0.592017	10.5493	0.00873811	0.110929	FALSE	6	0.767433	1.70224
Q3KR37-2	0.188433	-0.203013	-0.00729	10.4849	0.00887387	0.110929	FALSE	6	0.391447	1.31171
Q8N2G8-2	-0.00326	-0.366	-0.18463	10.5842	0.00866578	0.110929	FALSE	6	0.36274	1.28587
Q96CP6-2	0.2719	-0.0827833	0.0945583	10.545	0.00874719	0.110929	FALSE	6	0.354683	1.2787
Q96RV3-2	0.293933	-0.0174167	0.138258	10.4528	0.00894254	0.110929	FALSE	6	0.31135	1.24087
Q9H7S9	-0.128447	-0.431867	-0.280157	10.5855	0.00866291	0.110929	FALSE	6	0.30342	1.23407
Q5TFM2	0.2887	0.0203247	0.154512	10.5054	0.00883047	0.110929	FALSE	6	0.268375	1.20445
Q8IXF0-6	-0.226457	-0.4635	-0.344978	10.4591	0.00892898	0.110929	FALSE	6	0.237043	1.17857
Q13423	-0.0952933	-0.328967	-0.21213	10.4697	0.00890634	0.110929	FALSE	6	0.233673	1.17582
Q8WWN8	0.278	0.0460493	0.162025	10.5399	0.00875774	0.110929	FALSE	6	0.231951	1.17442
O15085-2	-0.0947333	-0.2859	-0.190317	10.4775	0.00888963	0.110929	FALSE	6	0.191167	1.14169
O43790	-0.3948	-0.544967	-0.469883	10.5801	0.00867413	0.110929	FALSE	6	0.150167	1.1097
B4DKB2	0.337733	0.219954	0.278844	10.5129	0.00881456	0.110929	FALSE	6	0.117779	1.08506
O75064	0.171533	0.10987	0.140702	10.5998	0.00863363	0.110929	FALSE	6	0.0616633	1.04367
D6RHW1	-0.189633	-0.212267	-0.20095	10.6229	0.00858633	0.110929	FALSE	6	0.0226333	1.01581
O43294-2	-0.267233	-0.28666	-0.276947	10.4592	0.00892884	0.110929	FALSE	6	0.0194267	1.01356
I3L1G1	-0.23189	-0.2439	-0.237895	10.5522	0.0087321	0.110929	FALSE	6	0.01201	1.00836
C9J082	0.147807	0.1464	0.147103	10.5266	0.00878566	0.110929	FALSE	6	0.00140667	1.00098
Q9NP77	-0.1701	-0.1682	-0.16915	10.4445	0.00896046	0.110929	FALSE	6	-0.0019	-1.00132
P46734-2	0.183967	0.188793	0.18638	10.4985	0.00884502	0.110929	FALSE	6	-0.00482667	-1.00335
Q8N3X1	-0.224767	-0.174633	-0.1997	10.5608	0.00871415	0.110929	FALSE	6	-0.0501333	-1.03536
Q96ER9	-0.189733	-0.132853	-0.161293	10.6092	0.00861423	0.110929	FALSE	6	-0.05688	-1.04021
P51826	-0.286533	-0.196037	-0.241285	10.5173	0.0088053	0.110929	FALSE	6	-0.0904967	-1.06474
O00459	0.08366	0.1889	0.13628	10.5587	0.00871853	0.110929	FALSE	6	-0.10524	-1.07567
Q9Y4B5	-0.228533	-0.0542033	-0.141368	10.5221	0.00879523	0.110929	FALSE	6	-0.17433	-1.12844
P51580	-0.258433	-0.08115	-0.169792	10.4864	0.00887063	0.110929	FALSE	6	-0.177283	-1.13075
P35555	0.0561333	0.272433	0.164283	10.5236	0.00879199	0.110929	FALSE	6	-0.2163	-1.16175
H0YHN7	-0.006329	0.2631	0.128386	10.4463	0.00895666	0.110929	FALSE	6	-0.269429	-1.20533
Q9Y6Y0	0.117333	0.412833	0.265083	10.4463	0.00895663	0.110929	FALSE	6	-0.2955	-1.22731
P46937-5	-0.262233	0.0521733	-0.10503	10.5993	0.0086346	0.110929	FALSE	6	-0.314407	-1.2435
F5H843	0.0766667	0.448533	0.2626	10.4725	0.00890041	0.110929	FALSE	6	-0.371867	-1.29403
F5H157	-0.0614833	-0.2122	-0.136842	10.4358	0.00897919	0.111008	FALSE	6	0.150717	1.11012
O76061	0.17222	0.439967	0.306093	10.4262	0.00900002	0.111112	FALSE	6	-0.267747	-1.20393
Q6ZT12	0.1537	0.204967	0.179333	10.4135	0.00902756	0.111299	FALSE	6	-0.0512667	-1.03617
P53370	-0.159743	-0.1612	-0.160472	10.4042	0.00904783	0.111395	FALSE	6	0.00145667	1.00101
Q8TDQ7-4	0.10473	0.2389	0.171815	10.3939	0.00907034	0.111519	FALSE	6	-0.13417	-1.09746
E9PH05	0.350127	0.324667	0.337397	10.364	0.00913621	0.112175	FALSE	6	0.02546	1.0178
P35548	0.334467	-0.0928533	0.120807	10.3477	0.00917232	0.112267	FALSE	6	0.42732	1.34473
Q96PV7-3	0.153727	-0.1873	-0.0167867	10.3444	0.00917966	0.112267	FALSE	6	0.341027	1.26666
Q96P11-5	-0.18517	-0.14026	-0.162715	10.3437	0.00918129	0.112267	FALSE	6	-0.04491	-1.03162
P01023	-0.15068	-0.958967	-0.554823	10.3258	0.00922115	0.112379	FALSE	6	0.808287	1.75113
Q9HBM6	-0.0798433	-0.2163	-0.148072	10.3189	0.00923673	0.112379	FALSE	6	0.136457	1.0992
Q5T0D9-2	0.253133	0.273667	0.2634	10.3257	0.00922151	0.112379	FALSE	6	-0.0205333	-1.01433
P21583-3	0.0173167	0.396167	0.206742	10.3172	0.00924055	0.112379	FALSE	6	-0.37885	-1.3003
B7ZAB3	0.364933	-0.00847667	0.178228	10.3034	0.00927153	0.112603	FALSE	6	0.37341	1.29541
Q9UBS0	-0.00456267	-0.2695	-0.137031	10.2917	0.00929803	0.112772	FALSE	6	0.264937	1.20158
Q92968	0.213767	0.185453	0.19961	10.2746	0.00933683	0.112784	FALSE	6	0.0283133	1.01982
P55211	0.195767	0.176207	0.185987	10.2776	0.00933003	0.112784	FALSE	6	0.01956	1.01365
P30837	-0.1793	-0.137257	-0.158278	10.2778	0.00932957	0.112784	FALSE	6	-0.0420433	-1.02957
Q6X4W1-5	0.2575	-0.126023	0.0657383	10.2438	0.00940723	0.112874	FALSE	6	0.383523	1.30452
Q8WUH6	-0.211557	-0.259233	-0.235395	10.2553	0.00938088	0.112874	FALSE	6	0.0476767	1.0336
Q9NPH3	0.13569	0.1971	0.166395	10.2512	0.00939018	0.112874	FALSE	6	-0.06141	-1.04349
O94915-2	0.256483	0.324667	0.290575	10.2527	0.00938681	0.112874	FALSE	6	-0.0681833	-1.0484
P78312-6	-0.283567	-0.124753	-0.20416	10.2491	0.00939507	0.112874	FALSE	6	-0.158813	-1.11637
E1P5H9	0.2915	0.09496	0.19323	10.2257	0.00944893	0.113223	FALSE	6	0.19654	1.14595
Q8IUI8	-0.1856	0.052722	-0.066439	10.1978	0.00951371	0.113722	FALSE	6	-0.238322	-1.17962
Q9HAT8	-0.598733	-0.219353	-0.409043	10.1968	0.00951597	0.113722	FALSE	6	-0.37938	-1.30078
Q12923-3	-0.188167	-0.885167	-0.536667	10.1622	0.00959719	0.113933	FALSE	6	0.697	1.62113
A6NCS4	0.0730433	-0.3091	-0.118028	10.1689	0.00958143	0.113933	FALSE	6	0.382143	1.30328
Q9H2T7	0.146767	0.14012	0.143443	10.1629	0.00959541	0.113933	FALSE	6	0.00664667	1.00462
B7Z4K4	-0.2077	-0.0174517	-0.112576	10.1672	0.0095853	0.113933	FALSE	6	-0.190248	-1.14096
Q9UHB4-3	-0.3887	-0.132543	-0.260622	10.1835	0.00954701	0.113933	FALSE	6	-0.256157	-1.19429
P48775	0.502033	-1.00933	-0.25365	10.1143	0.00971095	0.11419	FALSE	6	1.51137	2.8508
Q8WUJ1	0.0230207	-0.2083	-0.0926397	10.1102	0.00972077	0.11419	FALSE	6	0.231321	1.17391
H0YIA6	-0.164767	-0.37119	-0.267978	10.1141	0.00971145	0.11419	FALSE	6	0.206423	1.15382
Q14108-2	0.3468	0.14272	0.24476	10.1275	0.00967951	0.11419	FALSE	6	0.20408	1.15195
Q9UF56	0.2668	0.13151	0.199155	10.123	0.0096902	0.11419	FALSE	6	0.13529	1.09831
Q5BJH7-6	0.207733	0.153387	0.18056	10.1308	0.0096716	0.11419	FALSE	6	0.0543467	1.03839
Q14393-5	0.301767	0.278823	0.290295	10.1243	0.009687	0.11419	FALSE	6	0.0229433	1.01603
Q8NHZ8	-0.415167	-0.261967	-0.338567	10.1167	0.00970513	0.11419	FALSE	6	-0.1532	-1.11203
Q9ULD9-2	0.146567	-0.467967	-0.1607	10.0984	0.00974907	0.114373	FALSE	6	0.614533	1.53106
O43765	-0.255333	0.00875333	-0.12329	10.0912	0.00976657	0.114429	FALSE	6	-0.264087	-1.20088
O95758-1	-0.113278	-0.465833	-0.289556	10.0795	0.00979477	0.114537	FALSE	6	0.352555	1.27682
Q5JR04	-0.143833	-0.133667	-0.13875	10.0767	0.00980143	0.114537	FALSE	6	-0.0101667	-1.00707
O43677	0.511667	0.137047	0.324357	10.0668	0.00982563	0.114671	FALSE	6	0.37462	1.2965
B7Z2L7	-0.221867	0.0308033	-0.0955317	10.0404	0.00988998	0.115272	FALSE	6	-0.25267	-1.19141
Q14517	0.167733	0.401667	0.2847	10.0108	0.00996309	0.115973	FALSE	6	-0.233933	-1.17604
Q9HCL0-2	-0.219943	-0.734867	-0.477405	10.005	0.00997743	0.115989	FALSE	6	0.514923	1.42892
P30481	0.193137	0.257253	0.225195	9.99391	0.0100049	0.116138	FALSE	6	-0.0641167	-1.04544
Q5FWF4-2	0.240333	0.37851	0.309422	9.98939	0.0100162	0.116138	FALSE	6	-0.138177	-1.10051
E9PC43	-0.13383	-0.21353	-0.17368	9.94809	0.0101198	0.116984	FALSE	6	0.0797	1.0568
Q9GZT4	-0.1447	-0.139993	-0.142347	9.94475	0.0101283	0.116984	FALSE	6	-0.00470667	-1.00327
P07951-2	-0.6051	-0.409867	-0.507483	9.95355	0.010106	0.116984	FALSE	6	-0.195233	-1.14491
P34896-2	-0.2105	-0.167167	-0.188833	9.91807	0.010196	0.117464	FALSE	6	-0.0433333	-1.03049
P27986	0.10842	0.261467	0.184943	9.92003	0.010191	0.117464	FALSE	6	-0.153047	-1.11192
Q03169	0.126813	0.147567	0.13719	9.90156	0.0102383	0.117799	FALSE	6	-0.0207533	-1.01449
P55287	0.257233	0.110213	0.183723	9.88961	0.010269	0.117857	FALSE	6	0.14702	1.10728
C9JL88	0.05793	0.270067	0.163998	9.88937	0.0102696	0.117857	FALSE	6	-0.212137	-1.1584
P61764	0.21686	0.186883	0.201872	9.87228	0.0103137	0.118136	FALSE	6	0.0299767	1.021
J3QQ66	-0.2307	-0.11083	-0.170765	9.86977	0.0103202	0.118136	FALSE	6	-0.11987	-1.08664
Q86UL3	0.183333	0.1498	0.166567	9.85013	0.0103713	0.118418	FALSE	6	0.0335333	1.02352
Q15464	0.0802867	0.2656	0.172943	9.85023	0.010371	0.118418	FALSE	6	-0.185313	-1.13706
Q03393	0.120305	0.340167	0.230236	9.83697	0.0104057	0.11866	FALSE	6	-0.219862	-1.16462
Q9P2E5-2	0.229533	0.00325333	0.116393	9.81162	0.0104724	0.118665	FALSE	6	0.22628	1.16981
Q9P219	0.253667	0.08573	0.169698	9.82163	0.010446	0.118665	FALSE	6	0.167937	1.12345
Q9C0B5-2	0.181553	0.147773	0.164663	9.82286	0.0104428	0.118665	FALSE	6	0.03378	1.02369
H7BZH6	-0.136463	-0.142567	-0.139515	9.81901	0.0104529	0.118665	FALSE	6	0.00610333	1.00424
Q5VU11	0.04844	0.194767	0.121603	9.81466	0.0104644	0.118665	FALSE	6	-0.146327	-1.10675
Q96AE4	-0.0592367	-0.197967	-0.128602	9.80472	0.0104906	0.118722	FALSE	6	0.13873	1.10094
Q92896	0.263067	-0.0776267	0.09272	9.77271	0.0105759	0.119385	FALSE	6	0.340693	1.26637
Q330K2-2	-0.290767	0.06373	-0.113518	9.7742	0.0105719	0.119385	FALSE	6	-0.354497	-1.27854
P50479	0.331433	0.09035	0.210892	9.75995	0.0106101	0.11962	FALSE	6	0.241083	1.18188
P61020	0.05966	0.260333	0.159997	9.74498	0.0106504	0.119924	FALSE	6	-0.200673	-1.14923
P50053	-0.27	-0.112368	-0.191184	9.7323	0.0106847	0.12016	FALSE	6	-0.157632	-1.11545
Q00537	0.0309733	0.238767	0.13487	9.69872	0.0107763	0.121037	FALSE	6	-0.207793	-1.15492
Q4G0I0	0.210833	-0.21369	-0.00142833	9.6842	0.0108162	0.121242	FALSE	6	0.424523	1.34213
Q8TCJ2	0.1563	0.135127	0.145713	9.68227	0.0108215	0.121242	FALSE	6	0.0211733	1.01478
Q96N67-4	0.0923233	0.209933	0.151128	9.67332	0.0108462	0.121367	FALSE	6	-0.11761	-1.08494
Q96KA5-2	0.2604	0.08209	0.171245	9.65649	0.0108929	0.121434	FALSE	6	0.17831	1.13156
Q8WXG6-3	0.174983	0.2114	0.193192	9.65709	0.0108912	0.121434	FALSE	6	-0.0364167	-1.02556
Q9BTK6	-0.168434	0.373633	0.1026	9.65992	0.0108834	0.121434	FALSE	6	-0.542067	-1.45606
Q9BVG8-2	0.2075	0.154477	0.180988	9.63214	0.0109609	0.12204	FALSE	6	0.0530233	1.03744
P45452	1.08313	0.422853	0.752993	9.62467	0.0109819	0.122085	FALSE	6	0.66028	1.58039
Q9NX55	-0.302033	-0.02204	-0.162037	9.62102	0.0109921	0.122085	FALSE	6	-0.279993	-1.21419
O15085	0.158133	0.128467	0.1433	9.61339	0.0110136	0.122172	FALSE	6	0.0296667	1.02078
P84157	0.25219	0.3136	0.282895	9.60657	0.0110329	0.122234	FALSE	6	-0.06141	-1.04349
H3BS34	0.429533	-0.0554667	0.187033	9.5772	0.0111163	0.122828	FALSE	6	0.485	1.39959
Q9UIM3	-0.204733	-0.0799833	-0.142358	9.58198	0.0111027	0.122828	FALSE	6	-0.12475	-1.09032
P19883-2	-0.10527	0.340033	0.117382	9.57325	0.0111276	0.122828	FALSE	6	-0.445303	-1.3616
P05783	-0.12553	-0.375667	-0.250598	9.5546	0.0111811	0.123178	FALSE	6	0.250137	1.18932
Q9H773	-0.247987	-0.163267	-0.205627	9.55264	0.0111867	0.123178	FALSE	6	-0.08472	-1.06048
P31273	0.09891	-0.2429	-0.071995	9.53815	0.0112285	0.123297	FALSE	6	0.34181	1.26735
E7EVH9	-0.45838	-0.169027	-0.313703	9.53461	0.0112388	0.123297	FALSE	6	-0.289353	-1.22209
O14713-2	-0.256867	0.0972333	-0.0798167	9.53972	0.011224	0.123297	FALSE	6	-0.3541	-1.27819
Q9BTU6	0.1789	0.09836	0.13863	9.523	0.0112725	0.123515	FALSE	6	0.08054	1.05741
H7C4E0	0.15755	0.2242	0.190875	9.49921	0.0113419	0.124124	FALSE	6	-0.06665	-1.04728
C9JH43	0.178273	-0.2273	-0.0245133	9.47358	0.0114174	0.124798	FALSE	6	0.405573	1.32462
H3BVF7	0.372633	-0.02547	0.173582	9.43268	0.0115391	0.124982	FALSE	6	0.398103	1.31777
Q9Y5E9	0.418867	0.0214267	0.220147	9.35751	0.0117674	0.124982	FALSE	6	0.39744	1.31717
Q07065	0.2316	0.03987	0.135735	9.33893	0.0118247	0.124982	FALSE	6	0.19173	1.14213
G8JLH2	-0.225513	-0.400833	-0.313173	9.38888	0.0116714	0.124982	FALSE	6	0.17532	1.12921
K7EJ35	0.215233	0.0615	0.138367	9.35471	0.011776	0.124982	FALSE	6	0.153733	1.11244
Q9BSA9	0.297433	0.15321	0.225322	9.43884	0.0115207	0.124982	FALSE	6	0.144224	1.10514
P42224	-0.052734	-0.195333	-0.124034	9.41119	0.0116038	0.124982	FALSE	6	0.142599	1.10389
O95248	0.183	0.0556793	0.11934	9.38731	0.0116762	0.124982	FALSE	6	0.127321	1.09226
P37235	0.258667	0.175703	0.217185	9.42312	0.0115678	0.124982	FALSE	6	0.0829633	1.05919
H0Y9G4	0.223167	0.170697	0.196932	9.35251	0.0117827	0.124982	FALSE	6	0.05247	1.03704
K7ESP4	-0.21019	-0.261833	-0.236012	9.41576	0.01159	0.124982	FALSE	6	0.0516433	1.03644
Q2TAK8	-0.13806	-0.182	-0.16003	9.45815	0.0114631	0.124982	FALSE	6	0.04394	1.03093
P00338	0.242967	0.199059	0.221013	9.43734	0.0115252	0.124982	FALSE	6	0.0439077	1.0309
E9PJ40	0.294627	0.2627	0.278663	9.38146	0.011694	0.124982	FALSE	6	0.0319267	1.02238
Q9BQP7	-0.12936	-0.151367	-0.140363	9.3979	0.011644	0.124982	FALSE	6	0.0220067	1.01537
I3L100	0.18523	0.2065	0.195865	9.3413	0.0118173	0.124982	FALSE	6	-0.02127	-1.01485
Q8IWL3	-0.216467	-0.191993	-0.20423	9.34494	0.0118061	0.124982	FALSE	6	-0.0244733	-1.01711
B4E351	0.154887	0.185833	0.17036	9.42047	0.0115758	0.124982	FALSE	6	-0.0309467	-1.02168
P49327	0.181767	0.23276	0.207263	9.35422	0.0117775	0.124982	FALSE	6	-0.0509933	-1.03598
F8WCD0	0.183357	0.250023	0.21669	9.37833	0.0117036	0.124982	FALSE	6	-0.0666667	-1.04729
Q9Y4K4	0.121867	0.210933	0.1664	9.38803	0.011674	0.124982	FALSE	6	-0.0890667	-1.06368
Q8IYJ9	0.09801	0.233933	0.165972	9.44144	0.0115129	0.124982	FALSE	6	-0.135923	-1.0988
Q12772-2	0.175013	0.334233	0.254623	9.41147	0.0116029	0.124982	FALSE	6	-0.15922	-1.11668
H3BN52	0.22034	0.396033	0.308187	9.3527	0.0117822	0.124982	FALSE	6	-0.175693	-1.12951
S4R3R2	0.0283167	0.207267	0.117792	9.41581	0.0115898	0.124982	FALSE	6	-0.17895	-1.13206
Q8NDI1-3	0.0165133	0.2792	0.147857	9.34101	0.0118182	0.124982	FALSE	6	-0.262687	-1.19971
Q6NSJ5	-0.1109	0.158783	0.0239417	9.38547	0.0116818	0.124982	FALSE	6	-0.269683	-1.20554
P04114	0.126783	0.4219	0.274342	9.38096	0.0116955	0.124982	FALSE	6	-0.295117	-1.22698
B7Z3R2	0.428967	0.174907	0.301937	9.32746	0.0118602	0.125062	FALSE	6	0.25406	1.19256
Q16584	0.254667	0.224157	0.239412	9.3305	0.0118508	0.125062	FALSE	6	0.03051	1.02137
F5H5U8	0.141887	0.136333	0.13911	9.32205	0.0118771	0.125093	FALSE	6	0.00555333	1.00386
D6RFL4	0.0283167	-1.01767	-0.494675	9.30873	0.0119186	0.125236	FALSE	6	1.04598	2.06477
Q9NZJ5	0.191083	0.192533	0.191808	9.31175	0.0119092	0.125236	FALSE	6	-0.00145	-1.00101
O95573	0.157833	0.173683	0.165758	9.30295	0.0119367	0.125279	FALSE	6	-0.01585	-1.01105
Q9UMR2	-0.17368	-0.170803	-0.172242	9.28698	0.0119868	0.125386	FALSE	6	-0.00287667	-1.002
O75427	0.0493963	0.203467	0.126432	9.29411	0.0119644	0.125386	FALSE	6	-0.15407	-1.1127
Q9NQ30	0.0867	0.402933	0.244817	9.28636	0.0119888	0.125386	FALSE	6	-0.316233	-1.24508
P23771	0.4187	0.16564	0.29217	9.27636	0.0120204	0.125569	FALSE	6	0.25306	1.19173
F5H5A1	0.2139	-0.0610867	0.0764067	9.25436	0.0120902	0.126019	FALSE	6	0.274987	1.20998
Q8WWM9	-0.0794967	-0.332883	-0.20619	9.20814	0.0122386	0.126019	FALSE	6	0.253387	1.192
Q92619	-0.12187	-0.288833	-0.205352	9.24215	0.0121292	0.126019	FALSE	6	0.166963	1.12269
H7C5U4	-0.0752867	-0.184	-0.129643	9.2144	0.0122183	0.126019	FALSE	6	0.108713	1.07827
Q99805	0.193867	0.0884903	0.141179	9.20146	0.0122602	0.126019	FALSE	6	0.105376	1.07577
P42858	0.2182	0.123179	0.170689	9.23927	0.0121384	0.126019	FALSE	6	0.0950213	1.06808
Q9UHE8	0.302967	0.270037	0.286502	9.24391	0.0121235	0.126019	FALSE	6	0.03293	1.02309
E7ERZ4	-0.1227	-0.137967	-0.130333	9.2136	0.0122209	0.126019	FALSE	6	0.0152667	1.01064
Q8TER5	0.125827	0.157967	0.141897	9.20418	0.0122514	0.126019	FALSE	6	-0.03214	-1.02253
K7ERP4	0.1328	0.17573	0.154265	9.22215	0.0121933	0.126019	FALSE	6	-0.04293	-1.0302
E9PMJ2	-0.191167	-0.1454	-0.168283	9.22053	0.0121986	0.126019	FALSE	6	-0.0457667	-1.03223
Q9NQS3	-0.1785	-0.0164067	-0.0974533	9.21684	0.0122104	0.126019	FALSE	6	-0.162093	-1.11891
Q8IX90	-0.3139	-0.0923333	-0.203117	9.21079	0.01223	0.126019	FALSE	6	-0.221567	-1.166
O43704	0.323147	1.002	0.662573	9.20418	0.0122514	0.126019	FALSE	6	-0.678853	-1.60087
Q6UX71-2	-0.163523	-1.17217	-0.667845	9.1855	0.0123121	0.126194	FALSE	6	1.00864	2.01202
Q5VZI3-2	0.2276	-0.100244	0.0636782	9.18323	0.0123195	0.126194	FALSE	6	0.327844	1.25514
Q08722-2	0.2421	0.062771	0.152436	9.18679	0.0123079	0.126194	FALSE	6	0.179329	1.13236
Q9UQ53-2	0.230667	0.169277	0.199972	9.17018	0.0123622	0.126199	FALSE	6	0.06139	1.04347
O75387	-0.233507	-0.2129	-0.223203	9.17416	0.0123492	0.126199	FALSE	6	-0.0206067	-1.01439
P80217	-0.20057	-0.167567	-0.184068	9.17331	0.012352	0.126199	FALSE	6	-0.0330033	-1.02314
P50225-2	-0.380133	-0.8136	-0.596867	9.13435	0.0124804	0.126889	FALSE	6	0.433467	1.35047
Q96IP4	0.309933	0.0131333	0.161533	9.13898	0.0124651	0.126889	FALSE	6	0.2968	1.22842
F6R8P8	-0.18052	-0.250367	-0.215443	9.13573	0.0124759	0.126889	FALSE	6	0.0698467	1.04961
Q13424	-0.255123	-0.10747	-0.181297	9.13253	0.0124865	0.126889	FALSE	6	-0.147653	-1.10777
Q9UMX1	-0.234567	-0.0163867	-0.125477	9.12305	0.012518	0.127066	FALSE	6	-0.21818	-1.16327
P83876	-0.2012	-0.0697963	-0.135498	9.1097	0.0125626	0.127374	FALSE	6	-0.131404	-1.09536
Q96MK2	0.5657	0.0802167	0.322958	9.09381	0.012616	0.127771	FALSE	6	0.485483	1.40005
P08727	2.09793	0.868133	1.48303	9.07892	0.0126662	0.128135	FALSE	6	1.2298	2.34534
Q86VE0	0.267127	0.3638	0.315463	9.06573	0.012711	0.128298	FALSE	6	-0.0966733	-1.0693
H7C0E9	-0.2533	-0.110942	-0.182121	9.06871	0.0127008	0.128298	FALSE	6	-0.142358	-1.10371
H3BS18	0.260267	0.0474767	0.153872	9.05725	0.0127399	0.128445	FALSE	6	0.21279	1.15893
P16401	0.144343	-0.137393	0.003475	9.04159	0.0127934	0.128839	FALSE	6	0.281737	1.21566
P78357	0.0939333	0.213503	0.153718	9.02064	0.0128655	0.12913	FALSE	6	-0.11957	-1.08641
O14495	-0.4262	-0.280463	-0.353332	9.02239	0.0128594	0.12913	FALSE	6	-0.145737	-1.1063
Q86UY8-2	-0.002944	0.298567	0.147811	9.02258	0.0128588	0.12913	FALSE	6	-0.301511	-1.23243
P13797	-0.237967	-0.0447333	-0.14135	9.01558	0.012883	0.129161	FALSE	6	-0.193233	-1.14332
P45973	-0.216133	-0.01435	-0.115242	9.00776	0.0129101	0.129288	FALSE	6	-0.201783	-1.15012
Q5VVJ2	-0.05742	0.167767	0.0551733	8.99498	0.0129545	0.129588	FALSE	6	-0.225187	-1.16893
O94988-3	0.263567	0.203963	0.233765	8.97865	0.0130116	0.129869	FALSE	6	0.0596033	1.04218
Q16760-2	0.0870867	0.1969	0.141993	8.98251	0.012998	0.129869	FALSE	6	-0.109813	-1.07909
Q5T870	-0.35715	1.29533	0.469092	8.95964	0.0130784	0.130391	FALSE	6	-1.65248	-3.14374
B3KUB4	0.329367	0.0204233	0.174895	8.93147	0.0131783	0.13095	FALSE	6	0.308943	1.2388
P06753-3	-0.3863	-0.07436	-0.23033	8.93717	0.013158	0.13095	FALSE	6	-0.31194	-1.24138
B5MBX5	-0.8276	-0.1336	-0.4806	8.9348	0.0131665	0.13095	FALSE	6	-0.694	-1.61776
P23786	-0.023007	-0.220967	-0.121987	8.91559	0.013235	0.131026	FALSE	6	0.19796	1.14707
Q8IXK2-2	0.2608	0.1429	0.20185	8.90967	0.0132563	0.131026	FALSE	6	0.1179	1.08515
P17152	-0.0764967	-0.1791	-0.127798	8.91392	0.013241	0.131026	FALSE	6	0.102603	1.07371
Q15417	-0.2314	-0.0444233	-0.137912	8.92426	0.013204	0.131026	FALSE	6	-0.186977	-1.13838
Q9H1J7	0.147517	0.4376	0.292558	8.90891	0.013259	0.131026	FALSE	6	-0.290083	-1.22271
C9J342	0.113737	-0.255033	-0.0706483	8.90054	0.0132891	0.131091	FALSE	6	0.36877	1.29125
Q6AI12	-0.186967	-0.0508067	-0.118887	8.89894	0.0132949	0.131091	FALSE	6	-0.13616	-1.09898
Q16560	0.101227	0.253567	0.177397	8.88396	0.013349	0.13148	FALSE	6	-0.15234	-1.11137
Q5JXI8	0.0511727	-0.217867	-0.083347	8.87938	0.0133656	0.1315	FALSE	6	0.269039	1.20501
Q96B26	-0.188833	-0.12544	-0.157137	8.84245	0.0135006	0.132682	FALSE	6	-0.0633933	-1.04492
E9PPG5	0.170433	0.0736767	0.122055	8.83421	0.0135309	0.132745	FALSE	6	0.0967567	1.06937
Q12962	-0.17	0.0918	-0.0391	8.83265	0.0135367	0.132745	FALSE	6	-0.2618	-1.19897
Q5JTM7	-0.0678393	-0.359123	-0.213481	8.8132	0.0136087	0.133306	FALSE	6	0.291284	1.22373
Q9Y2S0	-0.308	-0.078041	-0.193021	8.80277	0.0136475	0.13354	FALSE	6	-0.229959	-1.1728
M0R3D4	0.251667	-0.0216333	0.115017	8.75792	0.0138161	0.135043	FALSE	6	0.2733	1.20857
O15160	-0.1792	-0.113043	-0.146122	8.75368	0.0138322	0.135052	FALSE	6	-0.0661567	-1.04692
P05091	-0.09591	-0.222283	-0.159097	8.70888	0.0140036	0.135284	FALSE	6	0.126373	1.09155
J3QSX3	-0.05359	-0.1632	-0.108395	8.71187	0.0139921	0.135284	FALSE	6	0.10961	1.07894
Q4VC44	-0.1708	-0.0888567	-0.129828	8.72691	0.0139343	0.135284	FALSE	6	-0.0819433	-1.05844
O75509	0.154503	0.238667	0.196585	8.72929	0.0139252	0.135284	FALSE	6	-0.0841633	-1.06007
B7Z4M2	-0.2342	-0.0905967	-0.162398	8.72998	0.0139225	0.135284	FALSE	6	-0.143603	-1.10466
B3KSW4	0.0376033	0.202433	0.120018	8.70412	0.014022	0.135284	FALSE	6	-0.16483	-1.12103
Q86WJ1-4	-0.181533	-0.0154633	-0.0984983	8.70644	0.014013	0.135284	FALSE	6	-0.16607	-1.122
Q5VT82	0.2194	0.5107	0.36505	8.71768	0.0139697	0.135284	FALSE	6	-0.2913	-1.22374
Q9Y576	0.0203467	0.31842	0.169383	8.71677	0.0139732	0.135284	FALSE	6	-0.298073	-1.2295
B7Z3Y4	0.19296	0.693533	0.443247	8.71537	0.0139786	0.135284	FALSE	6	-0.500573	-1.41478
R4GN94	0.349167	0.884	0.616583	8.70818	0.0140063	0.135284	FALSE	6	-0.534833	-1.44877
P50150	0.3193	0.15052	0.23491	8.68701	0.0140883	0.135522	FALSE	6	0.16878	1.12411
H7C1J4	-0.122207	-0.160383	-0.141295	8.68605	0.014092	0.135522	FALSE	6	0.0381767	1.02682
Q96IF1	-0.1951	-0.219497	-0.207298	8.69053	0.0140746	0.135522	FALSE	6	0.0243967	1.01705
O43795-2	0.1482	0.109127	0.128663	8.67397	0.0141391	0.135705	FALSE	6	0.0390733	1.02745
E9PL88	-0.2423	-0.11321	-0.177755	8.67341	0.0141413	0.135705	FALSE	6	-0.12909	-1.0936
P61421	0.139857	-0.134617	0.00262	8.66547	0.0141723	0.135857	FALSE	6	0.274473	1.20955
H3BPN3	-0.1602	-0.2288	-0.1945	8.64523	0.0142519	0.136063	FALSE	6	0.0686	1.0487
Q7Z5Q1-7	0.3735	0.412993	0.393247	8.63281	0.014301	0.136063	FALSE	6	-0.0394933	-1.02775
Q9UK99-3	0.08735	0.167033	0.127192	8.63264	0.0143017	0.136063	FALSE	6	-0.0796833	-1.05679
C9J990	-0.674367	-0.54397	-0.609168	8.63615	0.0142878	0.136063	FALSE	6	-0.130397	-1.09459
E9PL24	0.0615983	0.2174	0.139499	8.63374	0.0142974	0.136063	FALSE	6	-0.155802	-1.11404
P23434	-0.309	-0.12017	-0.214585	8.62923	0.0143152	0.136063	FALSE	6	-0.18883	-1.13984
P35568	-0.236733	0.000396667	-0.118168	8.65528	0.0142123	0.136063	FALSE	6	-0.23713	-1.17865
M0R0B4	-0.352367	-0.0239503	-0.188159	8.64883	0.0142377	0.136063	FALSE	6	-0.328416	-1.25563
Q9H7F0	0.142637	0.22731	0.184973	8.62408	0.0143357	0.136113	FALSE	6	-0.0846733	-1.06045
E7EMP6	-0.0791	-0.3133	-0.1962	8.60805	0.0143996	0.136431	FALSE	6	0.2342	1.17625
Q9Y394-2	0.156233	0.2087	0.182467	8.61035	0.0143904	0.136431	FALSE	6	-0.0524667	-1.03704
Q99871-3	-0.278567	0.04259	-0.117988	8.60227	0.0144227	0.136506	FALSE	6	-0.321157	-1.24933
P01137	0.0299	-0.402823	-0.186462	8.58812	0.0144796	0.136899	FALSE	6	0.432723	1.34978
H0YFA4	0.177113	-0.384	-0.103443	8.56651	0.014567	0.137307	FALSE	6	0.561113	1.47541
P30499	0.191133	-0.0193	0.0859167	8.5602	0.0145927	0.137307	FALSE	6	0.210433	1.15704
B3KU87	0.2102	0.020455	0.115327	8.55087	0.0146307	0.137307	FALSE	6	0.189745	1.14056
B4DY26	0.324033	0.137444	0.230739	8.54729	0.0146453	0.137307	FALSE	6	0.186589	1.13807
Q8IZ52-4	0.2433	0.123147	0.183223	8.5555	0.0146118	0.137307	FALSE	6	0.120153	1.08685
P29374-3	-0.0691633	-0.169	-0.119082	8.55637	0.0146082	0.137307	FALSE	6	0.0998367	1.07165
H0Y2S1	-0.2072	-0.1657	-0.18645	8.56476	0.0145741	0.137307	FALSE	6	-0.0415	-1.02918
E7EUU1	0.0755633	0.299567	0.187565	8.55257	0.0146237	0.137307	FALSE	6	-0.224003	-1.16797
Q8NCH0	0.196667	0.10915	0.152908	8.54329	0.0146617	0.137317	FALSE	6	0.0875167	1.06254
Q9BSU1-2	0.0129133	-0.314047	-0.150567	8.46479	0.0149877	0.138011	FALSE	6	0.32696	1.25437
Q9Y4D7-2	0.04927	-0.208033	-0.0793817	8.46834	0.0149728	0.138011	FALSE	6	0.257303	1.19524
O15020-2	0.0499033	-0.193967	-0.0720317	8.45271	0.0150388	0.138011	FALSE	6	0.24387	1.18416
H3BNI5	-0.02803	-0.264167	-0.146098	8.467	0.0149784	0.138011	FALSE	6	0.236137	1.17783
Q96N66-3	0.197767	-0.0329167	0.082425	8.46183	0.0150002	0.138011	FALSE	6	0.230683	1.17339
P21796	0.224	-0.00485667	0.109572	8.47444	0.0149471	0.138011	FALSE	6	0.228857	1.17191
Q9HBR0	-0.08291	-0.30298	-0.192945	8.48073	0.0149208	0.138011	FALSE	6	0.22007	1.16479
Q15526-2	0.0184367	-0.1886	-0.0850817	8.44842	0.0150569	0.138011	FALSE	6	0.207037	1.15431
B5MCD7	0.1714	-0.023317	0.0740415	8.48975	0.014883	0.138011	FALSE	6	0.194717	1.1445
P52630-4	-0.118516	-0.247667	-0.183091	8.50556	0.0148172	0.138011	FALSE	6	0.129151	1.09365
O60343-2	-0.103017	-0.1716	-0.137308	8.48554	0.0149006	0.138011	FALSE	6	0.0685833	1.04869
Q9H490-2	0.16104	0.102773	0.131907	8.47031	0.0149645	0.138011	FALSE	6	0.0582667	1.04121
O00461	0.163633	0.110573	0.137103	8.51537	0.0147766	0.138011	FALSE	6	0.05306	1.03746
Q9C0E8-2	0.121877	0.16924	0.145558	8.50147	0.0148342	0.138011	FALSE	6	-0.0473633	-1.03337
Q96IZ0	-0.233027	-0.174073	-0.20355	8.4802	0.014923	0.138011	FALSE	6	-0.0589533	-1.04171
Q56A73	-0.298667	-0.228821	-0.263744	8.45584	0.0150255	0.138011	FALSE	6	-0.0698453	-1.0496
Q5VW36	0.07872	0.1805	0.12961	8.49177	0.0148746	0.138011	FALSE	6	-0.10178	-1.0731
Q9NZV1	-0.2112	-0.01721	-0.114205	8.47246	0.0149554	0.138011	FALSE	6	-0.19399	-1.14392
Q9UEE5	0.05937	0.279133	0.169252	8.47229	0.0149562	0.138011	FALSE	6	-0.219763	-1.16454
Q5TC84	0.02693	0.371167	0.199048	8.44789	0.0150591	0.138011	FALSE	6	-0.344237	-1.26948
P13796	-0.3657	0.312603	-0.0265483	8.47429	0.0149478	0.138011	FALSE	6	-0.678303	-1.60026
Q99941-2	-0.0536133	-0.356533	-0.205073	8.43761	0.0151028	0.138145	FALSE	6	0.30292	1.23364
Q6YN16	-0.124233	-0.124407	-0.12432	8.42832	0.0151424	0.138145	FALSE	6	0.000173334	1.00012
Q9BWM7	0.1377	0.148843	0.143272	8.42637	0.0151508	0.138145	FALSE	6	-0.0111433	-1.00775
Q99622	-0.373067	-0.184867	-0.278967	8.42809	0.0151434	0.138145	FALSE	6	-0.1882	-1.13934
Q5BKU9	-0.376733	-0.123353	-0.250043	8.42863	0.0151411	0.138145	FALSE	6	-0.25338	-1.192
P00352	-0.01072	1.06727	0.528273	8.41784	0.0151873	0.138337	FALSE	6	-1.07799	-2.11109
Q86UU0-3	0.0547833	-0.166833	-0.056025	8.41197	0.0152124	0.138425	FALSE	6	0.221617	1.16604
C9JG97	-0.200967	-0.0257833	-0.113375	8.40518	0.0152416	0.13855	FALSE	6	-0.175183	-1.12911
Q9NQG1	0.331533	-0.000853333	0.16534	8.39463	0.0152872	0.138558	FALSE	6	0.332387	1.25909
E9PJH1	-0.142133	-0.144353	-0.143243	8.39768	0.015274	0.138558	FALSE	6	0.00222	1.00154
A0AVK6	-0.23214	-0.1991	-0.21562	8.39425	0.0152888	0.138558	FALSE	6	-0.03304	-1.02317
P05023	0.163733	0.0456567	0.104695	8.38686	0.0153208	0.138695	FALSE	6	0.118077	1.08529
Q9UBV7	0.169567	0.13306	0.151313	8.38362	0.0153349	0.138695	FALSE	6	0.0365067	1.02563
Q13495-4	0.3877	0.030077	0.208889	8.37115	0.0153891	0.138905	FALSE	6	0.357623	1.28131
Q6ZMC9	0.280077	0.194427	0.237252	8.37469	0.0153737	0.138905	FALSE	6	0.08565	1.06117
Q12884	0.34398	0.28518	0.31458	8.36616	0.0154109	0.138962	FALSE	6	0.0588	1.0416
Q8NFH3	-0.2136	-0.00250333	-0.108052	8.33349	0.0155545	0.140115	FALSE	6	-0.211097	-1.15757
Q9BWF3	0.2167	0.01213	0.114415	8.31971	0.0156156	0.140524	FALSE	6	0.20457	1.15234
E5RI52	-0.0875733	-0.2275	-0.157537	8.31289	0.015646	0.140657	FALSE	6	0.139927	1.10185
Q8N5Y8	-0.14488	-0.121367	-0.133123	8.30446	0.0156836	0.140818	FALSE	6	-0.0235133	-1.01643
P49321	-0.24082	-0.208553	-0.224687	8.30184	0.0156953	0.140818	FALSE	6	-0.0322667	-1.02262
M0R2P6	-0.0695633	0.216	0.0732183	8.29246	0.0157373	0.14099	FALSE	6	-0.285563	-1.21889
Q8IWB7	-0.126107	0.175677	0.024785	8.29053	0.015746	0.14099	FALSE	6	-0.301783	-1.23267
Q687X5-2	0.7612	-0.813047	-0.0259233	8.27037	0.0158369	0.14124	FALSE	6	1.57425	2.9778
Q96KM6	-0.02511	-0.220367	-0.122738	8.27357	0.0158224	0.14124	FALSE	6	0.195257	1.14493
Q96DX7	-0.149793	-0.159657	-0.154725	8.27576	0.0158125	0.14124	FALSE	6	0.00986333	1.00686
Q9NYP9	-0.289067	0.105277	-0.091895	8.28028	0.0157921	0.14124	FALSE	6	-0.394343	-1.31434
P01034	0.3103	-0.0571333	0.126583	8.26139	0.0158776	0.141322	FALSE	6	0.367433	1.29006
P54709	0.1284	0.17095	0.149675	8.2639	0.0158662	0.141322	FALSE	6	-0.04255	-1.02993
Q8WZA0	-0.2705	-0.0121333	-0.141317	8.24989	0.01593	0.141507	FALSE	6	-0.258367	-1.19612
Q9NS00	0.223247	0.482777	0.353012	8.2526	0.0159176	0.141507	FALSE	6	-0.25953	-1.19709
Q96M27-5	0.09816	0.168433	0.133297	8.23949	0.0159775	0.141648	FALSE	6	-0.0702733	-1.04992
P09936	-0.05464	0.2052	0.07528	8.24098	0.0159707	0.141648	FALSE	6	-0.25984	-1.19735
F8VZZ2	-0.270933	-0.289783	-0.280358	8.23589	0.015994	0.141654	FALSE	6	0.01885	1.01315
Q92985-3	-0.2094	-0.593967	-0.401683	8.2272	0.0160339	0.14177	FALSE	6	0.384567	1.30547
E7ET33	-0.171767	-0.3081	-0.239933	8.20453	0.0161386	0.14177	FALSE	6	0.136333	1.09911
Q9HCS4	-0.260731	-0.340933	-0.300832	8.20028	0.0161584	0.14177	FALSE	6	0.0802027	1.05717
P41161	0.196843	0.184767	0.190805	8.19868	0.0161658	0.14177	FALSE	6	0.0120767	1.00841
H7BYI2	0.141843	0.13918	0.140512	8.21634	0.016084	0.14177	FALSE	6	0.00266333	1.00185
Q9H0V1	0.153768	0.238833	0.196301	8.21981	0.016068	0.14177	FALSE	6	-0.085065	-1.06074
P10415-2	0.1966	0.2863	0.24145	8.19796	0.0161692	0.14177	FALSE	6	-0.0897	-1.06415
A0AVT1	0.0469296	0.214633	0.130781	8.20621	0.0161309	0.14177	FALSE	6	-0.167704	-1.12327
Q14699	0.0674533	0.241213	0.154333	8.19963	0.0161614	0.14177	FALSE	6	-0.17376	-1.12799
Q00796	-0.0737067	0.173933	0.0501133	8.20272	0.016147	0.14177	FALSE	6	-0.24764	-1.18726
H9ZYI9	-0.277367	0.0130467	-0.13216	8.19539	0.0161811	0.14177	FALSE	6	-0.290413	-1.22299
J3KT60	0.2388	0.0147623	0.126781	8.18008	0.0162526	0.142258	FALSE	6	0.224038	1.168
F5H3Y2	-0.319243	0.142303	-0.08847	8.17131	0.0162937	0.142479	FALSE	6	-0.461547	-1.37702
Q02040	0.184217	-0.0912267	0.046495	8.15782	0.0163573	0.142895	FALSE	6	0.275443	1.21037
P04899	0.152717	0.17423	0.163473	8.15165	0.0163864	0.14301	FALSE	6	-0.0215133	-1.01502
V9GYL1	-0.3426	-0.123735	-0.233167	8.14151	0.0164345	0.14329	FALSE	6	-0.218865	-1.16382
Q9Y6W6	0.367067	0.163557	0.265312	8.13146	0.0164823	0.143414	FALSE	6	0.20351	1.1515
P09104	0.257483	0.429933	0.343708	8.12846	0.0164966	0.143414	FALSE	6	-0.17245	-1.12697
Q969Y2-3	-0.139287	0.100217	-0.019535	8.12849	0.0164965	0.143414	FALSE	6	-0.239503	-1.18059
G3V225	-0.0720667	-0.298467	-0.185267	8.11783	0.0165475	0.143577	FALSE	6	0.2264	1.16991
P98155-2	0.103577	0.162367	0.132972	8.12094	0.0165326	0.143577	FALSE	6	-0.05879	-1.04159
Q9HB21-2	0.143733	0.18787	0.165802	8.11201	0.0165754	0.14368	FALSE	6	-0.0441367	-1.03107
P35219	-0.0511387	-0.3911	-0.221119	8.10113	0.0166278	0.143693	FALSE	6	0.339961	1.26572
Q6W2J9-4	0.223633	-0.09167	0.0659817	8.09489	0.0166579	0.143693	FALSE	6	0.315303	1.24427
H9KVA1	0.2419	0.02169	0.131795	8.10352	0.0166163	0.143693	FALSE	6	0.22021	1.1649
Q9UDX5	0.103367	0.14047	0.121918	8.09175	0.0166731	0.143693	FALSE	6	-0.0371033	-1.02605
P10586-2	-0.26942	-0.16866	-0.21904	8.09839	0.016641	0.143693	FALSE	6	-0.10076	-1.07234
Q9NYJ1	-0.4188	-0.10587	-0.262335	8.09419	0.0166613	0.143693	FALSE	6	-0.31293	-1.24223
Q9P2E9	0.2347	0.184177	0.209438	8.08288	0.0167161	0.143925	FALSE	6	0.0505233	1.03564
Q8IZQ5	0.3421	0.09496	0.21853	8.06966	0.0167805	0.143936	FALSE	6	0.24714	1.18685
Q9Y672	0.188867	0.0545813	0.121724	8.06885	0.0167844	0.143936	FALSE	6	0.134285	1.09755
K7ENU1	0.1608	0.0522833	0.106542	8.07561	0.0167515	0.143936	FALSE	6	0.108517	1.07812
M0QXD0	0.268003	0.3594	0.313702	8.06614	0.0167977	0.143936	FALSE	6	-0.0913967	-1.0654
P61244-6	-0.27852	-0.169523	-0.224022	8.0693	0.0167822	0.143936	FALSE	6	-0.108997	-1.07848
H0YL49	-0.260067	0.0836667	-0.0882	8.05456	0.0168544	0.144285	FALSE	6	-0.343733	-1.26904
O95425-4	0.243267	0.0942307	0.168749	8.04876	0.0168829	0.144355	FALSE	6	0.149036	1.10883
Q15437	0.153133	0.14415	0.148642	8.04306	0.016911	0.144355	FALSE	6	0.00898333	1.00625
Q5TH69	0.12324	0.16655	0.144895	8.04524	0.0169002	0.144355	FALSE	6	-0.04331	-1.03048
C9JJZ8	-0.298633	-0.02427	-0.161452	8.03652	0.0169433	0.144493	FALSE	6	-0.274363	-1.20946
Q14145	-0.265433	-0.148414	-0.206924	8.02978	0.0169766	0.14464	FALSE	6	-0.117019	-1.08449
Q6ZS30-1	0.0229733	0.1802	0.101587	8.01835	0.0170334	0.144986	FALSE	6	-0.157227	-1.11514
Q15375	-0.0926467	-0.63519	-0.363918	7.93316	0.0174644	0.145434	FALSE	6	0.542543	1.45654
Q99650	0.0931167	-0.2612	-0.0840417	7.96195	0.0173172	0.145434	FALSE	6	0.354317	1.27838
O75197	0.232117	-0.0773233	0.0773967	7.9247	0.0175079	0.145434	FALSE	6	0.30944	1.23923
Q04726-2	0.070895	-0.214667	-0.0718858	7.98898	0.0171804	0.145434	FALSE	6	0.285562	1.21888
J3QSV6	0.12456	-0.1493	-0.01237	7.97286	0.0172618	0.145434	FALSE	6	0.27386	1.20904
Q9Y320-2	-0.01628	-0.273133	-0.144707	7.95424	0.0173564	0.145434	FALSE	6	0.256853	1.19487
Q9HCN8	0.204133	-0.0257133	0.08921	7.96964	0.0172781	0.145434	FALSE	6	0.229847	1.17271
Q9HC35	-0.0563867	-0.26723	-0.161808	7.98233	0.0172139	0.145434	FALSE	6	0.210843	1.15736
P49458	0.01055	-0.1746	-0.082025	7.92943	0.0174836	0.145434	FALSE	6	0.18515	1.13694
Q9NSC2-2	-0.0479033	-0.2149	-0.131402	7.93123	0.0174743	0.145434	FALSE	6	0.166997	1.12272
D6RB01	-0.239053	-0.379567	-0.30931	7.99029	0.0171738	0.145434	FALSE	6	0.140513	1.1023
Q13129	0.199833	0.123943	0.161888	7.95786	0.017338	0.145434	FALSE	6	0.07589	1.05401
Q99704-3	-0.250233	-0.322677	-0.286455	7.98	0.0172256	0.145434	FALSE	6	0.0724433	1.0515
Q5T3J3-2	0.225467	0.16342	0.194443	7.92524	0.0175052	0.145434	FALSE	6	0.0620467	1.04395
E9PJP2	0.14134	0.162747	0.152043	7.94064	0.0174259	0.145434	FALSE	6	-0.0214067	-1.01495
Q05397-2	0.15489	0.181133	0.168012	7.99174	0.0171665	0.145434	FALSE	6	-0.0262433	-1.01836
E7EVI2	-0.174967	-0.134685	-0.154826	7.94361	0.0174107	0.145434	FALSE	6	-0.0402818	-1.02831
H3BPE1	0.100747	0.171397	0.136072	7.98377	0.0172066	0.145434	FALSE	6	-0.07065	-1.05019
Q13492-3	0.09623	0.19133	0.14378	7.926	0.0175012	0.145434	FALSE	6	-0.0951	-1.06814
Q8N392-2	-0.197067	-0.0381443	-0.117606	7.92944	0.0174835	0.145434	FALSE	6	-0.158922	-1.11645
Q99536	0.038447	0.1979	0.118174	8.0004	0.0171231	0.145434	FALSE	6	-0.159453	-1.11686
Q9UFG5	-0.223333	-0.0530567	-0.138195	7.93941	0.0174323	0.145434	FALSE	6	-0.170277	-1.12527
Q9Y597	0.0117367	0.192313	0.102025	7.94438	0.0174068	0.145434	FALSE	6	-0.180577	-1.13334
Q6PCD5	-0.3	-0.0462133	-0.173107	7.95017	0.0173772	0.145434	FALSE	6	-0.253787	-1.19233
Q9NY97-2	-0.191077	0.13058	-0.0302483	7.96444	0.0173045	0.145434	FALSE	6	-0.321657	-1.24976
P24522	0.0355967	0.8877	0.461648	7.9453	0.0174021	0.145434	FALSE	6	-0.852103	-1.80513
Q86TN9	0.110833	0.324533	0.217683	7.91416	0.0175624	0.145752	FALSE	6	-0.2137	-1.15966
E9PR71	0.142757	0.0958467	0.119302	7.90726	0.0175982	0.145914	FALSE	6	0.04691	1.03305
Q8NF99	0.173867	0.0359067	0.104887	7.90356	0.0176174	0.145938	FALSE	6	0.13796	1.10035
P13051	-0.3623	-0.39187	-0.377085	7.89583	0.0176577	0.146137	FALSE	6	0.02957	1.02071
Q9P2B4	-0.00777333	0.1633	0.0777633	7.89257	0.0176747	0.146142	FALSE	6	-0.171073	-1.1259
O43716	-0.3653	-0.136143	-0.250722	7.88565	0.0177109	0.146307	FALSE	6	-0.229157	-1.17215
Q9UPU9-2	0.099252	0.200567	0.149909	7.86871	0.0177999	0.146696	FALSE	6	-0.101315	-1.07275
O14908	-0.00963667	0.199233	0.0947983	7.86733	0.0178071	0.146696	FALSE	6	-0.20887	-1.15578
Q04721	-0.164567	0.0566733	-0.0539467	7.86837	0.0178017	0.146696	FALSE	6	-0.22124	-1.16574
H0YLH9	-0.168337	-0.2014	-0.184868	7.85909	0.0178507	0.14692	FALSE	6	0.0330633	1.02318
Q14534	0.0480567	-0.195033	-0.0734883	7.83137	0.0179981	0.147187	FALSE	6	0.24309	1.18352
Q96AD5	-0.0778067	-0.277733	-0.17777	7.83388	0.0179847	0.147187	FALSE	6	0.199927	1.14864
O60568	0.1713	0.12432	0.14781	7.83892	0.0179578	0.147187	FALSE	6	0.04698	1.0331
P22570-4	-0.13642	-0.18032	-0.15837	7.84075	0.017948	0.147187	FALSE	6	0.0439	1.0309
H3BS09	0.171457	0.2401	0.205778	7.83472	0.0179802	0.147187	FALSE	6	-0.0686433	-1.04873
Q8WUF5	-0.19578	-0.08656	-0.14117	7.84366	0.0179326	0.147187	FALSE	6	-0.10922	-1.07864
H0YID9	-0.338333	-0.14706	-0.242697	7.83315	0.0179886	0.147187	FALSE	6	-0.191273	-1.14177
P49137	-0.0209853	-0.175967	-0.098476	7.82248	0.0180457	0.147442	FALSE	6	0.154981	1.11341
Q14687-2	0.0475233	-0.211133	-0.081805	7.80924	0.0181169	0.147889	FALSE	6	0.258657	1.19636
P22304-3	0.3861	0.175133	0.280617	7.80105	0.0181612	0.148115	FALSE	6	0.210967	1.15746
Q8IU85-2	0.272267	0.0460067	0.159137	7.78542	0.018246	0.148282	FALSE	6	0.22626	1.1698
A1X283	0.257867	0.0683583	0.163112	7.78294	0.0182595	0.148282	FALSE	6	0.189508	1.14038
Q8TEL6-2	0.2114	0.08105	0.146225	7.79033	0.0182193	0.148282	FALSE	6	0.13035	1.09456
Q8N4C8-5	0.0607567	0.1584	0.109578	7.78205	0.0182644	0.148282	FALSE	6	-0.0976433	-1.07002
Q9NWU2	-0.3617	-0.0449867	-0.203343	7.79282	0.0182058	0.148282	FALSE	6	-0.316713	-1.24549
Q8WU76	0.0993767	0.137973	0.118675	7.77781	0.0182875	0.148335	FALSE	6	-0.0385967	-1.02711
Q9HB09	-0.22393	-0.19738	-0.210655	7.77458	0.0183051	0.148344	FALSE	6	-0.02655	-1.01857
O60476	0.222967	0.18032	0.201643	7.76571	0.0183537	0.148469	FALSE	6	0.0426467	1.03
P16949	-0.222433	-0.0214233	-0.121928	7.76674	0.0183481	0.148469	FALSE	6	-0.20101	-1.1495
P18206-2	-0.137833	-0.21543	-0.176632	7.76123	0.0183783	0.148535	FALSE	6	0.0775967	1.05526
Q9P2N2-2	-0.2356	-0.82832	-0.53196	7.75743	0.0183992	0.148569	FALSE	6	0.59272	1.50809
P20020-6	0.182033	0.0556433	0.118838	7.75225	0.0184277	0.148575	FALSE	6	0.12639	1.09156
J3KP26	0.2245	0.1823	0.2034	7.75129	0.018433	0.148575	FALSE	6	0.0422	1.02968
E9PLV6	-0.8063	-0.660667	-0.733483	7.71602	0.018629	0.150019	FALSE	6	-0.145633	-1.10622
O15230	0.4339	-0.189167	0.122367	7.69979	0.01872	0.150548	FALSE	6	0.623067	1.54015
Q14165	0.2048	-0.0394267	0.0826867	7.68643	0.0187954	0.150548	FALSE	6	0.244227	1.18446
Q9UM82	0.2425	0.148093	0.195297	7.69226	0.0187624	0.150548	FALSE	6	0.0944067	1.06763
C9JBY7	-0.17902	-0.134067	-0.156543	7.68841	0.0187842	0.150548	FALSE	6	-0.0449533	-1.03165
Q53GA4	0.104627	0.331917	0.218272	7.69112	0.0187689	0.150548	FALSE	6	-0.22729	-1.17063
Q9HBG4	0.223697	0.7561	0.489898	7.69011	0.0187746	0.150548	FALSE	6	-0.532403	-1.44634
O94885	0.00633333	0.192	0.0991667	7.67613	0.0188538	0.150881	FALSE	6	-0.185667	-1.13734
Q8IUW3-2	0.2737	0.288123	0.280912	7.6698	0.0188898	0.151034	FALSE	6	-0.0144233	-1.01005
Q9UBK7-2	-0.236133	-0.26421	-0.250172	7.66464	0.0189192	0.151134	FALSE	6	0.0280767	1.01965
A8MQB8	-0.01085	-0.162667	-0.0867583	7.65874	0.0189529	0.151269	FALSE	6	0.151817	1.11097
O15015	0.180467	0.127592	0.154029	7.6556	0.0189708	0.151277	FALSE	6	0.0528747	1.03733
E7ET07	-0.0995467	-0.144433	-0.12199	7.64531	0.0190299	0.151344	FALSE	6	0.0448867	1.0316
Q9NWV4	-0.142607	-0.134567	-0.138587	7.64735	0.0190182	0.151344	FALSE	6	-0.00804	-1.00559
Q13362-4	0.06364	0.1663	0.11497	7.65118	0.0189962	0.151344	FALSE	6	-0.10266	-1.07375
Q08629	0.202153	0.313	0.257577	7.63423	0.0190937	0.151583	FALSE	6	-0.110847	-1.07986
Q9NUW8	-0.14323	0.161997	0.00938333	7.63442	0.0190927	0.151583	FALSE	6	-0.305227	-1.23561
P56199	0.311533	0.0619233	0.186728	7.62211	0.0191639	0.152005	FALSE	6	0.24961	1.18889
P45954	-0.0975667	-0.161967	-0.129767	7.61681	0.0191947	0.152115	FALSE	6	0.0644	1.04565
Q9UGV2	-0.202233	-0.00704333	-0.104638	7.60442	0.0192669	0.152553	FALSE	6	-0.19519	-1.14487
Q9C004-2	0.2477	-0.420303	-0.0863017	7.59847	0.0193017	0.152693	FALSE	6	0.668003	1.58887
O75362	0.185463	0.123903	0.154683	7.58343	0.0193901	0.153016	FALSE	6	0.06156	1.04359
Q92628	0.16808	0.11274	0.14041	7.58281	0.0193938	0.153016	FALSE	6	0.05534	1.0391
Q9H7C4-2	0.000803333	0.285133	0.142968	7.58781	0.0193643	0.153016	FALSE	6	-0.28433	-1.21784
Q9NX74	-0.116323	-0.212	-0.164162	7.5706	0.0194659	0.153315	FALSE	6	0.0956767	1.06857
Q9UHQ1-3	0.23897	0.230167	0.234568	7.57304	0.0194514	0.153315	FALSE	6	0.00880333	1.00612
O75844	0.194567	0.10095	0.147758	7.56748	0.0194843	0.153326	FALSE	6	0.0936167	1.06704
Q96HT8	-0.381067	-0.210747	-0.295907	7.56332	0.019509	0.153385	FALSE	6	-0.17032	-1.12531
Q04917	-0.150433	-0.06023	-0.105332	7.56008	0.0195283	0.153402	FALSE	6	-0.0902033	-1.06452
O60486	0.281167	-0.209683	0.0357417	7.5571	0.019546	0.153407	FALSE	6	0.49085	1.40527
Q15149-3	0.165433	-0.0528733	0.05628	7.54735	0.0196042	0.153509	FALSE	6	0.218307	1.16337
Q68CZ2	-0.14572	-0.21702	-0.18137	7.54686	0.0196071	0.153509	FALSE	6	0.0713	1.05066
Q8NDZ4	0.105453	0.27212	0.188787	7.54631	0.0196104	0.153509	FALSE	6	-0.166667	-1.12246
B4DTZ6	0.244533	0.0633233	0.153928	7.53778	0.0196615	0.153775	FALSE	6	0.18121	1.13383
Q9BY43	-0.366133	-0.244437	-0.305285	7.53205	0.0196959	0.15391	FALSE	6	-0.121697	-1.08801
Q92785	-0.1369	-0.102457	-0.119678	7.52872	0.0197159	0.153932	FALSE	6	-0.0344433	-1.02416
Q5RL73	0.152233	0.0715467	0.11189	7.52423	0.019743	0.154009	FALSE	6	0.0806867	1.05752
P07093-2	0.352407	0.0593633	0.205885	7.51172	0.0198187	0.154465	FALSE	6	0.293043	1.22522
F5H2U1	-0.259067	-0.291967	-0.275517	7.50538	0.0198572	0.154631	FALSE	6	0.0329	1.02307
P55789-2	-0.0859	-0.18337	-0.134635	7.49429	0.0199247	0.154884	FALSE	6	0.09747	1.0699
O60443	0.03005	0.28532	0.157685	7.49154	0.0199415	0.154884	FALSE	6	-0.25527	-1.19356
O94907	-0.0668433	0.331337	0.132247	7.49457	0.019923	0.154884	FALSE	6	-0.39818	-1.31784
E9PK67	-0.2551	-0.223867	-0.239483	7.47896	0.0200186	0.155213	FALSE	6	-0.0312333	-1.02189
P17655	0.0229433	0.170633	0.0967883	7.4801	0.0200116	0.155213	FALSE	6	-0.14769	-1.10779
Q5SQI0-7	0.263407	0.564947	0.414177	7.47164	0.0200636	0.155428	FALSE	6	-0.30154	-1.23246
P50416	-0.17054	-0.23533	-0.202935	7.44716	0.0202151	0.15554	FALSE	6	0.06479	1.04593
A0JLT2	-0.100587	-0.149767	-0.125177	7.44408	0.0202343	0.15554	FALSE	6	0.04918	1.03468
J3KRC4	-0.296333	-0.3053	-0.300817	7.45171	0.0201868	0.15554	FALSE	6	0.00896667	1.00623
H7C5G1	-0.16468	-0.114267	-0.139473	7.45406	0.0201722	0.15554	FALSE	6	-0.0504133	-1.03556
Q9BRK5	0.173763	0.229333	0.201548	7.44591	0.0202229	0.15554	FALSE	6	-0.05557	-1.03927
Q9BW85	0.108247	0.216567	0.162407	7.44574	0.020224	0.15554	FALSE	6	-0.10832	-1.07797
O00767	0.233847	0.370733	0.30229	7.45906	0.0201413	0.15554	FALSE	6	-0.136887	-1.09953
E9PKT9	-0.312447	-0.123897	-0.218172	7.46387	0.0201115	0.15554	FALSE	6	-0.18855	-1.13962
Q8WWI1-3	-0.1709	0.0478533	-0.0615233	7.45349	0.0201758	0.15554	FALSE	6	-0.218753	-1.16373
Q96RF0-3	-0.0641333	-0.2583	-0.161217	7.43897	0.0202661	0.155652	FALSE	6	0.194167	1.14406
Q86VZ2	0.176933	0.0502333	0.113583	7.43378	0.0202986	0.155767	FALSE	6	0.1267	1.09179
Q9NR19	0.207043	0.124188	0.165616	7.42387	0.0203607	0.15611	FALSE	6	0.082855	1.05911
P17936	-0.22788	-0.756363	-0.492122	7.39968	0.0205133	0.156239	FALSE	6	0.528483	1.44241
Q5JWB9	-0.0465367	-0.232533	-0.139535	7.40952	0.020451	0.156239	FALSE	6	0.185997	1.1376
Q03468	-0.104377	-0.148447	-0.126412	7.40457	0.0204823	0.156239	FALSE	6	0.04407	1.03102
Q5JSM3	0.177169	0.170333	0.173751	7.3991	0.0205169	0.156239	FALSE	6	0.00683567	1.00475
A6NMK8	0.307367	0.307767	0.307567	7.4015	0.0205018	0.156239	FALSE	6	-0.0004	-1.00028
O95365	0.0636533	0.181967	0.12281	7.39987	0.0205121	0.156239	FALSE	6	-0.118313	-1.08547
G8JLL2	-0.3686	-0.0372067	-0.202903	7.40387	0.0204868	0.156239	FALSE	6	-0.331393	-1.25823
Q96H79	-0.291433	0.207087	-0.0421733	7.40916	0.0204533	0.156239	FALSE	6	-0.49852	-1.41276
Q8N8S7-3	-0.120067	-0.189827	-0.154947	7.39344	0.0205529	0.156247	FALSE	6	0.06976	1.04954
Q14195-2	0.10582	0.118333	0.112077	7.39363	0.0205517	0.156247	FALSE	6	-0.0125133	-1.00871
P04150-10	0.124933	0.19903	0.161982	7.38625	0.0205987	0.156463	FALSE	6	-0.0740967	-1.0527
Q8TBN0-2	-0.0720733	-0.2353	-0.153687	7.36319	0.0207464	0.157318	FALSE	6	0.163227	1.11979
O95429-2	-0.361567	-0.200903	-0.281235	7.36345	0.0207447	0.157318	FALSE	6	-0.160663	-1.1178
Q9P2T1-3	-0.0839733	0.181633	0.04883	7.3596	0.0207695	0.15736	FALSE	6	-0.265607	-1.20214
Q9Y2K7	0.151967	0.089993	0.12098	7.35461	0.0208017	0.157471	FALSE	6	0.0619737	1.04389
O14795	0.189633	0.242917	0.216275	7.34919	0.0208367	0.157572	FALSE	6	-0.0532833	-1.03762
Q9Y5M8	0.07331	0.169133	0.121222	7.3471	0.0208502	0.157572	FALSE	6	-0.0958233	-1.06868
Q9H0B6	0.0166797	0.227723	0.122202	7.34306	0.0208764	0.157637	FALSE	6	-0.211044	-1.15753
Q9NRM2	-0.14599	-0.159467	-0.152728	7.33718	0.0209146	0.157793	FALSE	6	0.0134767	1.00939
P51795	-0.0543133	0.185213	0.06545	7.33078	0.0209563	0.157974	FALSE	6	-0.239527	-1.18061
Q07890	0.129767	-0.0981767	0.015795	7.32498	0.0209941	0.157994	FALSE	6	0.227943	1.17116
Q7LG56	-0.17361	-0.195447	-0.184528	7.32528	0.0209921	0.157994	FALSE	6	0.0218367	1.01525
Q9Y5N5-2	-0.177593	-0.2688	-0.223197	7.32038	0.0210242	0.158086	FALSE	6	0.0912067	1.06526
P32519-2	-0.246047	-0.08318	-0.164613	7.31771	0.0210417	0.158086	FALSE	6	-0.162867	-1.11951
Q7Z2Z2-2	0.07784	0.159377	0.118608	7.30053	0.0211547	0.158802	FALSE	6	-0.0815367	-1.05814
E7EV88	-0.04076	-0.4576	-0.24918	7.29715	0.021177	0.158836	FALSE	6	0.41684	1.335
Q6IAN0	-0.004869	-0.18	-0.0924345	7.28574	0.0212526	0.15927	FALSE	6	0.175131	1.12907
Q9UNK0	0.166067	-0.0332933	0.0663867	7.26559	0.0213869	0.159742	FALSE	6	0.19936	1.14819
Q14691	-0.277433	-0.13311	-0.205272	7.26702	0.0213773	0.159742	FALSE	6	-0.144323	-1.10521
P08648	0.0710233	0.311723	0.191373	7.26971	0.0213594	0.159742	FALSE	6	-0.2407	-1.18157
O95864-3	0.2251	0.513208	0.369154	7.26947	0.0213609	0.159742	FALSE	6	-0.288108	-1.22104
O15091-4	0.0182467	0.222333	0.12029	7.26278	0.0214057	0.15975	FALSE	6	-0.204087	-1.15196
Q6P087-2	-0.200527	0.089981	-0.0552728	7.25575	0.0214529	0.159968	FALSE	6	-0.290508	-1.22307
Q8WVP5	0.06553	0.208513	0.137022	7.23785	0.0215736	0.160735	FALSE	6	-0.142983	-1.10419
O75379-2	0.261567	0.0742667	0.167917	7.23151	0.0216166	0.160765	FALSE	6	0.1873	1.13863
Q8N6G5	0.2172	0.111263	0.164232	7.22405	0.0216673	0.160765	FALSE	6	0.105937	1.07619
Q9H0C8	-0.149763	-0.13276	-0.141262	7.23252	0.0216098	0.160765	FALSE	6	-0.0170033	-1.01186
Q5VUB5	0.178237	0.204467	0.191352	7.22606	0.0216536	0.160765	FALSE	6	-0.02623	-1.01835
Q8IYS1	-0.2077	0.221467	0.00688333	7.22512	0.02166	0.160765	FALSE	6	-0.429167	-1.34646
E7EVW7	-0.30163	1.65112	0.674743	7.22011	0.0216942	0.160831	FALSE	6	-1.95275	-3.87111
B4DGR6	-0.0348567	-0.1752	-0.105028	7.21118	0.0217552	0.161017	FALSE	6	0.140343	1.10217
B5MD58	0.151467	0.29449	0.222978	7.21209	0.0217489	0.161017	FALSE	6	-0.143023	-1.10422
Q7Z7M0-2	0.239633	0.204457	0.222045	7.19749	0.0218491	0.161075	FALSE	6	0.0351767	1.02468
K7EMI9	0.127107	0.158917	0.143012	7.20347	0.021808	0.161075	FALSE	6	-0.03181	-1.02229
Q9NVZ3-3	0.109067	0.166413	0.13774	7.19856	0.0218418	0.161075	FALSE	6	-0.0573467	-1.04055
Q9NZQ3-5	0.0569107	0.198133	0.127522	7.19865	0.0218412	0.161075	FALSE	6	-0.141223	-1.10284
Q15746-3	0.204137	0.3626	0.283368	7.19435	0.0218708	0.161075	FALSE	6	-0.158463	-1.1161
Q5TGY1-2	-0.2607	-0.0691757	-0.164938	7.19593	0.0218599	0.161075	FALSE	6	-0.191524	-1.14197
K7ENL3	0.10525	-0.1882	-0.041475	7.17692	0.0219914	0.16183	FALSE	6	0.29345	1.22557
P20700	0.0149233	-0.191433	-0.088255	7.16817	0.0220522	0.161854	FALSE	6	0.206357	1.15377
Q12947	-0.12093	-0.228267	-0.174598	7.16605	0.022067	0.161854	FALSE	6	0.107337	1.07724
H0YD64	0.182267	0.153102	0.167684	7.16339	0.0220856	0.161854	FALSE	6	0.0291643	1.02042
Q92688	-0.193003	-0.13514	-0.164072	7.16531	0.0220721	0.161854	FALSE	6	-0.057863	-1.04092
Q16254	-0.245333	-0.187247	-0.21629	7.16088	0.022103	0.161854	FALSE	6	-0.0580867	-1.04108
F5GX07	-0.189397	-0.113583	-0.15149	7.17019	0.0220382	0.161854	FALSE	6	-0.0758133	-1.05396
Q12913	-0.2051	-0.0188467	-0.111973	7.1501	0.0221786	0.162142	FALSE	6	-0.186253	-1.13781
Q9NZB8-4	-0.157467	0.15733	-6.83e-05	7.15102	0.0221721	0.162142	FALSE	6	-0.314797	-1.24384
B1AKI5	-0.183073	-0.444867	-0.31397	7.14383	0.0222226	0.162317	FALSE	6	0.261793	1.19897
Q02388-2	0.5096	0.303287	0.406443	7.13498	0.022285	0.162317	FALSE	6	0.206313	1.15374
Q9Y2B5	0.281467	0.0808367	0.181152	7.13386	0.0222929	0.162317	FALSE	6	0.20063	1.1492
Q5TCU3	-0.392977	-0.179597	-0.286287	7.13563	0.0222804	0.162317	FALSE	6	-0.21338	-1.1594
B4DI94	0.03275	0.588067	0.310408	7.13979	0.0222511	0.162317	FALSE	6	-0.555317	-1.46949
P15531	-0.0921033	0.125067	0.0164817	7.12188	0.0223778	0.162802	FALSE	6	-0.21717	-1.16245
Q14103-4	-0.106201	-0.2284	-0.1673	7.11496	0.022427	0.162895	FALSE	6	0.122199	1.08839
P51149	0.12515	0.148417	0.136783	7.11724	0.0224107	0.162895	FALSE	6	-0.0232667	-1.01626
E7EQC3	0.0800833	-0.1923	-0.0561083	7.10279	0.0225139	0.163394	FALSE	6	0.272383	1.2078
K7ELW9	-0.451167	-0.0700267	-0.260597	7.09822	0.0225466	0.163499	FALSE	6	-0.38114	-1.30237
Q9NRI5-9	-0.0856167	-0.1425	-0.114058	7.09343	0.0225809	0.163616	FALSE	6	0.0568833	1.04022
Q8N2I9	0.180167	0.151263	0.165715	7.08555	0.0226377	0.163895	FALSE	6	0.0289033	1.02024
Q9ULI0-2	0.059491	-0.222997	-0.0817528	7.08022	0.0226761	0.164041	FALSE	6	0.282488	1.21629
E5RJZ1	-0.03182	-0.28151	-0.156665	7.07539	0.0227111	0.164131	FALSE	6	0.24969	1.18895
P04406	0.08841	0.147767	0.118088	7.07342	0.0227253	0.164131	FALSE	6	-0.0593567	-1.042
P49721	0.04301	0.231433	0.137222	7.06454	0.0227898	0.164465	FALSE	6	-0.188423	-1.13952
Q9NYU2-2	0.179567	0.101027	0.140297	7.04893	0.0229037	0.165125	FALSE	6	0.07854	1.05595
Q9NPJ8	-0.00065	0.197533	0.0984417	7.04695	0.0229181	0.165125	FALSE	6	-0.198183	-1.14725
H3BR06	-0.0146833	-0.213433	-0.114058	7.03262	0.0230235	0.165352	FALSE	6	0.19875	1.1477
Q6ZUT6	0.187162	0.36739	0.277276	7.03739	0.0229883	0.165352	FALSE	6	-0.180228	-1.13306
Q8IUC6	-0.01532	0.188533	0.0866067	7.03944	0.0229732	0.165352	FALSE	6	-0.203853	-1.15177
Q9Y2Y0-2	-0.589	-0.0571167	-0.323058	7.03266	0.0230231	0.165352	FALSE	6	-0.531883	-1.44582
Q9NUJ3	-0.02408	0.2174	0.09666	7.02109	0.0231086	0.165831	FALSE	6	-0.24148	-1.1822
P26038	0.06406	0.179933	0.121997	7.01822	0.0231299	0.165851	FALSE	6	-0.115873	-1.08363
Q13200	0.0150213	0.165033	0.0900273	7.01296	0.0231689	0.165998	FALSE	6	-0.150012	-1.10958
Q96HA4-4	0.268867	0.23319	0.251028	7.00289	0.0232438	0.166269	FALSE	6	0.0356767	1.02504
Q92520	0.130932	0.149533	0.140233	7.00399	0.0232357	0.166269	FALSE	6	-0.0186017	-1.01298
Q17RY0-3	0.231567	0.148853	0.19021	6.99455	0.0233062	0.166582	FALSE	6	0.0827133	1.05901
E9PG63	0.221827	0.551003	0.386415	6.98565	0.0233729	0.166926	FALSE	6	-0.329177	-1.2563
Q8IXV7	-0.154733	-0.275417	-0.215075	6.97955	0.0234188	0.16712	FALSE	6	0.120683	1.08725
H0YMJ1	0.194367	-0.0107033	0.0918317	6.95419	0.0236109	0.167956	FALSE	6	0.20507	1.15274
O00151	-0.11952	-0.16836	-0.14394	6.95824	0.0235801	0.167956	FALSE	6	0.04884	1.03443
P55347-2	-0.160667	0.0591507	-0.050758	6.96153	0.0235551	0.167956	FALSE	6	-0.219817	-1.16459
Q9BV57	-0.0934167	0.160233	0.0334083	6.95461	0.0236078	0.167956	FALSE	6	-0.25365	-1.19222
Q6NZY4	-0.252967	-0.0980433	-0.175505	6.9495	0.0236466	0.168077	FALSE	6	-0.154923	-1.11336
P53814-5	0.0616913	0.472297	0.266994	6.93421	0.0237637	0.168775	FALSE	6	-0.410605	-1.32924
Q15389-2	-0.2129	-0.430229	-0.321565	6.93174	0.0237827	0.168776	FALSE	6	0.217329	1.16258
F8W9L0	0.213467	0.100277	0.156872	6.92662	0.0238221	0.168922	FALSE	6	0.11319	1.08162
Q9NX08	-0.159433	0.131553	-0.01394	6.92189	0.0238585	0.169047	FALSE	6	-0.290987	-1.22348
Q9UBI9	-0.365933	-0.223007	-0.29447	6.91718	0.023895	0.169171	FALSE	6	-0.142927	-1.10414
Q9BRT3	-0.2001	-0.0458133	-0.122957	6.90017	0.0240269	0.169971	FALSE	6	-0.154287	-1.11287
E7EMU8	-0.138923	-0.276833	-0.207878	6.88684	0.0241311	0.170573	FALSE	6	0.13791	1.10031
E5RJJ3	0.0591333	-0.174467	-0.0576667	6.8601	0.0243418	0.171165	FALSE	6	0.2336	1.17577
Q8NI77	-0.151003	-0.292967	-0.221985	6.85925	0.0243484	0.171165	FALSE	6	0.141963	1.10341
P06858	-0.110934	-0.239847	-0.175391	6.86808	0.0242787	0.171165	FALSE	6	0.128912	1.09347
H0Y9Z8	-0.11557	-0.195233	-0.155402	6.86837	0.0242763	0.171165	FALSE	6	0.0796633	1.05677
J3KS15	-0.105927	-0.120573	-0.11325	6.86244	0.0243232	0.171165	FALSE	6	0.0146467	1.0102
Q6ZTW0-2	0.15387	0.293223	0.223547	6.86141	0.0243313	0.171165	FALSE	6	-0.139353	-1.10141
H0YHC3	-0.260067	0.0537543	-0.103156	6.86431	0.0243084	0.171165	FALSE	6	-0.313821	-1.243
Q9BX67-2	-0.06367	-0.156837	-0.110253	6.84878	0.0244317	0.17158	FALSE	6	0.0931667	1.06671
Q8TCY9	0.1049	0.218	0.16145	6.84701	0.0244457	0.17158	FALSE	6	-0.1131	-1.08155
F8VS10	-0.197433	-0.103167	-0.1503	6.84264	0.0244806	0.17169	FALSE	6	-0.0942667	-1.06752
Q5VZK9-2	-0.0898367	-0.152567	-0.121202	6.82717	0.0246045	0.172246	FALSE	6	0.06273	1.04444
Q9BYG4	-0.155057	-0.180933	-0.167995	6.82972	0.024584	0.172246	FALSE	6	0.0258767	1.0181
Q6ZNJ1-2	-0.0537867	0.2595	0.102857	6.82555	0.0246175	0.172246	FALSE	6	-0.313287	-1.24254
P55957	0.171386	0.369367	0.270376	6.81253	0.0247225	0.172845	FALSE	6	-0.197981	-1.14709
Q9UPV0-2	0.123953	0.16807	0.146012	6.8094	0.0247478	0.172887	FALSE	6	-0.0441167	-1.03105
P03956	0.347133	0.51781	0.432472	6.80421	0.0247899	0.173046	FALSE	6	-0.170677	-1.12559
Q76KP1	0.242107	0.037208	0.139657	6.79679	0.0248501	0.173099	FALSE	6	0.204899	1.15261
Q8TAD8	0.1575	-0.0234753	0.0670123	6.79096	0.0248977	0.173099	FALSE	6	0.180975	1.13365
Q99676	0.296673	0.18605	0.241362	6.7918	0.0248908	0.173099	FALSE	6	0.110623	1.07969
B7Z7A9	0.2811	0.21576	0.24843	6.78904	0.0249133	0.173099	FALSE	6	0.06534	1.04633
Q7Z2W9-2	-0.16098	-0.157537	-0.159258	6.79001	0.0249054	0.173099	FALSE	6	-0.00344333	-1.00239
Q9BYE7	-0.184527	-0.121767	-0.153147	6.79086	0.0248985	0.173099	FALSE	6	-0.06276	-1.04446
Q13428-2	-0.102397	-0.1613	-0.131848	6.78136	0.0249761	0.173267	FALSE	6	0.0589033	1.04167
Q9BYC5-3	0.0366167	0.224533	0.130575	6.78183	0.0249722	0.173267	FALSE	6	-0.187917	-1.13912
B7Z5K1	-0.255387	-0.5944	-0.424893	6.77293	0.0250453	0.173507	FALSE	6	0.339013	1.26489
E7EU07	-0.412767	-0.00313333	-0.20795	6.77243	0.0250494	0.173507	FALSE	6	-0.409633	-1.32835
G5E9F8	0.42085	-0.119697	0.150577	6.76351	0.0251229	0.173836	FALSE	6	0.540547	1.45452
H0Y3H2	0.506933	0.0314933	0.269213	6.76196	0.0251357	0.173836	FALSE	6	0.47544	1.39034
Q96H22-5	-0.202603	-0.0793547	-0.140979	6.7552	0.0251916	0.174088	FALSE	6	-0.123249	-1.08918
H3BT82	0.0331733	-0.344227	-0.155527	6.7484	0.025248	0.174318	FALSE	6	0.3774	1.299
Q9H2K8	-0.150767	-0.0307367	-0.0907517	6.74652	0.0252637	0.174318	FALSE	6	-0.12003	-1.08676
E5RFP0	-0.194493	-0.103997	-0.149245	6.74339	0.0252897	0.174363	FALSE	6	-0.0904967	-1.06474
P62745	-0.0448381	0.188267	0.0717143	6.73619	0.0253498	0.174643	FALSE	6	-0.233105	-1.17536
Q14865	0.0309167	-0.2675	-0.118292	6.71519	0.025526	0.174841	FALSE	6	0.298417	1.22979
F8VXI7	0.402533	0.190143	0.296338	6.72251	0.0254644	0.174841	FALSE	6	0.21239	1.15861
O15460-2	0.345767	0.186627	0.266197	6.71416	0.0255346	0.174841	FALSE	6	0.15914	1.11662
Q6P1L5	0.15576	0.0621	0.10893	6.72305	0.0254598	0.174841	FALSE	6	0.09366	1.06707
P35613-2	0.163617	0.0987467	0.131182	6.71534	0.0255247	0.174841	FALSE	6	0.06487	1.04599
Q8N128	-0.236567	-0.0985093	-0.167538	6.72875	0.025412	0.174841	FALSE	6	-0.138057	-1.10042
Q14114-4	0.191533	0.352057	0.271795	6.7209	0.0254779	0.174841	FALSE	6	-0.160523	-1.11769
Q96CS2	-0.204833	0.00646667	-0.0991833	6.72373	0.0254541	0.174841	FALSE	6	-0.2113	-1.15773
Q9NQG6	-0.197533	-0.0531867	-0.12536	6.70805	0.0255862	0.17504	FALSE	6	-0.144347	-1.10523
F2Z2Y6	-0.2651	0.0530933	-0.106003	6.7061	0.0256027	0.17504	FALSE	6	-0.318193	-1.24677
Q13825-2	-0.132913	-0.26015	-0.196532	6.70113	0.0256448	0.175154	FALSE	6	0.127237	1.0922
A8MTQ3	-0.2422	-0.120703	-0.181452	6.69917	0.0256614	0.175154	FALSE	6	-0.121497	-1.08786
P10109	-0.33414	-0.07719	-0.205665	6.69721	0.0256781	0.175154	FALSE	6	-0.25695	-1.19495
F8WCZ6	0.597833	0.00513333	0.301483	6.69138	0.0257276	0.175359	FALSE	6	0.5927	1.50807
Q5W111	0.177613	0.0857033	0.131658	6.68268	0.0258019	0.175598	FALSE	6	0.09191	1.06578
Q13111	-0.168267	0.0351467	-0.06656	6.68464	0.0257852	0.175598	FALSE	6	-0.203413	-1.15142
B5MDU3	0.187133	0.02982	0.108477	6.6802	0.0258231	0.175609	FALSE	6	0.157313	1.11521
B4E2V5	0.2983	-0.648777	-0.175238	6.67117	0.0259006	0.175699	FALSE	6	0.947077	1.92796
Q9Y3R5-2	-0.07688	-0.2457	-0.16129	6.67575	0.0258612	0.175699	FALSE	6	0.16882	1.12414
Q8IWU2	-0.182793	-0.201033	-0.191913	6.67254	0.0258888	0.175699	FALSE	6	0.01824	1.01272
Q16706	0.0726733	0.248467	0.16057	6.66951	0.0259148	0.175699	FALSE	6	-0.175793	-1.12959
C9JKI3	-0.127587	-0.106253	-0.11692	6.66339	0.0259674	0.175923	FALSE	6	-0.0213333	-1.0149
Q5JT02	0.189633	-0.0357567	0.0769383	6.65703	0.0260223	0.176162	FALSE	6	0.22539	1.16909
Q8IWA4-3	-0.031828	-0.249357	-0.140592	6.65234	0.0260629	0.176259	FALSE	6	0.217529	1.16274
G3V2N3	0.223347	0.334367	0.278857	6.65083	0.026076	0.176259	FALSE	6	-0.11102	-1.07999
Q9P260-2	-0.112187	-0.14742	-0.129803	6.64439	0.0261318	0.176503	FALSE	6	0.0352333	1.02472
Q96T37-4	0.119587	-0.127983	-0.00419833	6.63318	0.0262295	0.176763	FALSE	6	0.24757	1.18721
Q14739	-0.1197	-0.2112	-0.16545	6.63716	0.0261948	0.176763	FALSE	6	0.0915	1.06548
Q9H4M9	0.08071	0.235667	0.158188	6.63473	0.026216	0.176763	FALSE	6	-0.154957	-1.11339
O95995-2	0.153053	-0.0935833	0.029735	6.6226	0.0263221	0.176988	FALSE	6	0.246637	1.18644
O15118	0.318433	0.157037	0.237735	6.62576	0.0262944	0.176988	FALSE	6	0.161397	1.11837
D6RCS5	0.274767	0.137437	0.206102	6.62289	0.0263195	0.176988	FALSE	6	0.13733	1.09987
Q13049	0.0863133	0.228783	0.157548	6.61903	0.0263535	0.177066	FALSE	6	-0.14247	-1.10379
Q13023	-0.01643	-0.643797	-0.330113	6.61619	0.0263784	0.177081	FALSE	6	0.627367	1.54474
Q8NE86-3	-0.156343	-0.120113	-0.138228	6.61428	0.0263953	0.177081	FALSE	6	-0.03623	-1.02543
P13995	-0.209567	-0.09994	-0.154753	6.60495	0.0264776	0.177501	FALSE	6	-0.109627	-1.07895
Q6UXI7-3	-0.27981	-0.527327	-0.403568	6.59636	0.0265536	0.177612	FALSE	6	0.247517	1.18716
Q8NCF5	-0.204533	0.0683433	-0.068095	6.60073	0.0265149	0.177612	FALSE	6	-0.272877	-1.20821
Q504U0	-0.46764	0.0342763	-0.216682	6.59706	0.0265474	0.177612	FALSE	6	-0.501916	-1.41609
Q5H9B4	0.373023	-0.24551	0.0637567	6.59353	0.0265787	0.177647	FALSE	6	0.618533	1.53531
O75380	0.2426	-0.2974	-0.0274	6.57907	0.0267076	0.178243	FALSE	6	0.54	1.45397
E9PNW8	0.0661167	0.155857	0.110987	6.58009	0.0266985	0.178243	FALSE	6	-0.08974	-1.06418
Q96RR1	0.1848	0.0542367	0.119518	6.57252	0.0267663	0.178369	FALSE	6	0.130563	1.09472
C9J2P9	0.20573	0.0751813	0.140456	6.57439	0.0267495	0.178369	FALSE	6	0.130549	1.09471
B4DIV9	0.0283167	-0.407457	-0.18957	6.5592	0.026886	0.178633	FALSE	6	0.435773	1.35264
Q5JTJ3-3	0.0448267	-0.309267	-0.13222	6.55917	0.0268863	0.178633	FALSE	6	0.354093	1.27818
F8WCE5	0.191433	0.103021	0.147227	6.56198	0.0268609	0.178633	FALSE	6	0.0884127	1.0632
G8JLA8	0.17534	0.169777	0.172558	6.55698	0.026906	0.178633	FALSE	6	0.00556333	1.00386
Q16832	-0.293967	-0.28193	-0.287948	6.56152	0.0268651	0.178633	FALSE	6	-0.0120367	-1.00838
Q96F63	-0.284167	-0.200433	-0.2423	6.55482	0.0269255	0.178633	FALSE	6	-0.0837333	-1.05976
Q9H7C9-3	0.308567	-0.12497	0.0917983	6.55182	0.0269526	0.178681	FALSE	6	0.433537	1.35054
I3L112	0.207767	0.137613	0.17269	6.54643	0.0270014	0.178777	FALSE	6	0.0701533	1.04983
Q8N448	0.104397	0.168033	0.136215	6.54583	0.027007	0.178777	FALSE	6	-0.0636367	-1.0451
Q9BV19	-0.310294	-0.14373	-0.227012	6.53378	0.0271165	0.179182	FALSE	6	-0.166564	-1.12238
H0Y7R2	0.12015	0.363133	0.241642	6.53251	0.0271281	0.179182	FALSE	6	-0.242983	-1.18344
Q99828	-0.141107	0.326633	0.0927633	6.53514	0.0271041	0.179182	FALSE	6	-0.46774	-1.38294
Q8N4T8-2	0.00324	0.185033	0.0941367	6.52964	0.0271543	0.179223	FALSE	6	-0.181793	-1.13429
H0YI20	-0.164367	-0.000550667	-0.0824587	6.52508	0.027196	0.179366	FALSE	6	-0.163816	-1.12025
Q68D86	-0.0482833	-0.7281	-0.388192	6.51397	0.027298	0.179393	FALSE	6	0.679817	1.60194
Q8IVP5	0.06512	-0.207733	-0.0713067	6.51708	0.0272693	0.179393	FALSE	6	0.272853	1.2082
Q14978	-0.11327	-0.14255	-0.12791	6.51371	0.0273003	0.179393	FALSE	6	0.02928	1.0205
B5MDS5	-0.148887	-0.119247	-0.134067	6.51459	0.0272923	0.179393	FALSE	6	-0.02964	-1.02076
B8ZZQ6	-0.383003	0.0412833	-0.17086	6.51905	0.0272512	0.179393	FALSE	6	-0.424287	-1.34191
P15514	0.977867	-0.128433	0.424717	6.4935	0.027487	0.179562	FALSE	6	1.1063	2.15293
Q9BZC7	0.4926	0.08907	0.290835	6.50071	0.0274203	0.179562	FALSE	6	0.40353	1.32274
O75865	-0.16819	-0.45944	-0.313815	6.49998	0.027427	0.179562	FALSE	6	0.29125	1.2237
P33897	-0.01538	-0.2667	-0.14104	6.48378	0.0275775	0.179562	FALSE	6	0.25132	1.1903
F5GWN5	-0.0638567	-0.303437	-0.183647	6.47206	0.0276869	0.179562	FALSE	6	0.23958	1.18065
Q9UP38	0.3927	0.21971	0.306205	6.47023	0.0277041	0.179562	FALSE	6	0.17299	1.12739
Q14249	0.157567	-0.0115847	0.072991	6.48697	0.0275477	0.179562	FALSE	6	0.169151	1.1244
Q96D09	0.172733	0.0505533	0.111643	6.47138	0.0276934	0.179562	FALSE	6	0.12218	1.08838
P11171-2	-0.06851	-0.138167	-0.103338	6.49131	0.0275074	0.179562	FALSE	6	0.0696567	1.04947
Q12770	0.124047	0.127837	0.125942	6.46793	0.0277257	0.179562	FALSE	6	-0.00379	-1.00263
B4DWW1	0.12159	0.1382	0.129895	6.46783	0.0277266	0.179562	FALSE	6	-0.01661	-1.01158
Q9UHD2	0.0750467	0.130633	0.10284	6.47156	0.0276917	0.179562	FALSE	6	-0.0555867	-1.03928
Q8TC12-3	0.0987067	0.170847	0.134777	6.49782	0.027447	0.179562	FALSE	6	-0.07214	-1.05127
Q13287	-0.1945	-0.1111	-0.1528	6.48381	0.0275772	0.179562	FALSE	6	-0.0834	-1.05951
Q9NSC5-2	0.096859	0.201393	0.149126	6.49136	0.0275069	0.179562	FALSE	6	-0.104534	-1.07515
Q9NVU0-5	-0.224233	-0.0827933	-0.153513	6.48682	0.0275492	0.179562	FALSE	6	-0.14144	-1.10301
Q99942	0.03768	0.1817	0.10969	6.47334	0.027675	0.179562	FALSE	6	-0.14402	-1.10498
Q8N573-8	-0.240967	-0.0818	-0.161383	6.47024	0.027704	0.179562	FALSE	6	-0.159167	-1.11664
O95816	-0.209533	-0.0182867	-0.11391	6.49095	0.0275108	0.179562	FALSE	6	-0.191247	-1.14175
F2Z354	-0.233133	0.00811	-0.112512	6.46787	0.0277263	0.179562	FALSE	6	-0.241243	-1.18201
P11310	-0.0699567	-0.148333	-0.109145	6.45818	0.0278174	0.179992	FALSE	6	0.0783767	1.05583
O60503	-0.171933	-0.24704	-0.209487	6.45652	0.0278331	0.179992	FALSE	6	0.0751067	1.05344
Q9HBL8	-0.141717	-0.19448	-0.168099	6.45235	0.0278724	0.180116	FALSE	6	0.0527627	1.03725
O43303-2	-0.158833	-0.0873467	-0.12309	6.44962	0.0278982	0.180153	FALSE	6	-0.0714867	-1.0508
Q9Y2Q5	0.344999	0.167723	0.256361	6.41652	0.0282138	0.181319	FALSE	6	0.177276	1.13075
Q5JVF3-3	-0.0635833	-0.145633	-0.104608	6.42127	0.0281682	0.181319	FALSE	6	0.08205	1.05852
Q96G25	-0.143743	-0.11971	-0.131727	6.4182	0.0281977	0.181319	FALSE	6	-0.0240333	-1.0168
O75061-4	-0.212198	-0.18186	-0.197029	6.42425	0.0281397	0.181319	FALSE	6	-0.030338	-1.02125
Q2M1P5	-0.148487	-0.0931867	-0.120837	6.417	0.0282092	0.181319	FALSE	6	-0.0553	-1.03908
Q9NQT4	-0.180267	-0.0730423	-0.126655	6.41582	0.0282205	0.181319	FALSE	6	-0.107224	-1.07715
Q9NP56	-0.27748	0.439764	0.0811422	6.42051	0.0281755	0.181319	FALSE	6	-0.717244	-1.64404
Q10469	0.215667	0.2886	0.252133	6.41322	0.0282455	0.18135	FALSE	6	-0.0729333	-1.05185
H0Y5C6	-0.28671	-0.28778	-0.287245	6.40593	0.0283157	0.18167	FALSE	6	0.00107	1.00074
A0MZ66-5	-0.193933	-0.0763033	-0.135118	6.40047	0.0283685	0.181879	FALSE	6	-0.11763	-1.08495
Q96C23	-0.2124	-0.215096	-0.213748	6.39194	0.0284511	0.182102	FALSE	6	0.002696	1.00187
Q6PFW1-6	0.131233	0.175033	0.153133	6.39164	0.028454	0.182102	FALSE	6	-0.0438	-1.03083
P12236	0.0814833	0.195267	0.138375	6.39059	0.0284642	0.182102	FALSE	6	-0.113783	-1.08206
Q6N043-2	-0.116653	0.123337	0.00334167	6.38354	0.0285328	0.18241	FALSE	6	-0.23999	-1.18098
P26447	-0.142593	-0.44923	-0.295911	6.37943	0.0285728	0.182503	FALSE	6	0.306636	1.23682
Q92626	0.207567	-0.0533267	0.07712	6.37676	0.0285989	0.182503	FALSE	6	0.260893	1.19822
P61964	-0.0349667	-0.149667	-0.0923167	6.37207	0.0286448	0.182503	FALSE	6	0.1147	1.08275
R4GN49	-0.293667	-0.330583	-0.312125	6.37163	0.0286491	0.182503	FALSE	6	0.0369167	1.02592
E9PDL6	0.3758	0.356556	0.366178	6.37233	0.0286422	0.182503	FALSE	6	0.019244	1.01343
E9PBN4	0.00834	0.159067	0.0837033	6.36622	0.0287022	0.182711	FALSE	6	-0.150727	-1.11013
G3V1K8	-0.31322	0.499413	0.0930967	6.36266	0.0287372	0.182804	FALSE	6	-0.812633	-1.75641
O75683	-0.0211	-0.203667	-0.112383	6.35188	0.0288434	0.18335	FALSE	6	0.182567	1.1349
O43414-3	-0.149433	-0.152507	-0.15097	6.34348	0.0289266	0.183358	FALSE	6	0.00307333	1.00213
S4R2Z4	0.0647633	0.159673	0.112218	6.34956	0.0288664	0.183358	FALSE	6	-0.09491	-1.068
Q8WVM0	-0.0234933	0.175433	0.07597	6.3447	0.0289144	0.183358	FALSE	6	-0.198927	-1.14784
P67936	-0.332733	-0.0572333	-0.194983	6.34649	0.0288967	0.183358	FALSE	6	-0.2755	-1.21041
Q99607	-0.27417	-0.2858	-0.279985	6.33619	0.028999	0.183604	FALSE	6	0.01163	1.00809
H7C323	-0.177047	-0.060254	-0.11865	6.33546	0.0290063	0.183604	FALSE	6	-0.116793	-1.08432
Q9ULQ0-2	0.09411	0.26343	0.17877	6.32997	0.0290609	0.18382	FALSE	6	-0.16932	-1.12453
Q96MD7-1	-0.106427	-0.196393	-0.15141	6.32065	0.0291541	0.184084	FALSE	6	0.0899667	1.06435
P50579	-0.18889	-0.165733	-0.177312	6.32035	0.0291571	0.184084	FALSE	6	-0.0231567	-1.01618
O14974-4	-0.144567	-0.0655413	-0.105054	6.31796	0.0291811	0.184084	FALSE	6	-0.0790253	-1.0563
Q9UPY3	0.0535367	0.169343	0.11144	6.3176	0.0291847	0.184084	FALSE	6	-0.115807	-1.08358
A8MWR2	0.2567	-0.123749	0.0664755	6.30315	0.0293302	0.184372	FALSE	6	0.380449	1.30175
Q9ULZ3-3	-0.290733	-0.329817	-0.310275	6.3098	0.0292632	0.184372	FALSE	6	0.0390833	1.02746
O95714	0.107183	0.159723	0.133453	6.30854	0.0292758	0.184372	FALSE	6	-0.0525399	-1.03709
Q6ZVL6	0.100683	0.21509	0.157887	6.30199	0.029342	0.184372	FALSE	6	-0.114407	-1.08253
Q96EV2	-0.207047	-0.0375423	-0.122295	6.30011	0.029361	0.184372	FALSE	6	-0.169504	-1.12467
Q6P4F2	-0.5199	-0.0619	-0.2909	6.29996	0.0293625	0.184372	FALSE	6	-0.458	-1.37364
P62140	-0.79843	0.295233	-0.251598	6.29877	0.0293745	0.184372	FALSE	6	-1.09366	-2.13415
Q9NQE9	0.177933	0.0295667	0.10375	6.29319	0.0294311	0.184523	FALSE	6	0.148367	1.10831
F5H2A3	0.234867	0.156093	0.19548	6.29234	0.0294397	0.184523	FALSE	6	0.0787733	1.05612
Q9NX00	-0.1725	-0.245923	-0.209212	6.29022	0.0294612	0.184529	FALSE	6	0.0734233	1.05221
P12273	0.0249227	-0.34716	-0.161119	6.28697	0.0294943	0.184554	FALSE	6	0.372083	1.29422
Q969Z3	-0.2786	-0.226037	-0.252318	6.28578	0.0295063	0.184554	FALSE	6	-0.0525633	-1.03711
Q9Y446	-0.22395	-0.151097	-0.187523	6.27293	0.0296375	0.185245	FALSE	6	-0.0728533	-1.05179
P13747	0.154267	-0.00783893	0.0732139	6.27081	0.0296592	0.185251	FALSE	6	0.162106	1.11892
O76039-2	0.262293	0.029148	0.145721	6.26397	0.0297294	0.18556	FALSE	6	0.233145	1.17539
Q8N6U8-3	-0.369933	0.192807	-0.0885633	6.259	0.0297805	0.18575	FALSE	6	-0.56274	-1.47707
Q14574-2	0.2039	-0.4375	-0.1168	6.25445	0.0298274	0.185913	FALSE	6	0.6414	1.55984
Q9H5J0	-0.322797	-0.247697	-0.285247	6.25181	0.0298548	0.185954	FALSE	6	-0.0751	-1.05343
P08582	0.0538833	0.168167	0.111025	6.24835	0.0298906	0.186048	FALSE	6	-0.114283	-1.08244
Q49AN9	0.525367	0.158067	0.341717	6.2455	0.0299201	0.186102	FALSE	6	0.3673	1.28994
Q96AJ9-1	-0.12837	-0.0866767	-0.107523	6.22325	0.0301518	0.187414	FALSE	6	-0.0416933	-1.02932
Q15742	0.0146333	-0.211567	-0.0984667	6.21005	0.0302904	0.188033	FALSE	6	0.2262	1.16975
P54578	-0.0831033	0.124967	0.0209317	6.20976	0.0302934	0.188033	FALSE	6	-0.20807	-1.15514
P20339	0.10699	0.24853	0.17776	6.20665	0.0303263	0.188107	FALSE	6	-0.14154	-1.10308
Q4VXB0	0.190423	0.0990033	0.144713	6.19102	0.0304917	0.188905	FALSE	6	0.09142	1.06542
Q5HY54	-0.0640567	-0.13654	-0.100298	6.19051	0.0304971	0.188905	FALSE	6	0.0724833	1.05153
P04040	-0.09883	-0.226473	-0.162652	6.18325	0.0305744	0.188992	FALSE	6	0.127643	1.09251
Q9UQL6-2	-0.112813	-0.238227	-0.17552	6.18428	0.0305634	0.188992	FALSE	6	0.125413	1.09082
Q9H9S5	0.152667	0.174447	0.163557	6.18335	0.0305734	0.188992	FALSE	6	-0.02178	-1.01521
Q66K79-3	0.0138067	-0.67064	-0.328417	6.18066	0.0306021	0.189033	FALSE	6	0.684447	1.60709
P55010	-0.0896707	0.143333	0.0268313	6.17858	0.0306242	0.189039	FALSE	6	-0.233004	-1.17528
O43920	0.2969	-0.0743343	0.111283	6.17267	0.0306875	0.189065	FALSE	6	0.371234	1.29346
P40306	-0.149557	-0.449942	-0.299749	6.16898	0.030727	0.189065	FALSE	6	0.300385	1.23147
Q9UNP4-2	0.182867	-0.0574567	0.062705	6.17105	0.0307048	0.189065	FALSE	6	0.240323	1.18126
K7ELB8	-0.2008	-0.05093	-0.125865	6.16834	0.0307339	0.189065	FALSE	6	-0.14987	-1.10947
F8VQZ7	-0.266067	0.0573433	-0.104362	6.17327	0.030681	0.189065	FALSE	6	-0.32341	-1.25128
C9J0A4	-0.124593	-0.09014	-0.107367	6.15959	0.030828	0.189514	FALSE	6	-0.0344533	-1.02417
P24534	-0.275413	0.137087	-0.0691633	6.15661	0.0308601	0.189581	FALSE	6	-0.4125	-1.33099
P08572	0.2853	-0.495177	-0.104938	6.13127	0.0311352	0.190488	FALSE	6	0.780477	1.7177
Q8TDJ6	0.2741	-0.00502	0.13454	6.13241	0.0311227	0.190488	FALSE	6	0.27912	1.21345
P33121	0.171333	0.0482933	0.109813	6.14006	0.0310394	0.190488	FALSE	6	0.12304	1.08903
V9GY93	0.28395	0.206427	0.245188	6.13293	0.0311171	0.190488	FALSE	6	0.0775233	1.05521
K7EQV2	0.13677	0.109343	0.123057	6.1354	0.0310901	0.190488	FALSE	6	0.0274267	1.01919
O94888	-0.193033	-0.14392	-0.168477	6.13259	0.0311207	0.190488	FALSE	6	-0.0491133	-1.03463
P32242	-0.155467	-0.03618	-0.0958233	6.12701	0.0311817	0.190642	FALSE	6	-0.119287	-1.0862
H7C4B1	0.1618	0.0668333	0.114317	6.12296	0.031226	0.190783	FALSE	6	0.0949667	1.06804
Q9BTL3	0.26489	-0.112577	0.0761567	6.09253	0.0315618	0.191467	FALSE	6	0.377467	1.29906
Q6NUK4	0.0814643	-0.173167	-0.0458512	6.0958	0.0315255	0.191467	FALSE	6	0.254631	1.19303
Q92908-2	0.222833	0.00462667	0.11373	6.09587	0.0315247	0.191467	FALSE	6	0.218207	1.16329
B7Z7U4	0.17326	0.06472	0.11899	6.08873	0.031604	0.191467	FALSE	6	0.10854	1.07814
Q9H2U2	0.0978233	0.134993	0.116408	6.09629	0.03152	0.191467	FALSE	6	-0.03717	-1.0261
Q6ZNB6	0.183757	0.25885	0.221303	6.10577	0.0314151	0.191467	FALSE	6	-0.0750933	-1.05343
Q9NVN8	0.16958	0.273807	0.221693	6.10118	0.0314659	0.191467	FALSE	6	-0.104227	-1.07492
Q6GYQ0	0.0838467	0.194467	0.139157	6.09171	0.0315709	0.191467	FALSE	6	-0.11062	-1.07969
G3V5L7	-0.218133	-0.0895067	-0.15382	6.1088	0.0313817	0.191467	FALSE	6	-0.128627	-1.09325
Q12979-4	0.032558	0.19913	0.115844	6.08577	0.031637	0.191467	FALSE	6	-0.166572	-1.12239
Q684P5-3	0.14033	0.360896	0.250613	6.11006	0.0313678	0.191467	FALSE	6	-0.220566	-1.16519
Q06190	-0.0451033	0.196767	0.0758317	6.08647	0.0316292	0.191467	FALSE	6	-0.24187	-1.18252
Q96EN9-3	-0.0124767	0.327833	0.157678	6.08991	0.031591	0.191467	FALSE	6	-0.34031	-1.26603
F5GXJ9	0.0305833	0.41686	0.223722	6.08753	0.0316174	0.191467	FALSE	6	-0.386277	-1.30702
F8W8H5	0.07143	-0.175083	-0.0518267	6.07857	0.0317174	0.191565	FALSE	6	0.246513	1.18634
P50443	0.170467	-0.0394187	0.065524	6.08009	0.0317004	0.191565	FALSE	6	0.209885	1.1566
P61201-2	-0.2355	0.067815	-0.0838425	6.08086	0.0316918	0.191565	FALSE	6	-0.303315	-1.23398
P13726	0.517667	0.199123	0.358395	6.07266	0.0317835	0.191707	FALSE	6	0.318543	1.24707
Q15165	0.0992533	0.217537	0.158395	6.07405	0.0317681	0.191707	FALSE	6	-0.118283	-1.08544
O95236-2	-0.15344	-0.259706	-0.206573	6.05566	0.031975	0.192459	FALSE	6	0.106266	1.07644
Q9BZM6	-0.619567	-0.631067	-0.625317	6.05386	0.0319953	0.192459	FALSE	6	0.0115	1.008
Q9Y6V7	0.120167	0.18447	0.152318	6.05953	0.0319313	0.192459	FALSE	6	-0.0643033	-1.04558
F8VNQ3	0.3105	0.645847	0.478173	6.05512	0.031981	0.192459	FALSE	6	-0.335347	-1.26168
G3V2W9	-0.280767	0.24513	-0.0178183	6.05206	0.0320157	0.192459	FALSE	6	-0.525897	-1.43983
P54687-4	-0.1419	0.0648377	-0.0385312	6.04966	0.0320428	0.192493	FALSE	6	-0.206738	-1.15408
P02461	-0.273867	-1.38759	-0.83073	6.02858	0.0322829	0.192516	FALSE	6	1.11373	2.16404
Q9BV81	0.205367	-0.00689333	0.0992367	6.03043	0.0322617	0.192516	FALSE	6	0.21226	1.1585
Q9NUB1-3	-0.095168	-0.154267	-0.124717	6.04161	0.0321342	0.192516	FALSE	6	0.0590987	1.04181
P53804-3	0.141733	0.102473	0.122103	6.03272	0.0322356	0.192516	FALSE	6	0.03926	1.02759
P42126-2	-0.127457	-0.166503	-0.14698	6.03456	0.0322146	0.192516	FALSE	6	0.0390467	1.02743
C9J0I9	-0.125013	-0.111013	-0.118013	6.02884	0.0322799	0.192516	FALSE	6	-0.014	-1.00975
O60826	0.0346167	0.180237	0.107427	6.03449	0.0322153	0.192516	FALSE	6	-0.14562	-1.10621
H3BNT4	-0.174717	0.008792	-0.0829623	6.04403	0.0321068	0.192516	FALSE	6	-0.183509	-1.13564
J3KS05	-0.252317	-0.0614107	-0.156864	6.04066	0.032145	0.192516	FALSE	6	-0.190906	-1.14148
Q8TF05-2	-0.1159	0.08748	-0.01421	6.04482	0.0320978	0.192516	FALSE	6	-0.20338	-1.15139
Q9UIW0	-0.756467	-0.496333	-0.6264	6.03065	0.0322592	0.192516	FALSE	6	-0.260133	-1.19759
Q9Y6B2-2	-0.351133	-0.26866	-0.309897	6.02272	0.0323501	0.192533	FALSE	6	-0.0824737	-1.05883
Q01850	-0.227327	-0.03883	-0.133078	6.02279	0.0323493	0.192533	FALSE	6	-0.188497	-1.13958
C9J015	-0.159733	0.135367	-0.0121833	6.02364	0.0323394	0.192533	FALSE	6	-0.2951	-1.22697
Q92793-2	0.0357867	-0.167533	-0.0658733	6.02075	0.0323727	0.192539	FALSE	6	0.20332	1.15134
O60583-2	0.299933	0.0608067	0.18037	5.99942	0.0326189	0.193569	FALSE	6	0.239127	1.18028
P36508-2	0.195503	0.182473	0.188988	6.0024	0.0325843	0.193569	FALSE	6	0.01303	1.00907
O95747	0.04726	0.186533	0.116897	5.99827	0.0326322	0.193569	FALSE	6	-0.139273	-1.10135
P26006	0.0473767	0.1989	0.123138	6.00019	0.0326099	0.193569	FALSE	6	-0.151523	-1.11074
Q9BXI6	0.0974667	0.258633	0.17805	5.99336	0.0326893	0.193779	FALSE	6	-0.161167	-1.11819
H0YJ34	-0.155633	-0.0986333	-0.127133	5.98203	0.0328214	0.194434	FALSE	6	-0.057	-1.0403
Q9GZY4	0.203707	0.11057	0.157138	5.9731	0.032926	0.194539	FALSE	6	0.0931367	1.06669
Q9Y4B4	0.103607	0.155303	0.129455	5.97734	0.0328762	0.194539	FALSE	6	-0.0516967	-1.03648
Q07021	-0.352233	-0.0591967	-0.205715	5.97516	0.0329018	0.194539	FALSE	6	-0.293037	-1.22522
Q4VC05	-0.593167	-0.24669	-0.419928	5.97318	0.032925	0.194539	FALSE	6	-0.346477	-1.27145
Q96QD9	0.09585	-0.24248	-0.073315	5.9503	0.0331951	0.1952	FALSE	6	0.33833	1.26429
D6R9H6	-0.0814533	-0.164893	-0.123173	5.9539	0.0331524	0.1952	FALSE	6	0.08344	1.05954
B7ZAR3	0.213037	0.135907	0.174472	5.95166	0.0331789	0.1952	FALSE	6	0.07713	1.05492
Q13946-3	0.139363	0.1026	0.120982	5.96085	0.0330702	0.1952	FALSE	6	0.0367633	1.02581
O00303	-0.17034	-0.1296	-0.14997	5.95548	0.0331337	0.1952	FALSE	6	-0.04074	-1.02864
Q8WZ19	0.106763	0.169567	0.138165	5.9558	0.0331298	0.1952	FALSE	6	-0.0628033	-1.04449
E5RGQ3	-0.349563	-0.110216	-0.229889	5.94887	0.033212	0.1952	FALSE	6	-0.239348	-1.18046
B7Z3K3	-0.0895013	1.27085	0.590673	5.9583	0.0331003	0.1952	FALSE	6	-1.36035	-2.56747
Q08AG7	-0.309937	0.0479033	-0.131017	5.94623	0.0332434	0.195256	FALSE	6	-0.35784	-1.28151
A8MVZ6	0.214167	0.0755433	0.144855	5.93777	0.0333441	0.195719	FALSE	6	0.138623	1.10085
P30511-2	-0.08276	-0.444521	-0.26364	5.93545	0.0333719	0.195754	FALSE	6	0.361761	1.28499
Q5T3F8	0.155357	0.134403	0.14488	5.93334	0.0333971	0.195774	FALSE	6	0.0209533	1.01463
Q6NXT2	0.25317	-0.356913	-0.0518717	5.92245	0.0335276	0.196078	FALSE	6	0.610083	1.52635
O00479	-0.464733	-0.724767	-0.59475	5.9199	0.0335584	0.196078	FALSE	6	0.260033	1.19751
H0YA43	-0.0845333	-0.3156	-0.200067	5.92418	0.0335069	0.196078	FALSE	6	0.231067	1.1737
O60675	0.1473	0.135017	0.141158	5.92106	0.0335444	0.196078	FALSE	6	0.0122833	1.00855
H0YNK6	-0.38484	-0.0556533	-0.220247	5.92101	0.033545	0.196078	FALSE	6	-0.329187	-1.2563
P17706-3	0.0772757	0.163333	0.120304	5.91517	0.0336153	0.196283	FALSE	6	-0.0860577	-1.06147
K7ENA3	0.119097	0.0761767	0.0976367	5.90916	0.0336879	0.196366	FALSE	6	0.04292	1.0302
Q9UBU7	-0.270933	-0.18586	-0.228397	5.90585	0.033728	0.196366	FALSE	6	-0.0850733	-1.06074
P83111	0.0212167	0.183233	0.102225	5.90493	0.0337391	0.196366	FALSE	6	-0.162017	-1.11885
E9PP16	0.163967	0.35707	0.260518	5.90734	0.03371	0.196366	FALSE	6	-0.193103	-1.14322
Q96QR8	0.0329767	0.272073	0.152525	5.90749	0.0337081	0.196366	FALSE	6	-0.239097	-1.18025
Q8TER0-5	0.675967	-0.155333	0.260317	5.89488	0.0338612	0.196369	FALSE	6	0.8313	1.77929
P29466-2	-0.088985	-0.389863	-0.239424	5.89679	0.033838	0.196369	FALSE	6	0.300878	1.23189
Q96D31-2	0.221333	-0.00599667	0.107668	5.89778	0.0338259	0.196369	FALSE	6	0.22733	1.17067
Q7Z3E5-2	-0.0924367	-0.172827	-0.132632	5.89676	0.0338384	0.196369	FALSE	6	0.08039	1.0573
Q9ULH7-4	-0.174597	-0.158683	-0.16664	5.89704	0.0338349	0.196369	FALSE	6	-0.0159133	-1.01109
Q5T5U3	0.0360737	0.167317	0.101695	5.89407	0.0338711	0.196369	FALSE	6	-0.131243	-1.09524
Q8NB50-2	0.241267	0.23344	0.237353	5.89173	0.0338996	0.196408	FALSE	6	0.00782667	1.00544
Q9NV56	-0.16046	-0.0933167	-0.126888	5.88736	0.0339529	0.196589	FALSE	6	-0.0671433	-1.04764
H7BXL1	0.191767	0.09496	0.143363	5.87462	0.0341092	0.197366	FALSE	6	0.0968067	1.0694
Q9NVS2-3	-0.00631667	-0.187767	-0.0970417	5.87083	0.0341557	0.197498	FALSE	6	0.18145	1.13402
H7BZA3	0.2014	0.13354	0.16747	5.86579	0.0342179	0.197498	FALSE	6	0.06786	1.04816
Q86V87	-0.246467	-0.187427	-0.216947	5.86562	0.03422	0.197498	FALSE	6	-0.05904	-1.04177
Q8NHP8	0.0626967	0.14317	0.102933	5.86612	0.0342138	0.197498	FALSE	6	-0.0804733	-1.05736
Q9BZF1-3	0.111093	0.11202	0.111557	5.85775	0.0343174	0.197848	FALSE	6	-0.000926667	-1.00064
Q8N2H3	-0.1483	-0.139847	-0.144073	5.85536	0.0343469	0.197848	FALSE	6	-0.00845333	-1.00588
B4DFC9	-0.121783	0.177807	0.0280117	5.85649	0.0343329	0.197848	FALSE	6	-0.29959	-1.23079
P04792	0.105613	-0.242183	-0.068285	5.83354	0.0346191	0.198017	FALSE	6	0.347797	1.27262
E7EX44	-0.909667	-1.10995	-1.00981	5.85119	0.0343987	0.198017	FALSE	6	0.20028	1.14892
Q6IE81-3	-0.102203	-0.22988	-0.166042	5.84309	0.0344996	0.198017	FALSE	6	0.127677	1.09253
P54289-4	0.21226	0.114947	0.163603	5.83818	0.0345609	0.198017	FALSE	6	0.0973133	1.06978
Q9UDY8-2	-0.180943	-0.277167	-0.229055	5.83451	0.0346069	0.198017	FALSE	6	0.0962233	1.06897
B5MCW3	-0.1066	-0.140543	-0.123572	5.84533	0.0344717	0.198017	FALSE	6	0.0339433	1.02381
Q96E22	0.161447	0.1456	0.153523	5.82613	0.0347121	0.198017	FALSE	6	0.0158467	1.01104
P46736-2	-0.09934	-0.11247	-0.105905	5.83242	0.0346331	0.198017	FALSE	6	0.01313	1.00914
Q13948-2	0.116513	0.114393	0.115453	5.82614	0.0347119	0.198017	FALSE	6	0.00212	1.00147
Q14118	0.0602733	0.150467	0.10537	5.83689	0.034577	0.198017	FALSE	6	-0.0901933	-1.06451
Q9Y376	-0.00252667	0.161067	0.07927	5.82747	0.0346952	0.198017	FALSE	6	-0.163593	-1.12007
O75794	-0.227567	-0.010261	-0.118914	5.82472	0.0347297	0.198017	FALSE	6	-0.217306	-1.16256
E7EMN6	-0.396267	-0.174367	-0.285317	5.82597	0.034714	0.198017	FALSE	6	-0.2219	-1.16627
Q7Z6J9	-0.0244867	0.264367	0.11994	5.82898	0.0346762	0.198017	FALSE	6	-0.288853	-1.22167
Q8N3V7-2	6.67e-05	0.298947	0.149507	5.83104	0.0346503	0.198017	FALSE	6	-0.29888	-1.23019
Q8IXQ3	-0.350347	0.0562	-0.147073	5.82964	0.0346679	0.198017	FALSE	6	-0.406547	-1.32551
E9PRI1	-0.16201	-0.112907	-0.137458	5.82076	0.0347797	0.198176	FALSE	6	-0.0491033	-1.03462
D6RB33	-0.255833	-0.15734	-0.206587	5.81824	0.0348115	0.198231	FALSE	6	-0.0984933	-1.07065
Q05707-3	-0.556733	-0.953267	-0.755	5.81506	0.0348516	0.198265	FALSE	6	0.396533	1.31634
Q8IVF2	-0.15913	0.19693	0.0189	5.81426	0.0348618	0.198265	FALSE	6	-0.35606	-1.27993
H3BQR0	-0.10299	-0.151243	-0.127117	5.80637	0.0349617	0.19833	FALSE	6	0.0482533	1.03401
Q86Z02-4	0.136707	0.239667	0.188187	5.80778	0.0349439	0.19833	FALSE	6	-0.10296	-1.07397
E9PEB9	-0.134033	0.0589967	-0.0375183	5.80745	0.034948	0.19833	FALSE	6	-0.19303	-1.14316
P52815	-0.22665	-0.02083	-0.12374	5.80716	0.0349516	0.19833	FALSE	6	-0.20582	-1.15334
Q53SF7-4	-0.0422723	0.274937	0.116332	5.80407	0.034991	0.198371	FALSE	6	-0.317209	-1.24592
P02671-2	-0.162667	-0.537267	-0.349967	5.80045	0.0350369	0.198506	FALSE	6	0.3746	1.29648
P86397	0.304163	0.04521	0.174687	5.7857	0.0352254	0.199447	FALSE	6	0.258953	1.19661
Q5TBH9	-0.0821233	-0.258833	-0.170478	5.77745	0.0353313	0.199644	FALSE	6	0.17671	1.1303
Q12968-5	-0.110332	-0.227403	-0.168868	5.77705	0.0353365	0.199644	FALSE	6	0.117071	1.08453
O94886	-0.161243	-0.247033	-0.204138	5.7763	0.0353461	0.199644	FALSE	6	0.08579	1.06127
P15374	-0.219437	0.0700667	-0.074685	5.77606	0.0353492	0.199644	FALSE	6	-0.289503	-1.22222
Q8N6N7	-0.05876	-0.290267	-0.174513	5.75793	0.0355837	0.199913	FALSE	6	0.231507	1.17406
Q96AE7	0.0388507	-0.1679	-0.0645247	5.76527	0.0354885	0.199913	FALSE	6	0.206751	1.15409
Q12767	-0.0580333	-0.240267	-0.14915	5.74918	0.0356976	0.199913	FALSE	6	0.182233	1.13464
Q9NUU7	-0.02978	-0.173467	-0.101623	5.75836	0.0355781	0.199913	FALSE	6	0.143687	1.10472
M0QYU7	-0.110441	-0.19132	-0.150881	5.74829	0.0357092	0.199913	FALSE	6	0.0808787	1.05766
C9JZ87	0.114097	0.106923	0.11051	5.75215	0.0356589	0.199913	FALSE	6	0.00717333	1.00498
Q13636	0.1107	0.11898	0.11484	5.76268	0.0355221	0.199913	FALSE	6	-0.00828	-1.00576
Q8TB22-3	-0.116533	-0.10054	-0.108537	5.75779	0.0355855	0.199913	FALSE	6	-0.0159933	-1.01115
P24752	-0.12855	-0.104923	-0.116737	5.76875	0.0354435	0.199913	FALSE	6	-0.0236267	-1.01651
Q9NYB0	-0.284468	-0.212167	-0.248317	5.75356	0.0356406	0.199913	FALSE	6	-0.0723017	-1.05139
Q7Z6B7-2	-0.01392	0.187	0.08654	5.76487	0.0354938	0.199913	FALSE	6	-0.20092	-1.14943
Q5VUM1	-0.260133	-0.04157	-0.150852	5.75571	0.0356125	0.199913	FALSE	6	-0.218563	-1.16357
Q13541	-0.128557	0.157833	0.0146383	5.75445	0.035629	0.199913	FALSE	6	-0.28639	-1.21958
Q9BU89	-0.274713	0.07753	-0.0985917	5.75039	0.0356818	0.199913	FALSE	6	-0.352243	-1.27654
Q5VYK3	0.05116	0.1454	0.09828	5.74526	0.0357488	0.20001	FALSE	6	-0.09424	-1.0675
Q9H1E5	0.277677	-0.128813	0.0744317	5.73874	0.0358341	0.200113	FALSE	6	0.40649	1.32546
Q96SI1	-0.11885	-0.192357	-0.155603	5.73905	0.03583	0.200113	FALSE	6	0.0735067	1.05227
Q9HCE9-2	0.220737	0.228043	0.22439	5.74028	0.0358139	0.200113	FALSE	6	-0.00730667	-1.00508
Q8IV03	-0.355953	-0.611154	-0.483554	5.73089	0.0359372	0.200361	FALSE	6	0.2552	1.1935
Q5TA31	-0.160457	-0.149273	-0.154865	5.72986	0.0359508	0.200361	FALSE	6	-0.0111833	-1.00778
P51692	-0.217833	-0.17425	-0.196042	5.72855	0.035968	0.200361	FALSE	6	-0.0435833	-1.03067
O75886	-0.1571	0.01568	-0.07071	5.72912	0.0359606	0.200361	FALSE	6	-0.17278	-1.12723
P15924	0.03023	-0.269473	-0.119622	5.72277	0.0360443	0.200537	FALSE	6	0.299703	1.23089
H0YDQ3	-0.188703	0.202367	0.00683167	5.72427	0.0360244	0.200537	FALSE	6	-0.39107	-1.31137
P14902	-0.5855	-0.979	-0.78225	5.72065	0.0360723	0.200568	FALSE	6	0.3935	1.31358
P11498	0.128163	-0.170163	-0.021	5.70212	0.0363184	0.201655	FALSE	6	0.298327	1.22972
Q8WUZ0	-0.199293	-0.156302	-0.177798	5.70404	0.0362928	0.201655	FALSE	6	-0.042991	-1.03025
P30989	-0.0860333	0.3781	0.146033	5.70086	0.0363352	0.201655	FALSE	6	-0.464133	-1.37949
Q86XN8	-0.0559067	0.1797	0.0618967	5.69371	0.0364308	0.20206	FALSE	6	-0.235607	-1.1774
Q16850	0.0190933	0.2404	0.129747	5.69194	0.0364545	0.202067	FALSE	6	-0.221307	-1.16579
Q13451	-0.0704867	-0.13683	-0.103658	5.68573	0.0365379	0.202154	FALSE	6	0.0663433	1.04706
Q9BTT4	-0.206147	0.0170133	-0.0945667	5.68834	0.0365029	0.202154	FALSE	6	-0.22316	-1.16729
Q13077-2	0.20237	0.519187	0.360778	5.68584	0.0365365	0.202154	FALSE	6	-0.316817	-1.24558
P11532-8	-0.115233	-0.209353	-0.162293	5.68201	0.0365879	0.202305	FALSE	6	0.09412	1.06741
O60566	-0.1556	-0.190053	-0.172827	5.67474	0.036686	0.202723	FALSE	6	0.0344533	1.02417
Q9BQE5	-0.100833	-0.13719	-0.119012	5.67202	0.0367228	0.202801	FALSE	6	0.0363567	1.02552
B4DJZ1	0.05544	-0.206433	-0.0754967	5.66826	0.0367738	0.202836	FALSE	6	0.261873	1.19903
Q8NE01	0.162683	0.136247	0.149465	5.66628	0.0368006	0.202836	FALSE	6	0.0264367	1.01849
Q8N5G0-2	0.16728	0.18064	0.17396	5.66488	0.0368196	0.202836	FALSE	6	-0.0133597	-1.0093
O75506	-0.43121	0.09204	-0.169585	5.66488	0.0368196	0.202836	FALSE	6	-0.52325	-1.43719
Q8IUC4	-0.0891933	-0.171133	-0.130163	5.66301	0.036845	0.202851	FALSE	6	0.08194	1.05844
F5H4M3	0.0265867	0.166233	0.09641	5.65736	0.0369219	0.20315	FALSE	6	-0.139647	-1.10164
Q53EP0	0.208733	0.119003	0.163868	5.65208	0.036994	0.203265	FALSE	6	0.08973	1.06417
E9PM19	-0.135191	-0.213997	-0.174594	5.64958	0.0370282	0.203265	FALSE	6	0.078806	1.05614
Q9HCE0	0.1628	0.126437	0.144618	5.64753	0.0370562	0.203265	FALSE	6	0.0363633	1.02553
E2QRF9	-0.30819	-0.126341	-0.217266	5.64818	0.0370473	0.203265	FALSE	6	-0.181849	-1.13434
F8WF15	-0.35075	0.0898667	-0.130442	5.65354	0.0369741	0.203265	FALSE	6	-0.440617	-1.35718
Q13591	0.10151	-0.2335	-0.065995	5.6363	0.0372105	0.203697	FALSE	6	0.33501	1.26139
P16591-2	0.1636	-0.0238703	0.0698648	5.63748	0.0371942	0.203697	FALSE	6	0.18747	1.13877
P13056	-0.09626	-0.14909	-0.122675	5.63486	0.0372302	0.203697	FALSE	6	0.05283	1.0373
E7EX21	0.425285	0.485407	0.455346	5.63352	0.0372486	0.203697	FALSE	6	-0.0601217	-1.04255
Q96NT1	-0.25422	0.128496	-0.0628618	5.6369	0.0372021	0.203697	FALSE	6	-0.382716	-1.30379
P46020-3	0.00668667	0.339503	0.173095	5.62699	0.0373388	0.204066	FALSE	6	-0.332817	-1.25947
Q13217	0.178483	0.0349867	0.106735	5.61856	0.0374556	0.204171	FALSE	6	0.143497	1.10458
P55212	-0.130933	-0.135893	-0.133413	5.61961	0.0374412	0.204171	FALSE	6	0.00496	1.00344
Q9C0D5	-0.214967	-0.17222	-0.193593	5.62034	0.037431	0.204171	FALSE	6	-0.0427467	-1.03007
Q7Z2Z1-2	-0.1811	0.00316	-0.08897	5.61738	0.0374721	0.204171	FALSE	6	-0.18426	-1.13623
Q16143	-0.299507	-0.0850677	-0.192287	5.62261	0.0373996	0.204171	FALSE	6	-0.214439	-1.16025
Q9H425-2	0.06112	-0.38802	-0.16345	5.61198	0.0375473	0.204398	FALSE	6	0.44914	1.36523
P04920	0.122667	0.12363	0.123148	5.61111	0.0375593	0.204398	FALSE	6	-0.000963333	-1.00067
Q7L2Z9	-0.130533	-0.0932947	-0.111914	5.60872	0.0375927	0.204456	FALSE	6	-0.0372387	-1.02615
Q01844-6	-0.0498	-0.356333	-0.203067	5.60676	0.03762	0.204481	FALSE	6	0.306533	1.23673
Q13951-2	-0.04531	-0.185467	-0.115388	5.60172	0.0376905	0.204491	FALSE	6	0.140157	1.10202
Q9NZN4	-0.188333	-0.191697	-0.190015	5.60276	0.0376759	0.204491	FALSE	6	0.00336333	1.00233
Q9NTJ4-3	0.112587	0.14977	0.131178	5.60198	0.0376868	0.204491	FALSE	6	-0.0371833	-1.02611
Q96JP5-2	0.0800267	0.144433	0.11223	5.58926	0.0378655	0.205316	FALSE	6	-0.0644067	-1.04565
Q9H6A9	0.143937	0.10502	0.124478	5.57701	0.0380385	0.20613	FALSE	6	0.0389167	1.02734
Q92843-2	-0.115293	-0.141843	-0.128568	5.57364	0.0380863	0.206264	FALSE	6	0.02655	1.01857
Q9ULW8	0.279357	0.0602667	0.169812	5.56547	0.0382024	0.206601	FALSE	6	0.21909	1.164
P49588	-0.166633	-0.248463	-0.207548	5.56362	0.0382288	0.206601	FALSE	6	0.08183	1.05836
Q9UGP4	0.126663	0.245178	0.185921	5.56472	0.0382131	0.206601	FALSE	6	-0.118515	-1.08562
Q6P1K2-4	-0.239757	-0.0505367	-0.145147	5.56279	0.0382406	0.206601	FALSE	6	-0.18922	-1.14015
O00220	0.0988967	0.1264	0.112648	5.56023	0.0382771	0.206674	FALSE	6	-0.0275033	-1.01925
P24043	0.103387	-0.4815	-0.189057	5.55042	0.0384177	0.207058	FALSE	6	0.584887	1.49992
B4DXK8	0.191567	0.0769567	0.134262	5.55101	0.0384092	0.207058	FALSE	6	0.11461	1.08268
H7C1Q1	0.21964	0.4438	0.33172	5.55051	0.0384164	0.207058	FALSE	6	-0.22416	-1.1681
P33316-2	-0.16347	-0.12721	-0.14534	5.54662	0.0384723	0.207228	FALSE	6	-0.03626	-1.02545
P16455	-0.120483	-0.223783	-0.172133	5.53131	0.0386933	0.208033	FALSE	6	0.1033	1.07423
P46100-6	-0.347067	-0.282533	-0.3148	5.52994	0.038713	0.208033	FALSE	6	-0.0645333	-1.04575
Q5QNY5	-0.246907	-0.101273	-0.17409	5.52911	0.0387251	0.208033	FALSE	6	-0.145633	-1.10622
H7C0E5	-0.259644	-0.0623733	-0.161009	5.52824	0.0387378	0.208033	FALSE	6	-0.197271	-1.14653
Q92820	-0.0457913	0.15222	0.0532143	5.52908	0.0387255	0.208033	FALSE	6	-0.198011	-1.14712
B7Z6B8	-0.10002	-0.253667	-0.176843	5.52519	0.0387819	0.208145	FALSE	6	0.153647	1.11238
Q96SM3	0.188371	-0.15653	0.0159203	5.52091	0.0388442	0.208355	FALSE	6	0.344901	1.27006
Q8IWT3-3	0.178303	0.0119883	0.0951458	5.51556	0.0389223	0.208524	FALSE	6	0.166315	1.12219
P12931	-0.104905	-0.14447	-0.124688	5.51607	0.0389148	0.208524	FALSE	6	0.039565	1.0278
S4R3V7	-0.109178	-0.145773	-0.127476	5.50963	0.039009	0.208863	FALSE	6	0.0365949	1.02569
Q07343-4	-0.251463	-0.0268267	-0.139145	5.4971	0.039193	0.209723	FALSE	6	-0.224637	-1.16848
O14561	-0.385217	-0.0404397	-0.212828	5.48719	0.0393393	0.210381	FALSE	6	-0.344777	-1.26995
Q14019	-0.1613	-0.037982	-0.099641	5.4843	0.0393821	0.210484	FALSE	6	-0.123318	-1.08924
P61011-2	-0.164263	-0.06608	-0.115172	5.47501	0.0395201	0.211096	FALSE	6	-0.0981833	-1.07042
Q9H223	-0.125403	0.17786	0.0262283	5.47089	0.0395815	0.211298	FALSE	6	-0.303263	-1.23393
E9PE51	-0.145937	-0.210533	-0.178235	5.46701	0.0396394	0.211481	FALSE	6	0.0645967	1.04579
Q13257	-0.0152013	0.212663	0.098731	5.46431	0.0396799	0.211571	FALSE	6	-0.227865	-1.1711
Q7L8W6	-0.26194	-0.0316067	-0.146773	5.4577	0.039779	0.211973	FALSE	6	-0.230333	-1.17311
Q9UIC8	-0.147733	-0.0616933	-0.104713	5.45039	0.0398889	0.212181	FALSE	6	-0.08604	-1.06145
I3L506	-0.194557	0.203233	0.00433833	5.45283	0.0398522	0.212181	FALSE	6	-0.39779	-1.31749
D6RAG3	-0.257873	0.200403	-0.028735	5.45151	0.039872	0.212181	FALSE	6	-0.458277	-1.3739
Q96PM5-5	-0.127987	0.254927	0.06347	5.44205	0.0400149	0.212725	FALSE	6	-0.382913	-1.30397
P48552	-0.127113	0.33286	0.102873	5.43966	0.0400511	0.212791	FALSE	6	-0.459973	-1.37552
Q676U5-3	0.124633	0.0994467	0.11204	5.43614	0.0401044	0.212948	FALSE	6	0.0251867	1.01761
Q8N961-2	0.1909	0.173643	0.182272	5.43046	0.0401907	0.213186	FALSE	6	0.0172567	1.01203
Q9P1Z2-2	-0.192957	-0.14811	-0.170533	5.43006	0.0401969	0.213186	FALSE	6	-0.0448467	-1.03157
P07948-2	-0.354757	-0.555717	-0.455237	5.42418	0.0402865	0.213535	FALSE	6	0.20096	1.14946
Q15120	0.0902733	0.179367	0.13482	5.415	0.040427	0.214153	FALSE	6	-0.0890933	-1.0637
H7C0A2	0.116797	-0.223328	-0.0532655	5.4038	0.0405993	0.214617	FALSE	6	0.340124	1.26587
Q9HAZ1	0.129173	0.0935667	0.11137	5.40722	0.0405466	0.214617	FALSE	6	0.0356067	1.02499
Q9NWM0-2	-0.0841573	0.182813	0.049328	5.40385	0.0405984	0.214617	FALSE	6	-0.266971	-1.20328
Q9H5K3	-0.21136	0.0709133	-0.0702233	5.40308	0.0406104	0.214617	FALSE	6	-0.282273	-1.21611
P32189-1	-0.040269	0.181613	0.0706722	5.40062	0.0406483	0.214691	FALSE	6	-0.221882	-1.16625
Q9NXS2	0.183023	0.241233	0.212128	5.39837	0.0406832	0.214749	FALSE	6	-0.05821	-1.04117
O95983-2	-0.121157	0.0965867	-0.012285	5.39529	0.0407307	0.214873	FALSE	6	-0.217743	-1.16291
Q8IXL6	0.1455	0.110583	0.128042	5.39115	0.0407949	0.215085	FALSE	6	0.0349167	1.0245
P53708	-0.21982	-0.50081	-0.360315	5.37975	0.0409723	0.215309	FALSE	6	0.28099	1.21503
P98198	0.09045	-0.114303	-0.0119267	5.38055	0.04096	0.215309	FALSE	6	0.204753	1.15249
O75882-3	0.2111	0.0376233	0.124362	5.38279	0.040925	0.215309	FALSE	6	0.173477	1.12777
Q8WWI5-3	-0.21174	-0.14433	-0.178035	5.37851	0.0409917	0.215309	FALSE	6	-0.06741	-1.04783
B4DQJ8	0.0867433	0.173867	0.130305	5.38406	0.0409052	0.215309	FALSE	6	-0.0871233	-1.06225
P10909-4	-0.208607	-0.0807567	-0.144682	5.38043	0.0409618	0.215309	FALSE	6	-0.12785	-1.09266
Q8NEM2	-0.246067	-0.0190633	-0.132565	5.37763	0.0410055	0.215309	FALSE	6	-0.227003	-1.1704
Q05655	-0.090687	-0.189367	-0.140027	5.37134	0.0411039	0.215573	FALSE	6	0.0986797	1.07079
Q9Y575-2	-0.490167	-0.2756	-0.382883	5.3719	0.0410952	0.215573	FALSE	6	-0.214567	-1.16036
F5H658	0.15434	0.0793605	0.11685	5.36447	0.0412118	0.216012	FALSE	6	0.0749795	1.05335
B8ZZC7	0.22386	-0.131303	0.0462783	5.35735	0.041324	0.216474	FALSE	6	0.355163	1.27913
O95183	-0.0168933	-0.172733	-0.0948133	5.35357	0.0413836	0.216533	FALSE	6	0.15584	1.11407
Q9P2K3-4	-0.168547	-0.113896	-0.141221	5.35495	0.0413619	0.216533	FALSE	6	-0.0546503	-1.03861
Q8IZD0	0.125343	-0.106453	0.009445	5.35005	0.0414393	0.216698	FALSE	6	0.231797	1.1743
E5RFJ1	-0.248867	-0.18662	-0.217743	5.34632	0.0414985	0.216881	FALSE	6	-0.0622467	-1.04409
Q96EY4	0.02793	0.169533	0.0987317	5.34064	0.0415888	0.2171	FALSE	6	-0.141603	-1.10313
P23229-5	0.0686	0.315991	0.192296	5.34176	0.0415709	0.2171	FALSE	6	-0.247391	-1.18706
B4E1Q4	-0.103747	-0.125363	-0.114555	5.33847	0.0416234	0.217154	FALSE	6	0.0216167	1.0151
Q9HAW4-2	-0.267133	-0.0792833	-0.173208	5.33663	0.0416526	0.21718	FALSE	6	-0.18785	-1.13906
A6NP52	0.141033	-0.0268367	0.0570983	5.33484	0.0416812	0.217202	FALSE	6	0.16787	1.1234
Q5JSL3	-0.058359	-0.15316	-0.10576	5.33268	0.0417157	0.217256	FALSE	6	0.094801	1.06792
P02686-2	-0.175207	-0.0694767	-0.122342	5.33085	0.0417449	0.217282	FALSE	6	-0.10573	-1.07604
P34059	0.0990467	0.0906967	0.0948717	5.32524	0.0418348	0.21759	FALSE	6	0.00835	1.0058
Q9BSL1	-0.171333	-0.00195667	-0.086645	5.32413	0.0418526	0.21759	FALSE	6	-0.169377	-1.12457
Q9BYC8	0.0292033	-0.233367	-0.102082	5.32156	0.0418938	0.217678	FALSE	6	0.26257	1.19961
Q9NX07	-0.13745	-0.176817	-0.157133	5.31603	0.0419827	0.217887	FALSE	6	0.0393667	1.02766
Q9UJV3-2	-0.161617	-0.017076	-0.0893463	5.31673	0.0419715	0.217887	FALSE	6	-0.144541	-1.10538
Q8WUM9	0.339467	0.134503	0.236985	5.30349	0.0421854	0.218686	FALSE	6	0.204963	1.15266
Q5TZA2	-0.08468	-0.140337	-0.112508	5.30465	0.0421667	0.218686	FALSE	6	0.0556567	1.03933
Q5SR26	0.6635	0.832467	0.747983	5.29764	0.0422805	0.219052	FALSE	6	-0.168967	-1.12425
P27469	0.566133	0.808533	0.687333	5.29594	0.0423081	0.219068	FALSE	6	-0.2424	-1.18296
O43353-2	0.00605	0.318257	0.162153	5.29038	0.0423987	0.219411	FALSE	6	-0.312207	-1.24161
Q13405	0.106653	-0.12057	-0.00695833	5.28404	0.0425023	0.219466	FALSE	6	0.227223	1.17058
H0YD13	0.146193	0.121723	0.133958	5.28386	0.0425053	0.219466	FALSE	6	0.02447	1.01711
Q9BW92	0.0911233	0.263833	0.177478	5.28308	0.0425181	0.219466	FALSE	6	-0.17271	-1.12717
P13612	-0.218567	0.0766833	-0.0709417	5.28395	0.0425039	0.219466	FALSE	6	-0.29525	-1.2271
P61925	-0.54889	0.201873	-0.173509	5.28224	0.0425318	0.219466	FALSE	6	-0.750764	-1.68268
P02452	-0.136342	-1.0128	-0.574571	5.25944	0.0429076	0.219506	FALSE	6	0.876458	1.83586
P09619	-0.0893967	-0.58321	-0.336303	5.25633	0.0429591	0.219506	FALSE	6	0.493813	1.40816
Q6NT16	0.455167	0.043204	0.249185	5.25551	0.0429727	0.219506	FALSE	6	0.411963	1.33049
H3BSD1	0.0508417	-0.17648	-0.0628192	5.25211	0.0430293	0.219506	FALSE	6	0.227322	1.17066
O00300	0.0469233	-0.154397	-0.0537367	5.25618	0.0429616	0.219506	FALSE	6	0.20132	1.14975
G3XAC1	0.217067	0.0576333	0.13735	5.26971	0.0427377	0.219506	FALSE	6	0.159433	1.11685
Q9Y2K6	0.206	0.0605167	0.133258	5.26751	0.0427741	0.219506	FALSE	6	0.145483	1.1061
D6RHE3	0.204887	0.0679567	0.136422	5.25811	0.0429297	0.219506	FALSE	6	0.13693	1.09956
O43529	0.18723	0.129023	0.158127	5.27852	0.0425928	0.219506	FALSE	6	0.0582067	1.04117
Q15678	0.159107	0.109977	0.134542	5.27637	0.0426281	0.219506	FALSE	6	0.04913	1.03464
Q9NZH5-2	-0.1738	-0.1836	-0.1787	5.2617	0.04287	0.219506	FALSE	6	0.0098	1.00682
Q9UJA5	-0.13144	-0.133433	-0.132437	5.27513	0.0426486	0.219506	FALSE	6	0.00199333	1.00138
O75962	0.10239	0.115263	0.108827	5.26535	0.0428097	0.219506	FALSE	6	-0.0128733	-1.00896
S4R3K3	-0.253433	-0.2267	-0.240067	5.25323	0.0430107	0.219506	FALSE	6	-0.0267333	-1.0187
H0Y9S9	0.151067	0.178413	0.16474	5.25921	0.0429114	0.219506	FALSE	6	-0.0273467	-1.01914
Q9NWS6	-0.209733	-0.163957	-0.186845	5.25376	0.0430018	0.219506	FALSE	6	-0.0457767	-1.03224
O75132	0.1077	0.165467	0.136583	5.27176	0.042704	0.219506	FALSE	6	-0.0577667	-1.04085
Q8N8Z6	0.117197	0.190373	0.153785	5.25237	0.043025	0.219506	FALSE	6	-0.0731767	-1.05203
Q96MT1	0.2179	0.32458	0.27124	5.26591	0.0428004	0.219506	FALSE	6	-0.10668	-1.07675
Q9H6S1	0.00533333	0.276693	0.141013	5.27566	0.0426398	0.219506	FALSE	6	-0.27136	-1.20695
Q2PPJ7	0.346733	-0.43821	-0.0457383	5.24255	0.0431886	0.219513	FALSE	6	0.784943	1.72302
Q7RTV0	0.217827	-0.133857	0.041985	5.24491	0.0431493	0.219513	FALSE	6	0.351683	1.27605
Q6N021	0.198917	-0.00272333	0.0980967	5.24254	0.0431889	0.219513	FALSE	6	0.20164	1.15
Q6DD88	0.0148133	0.148367	0.08159	5.24729	0.0431096	0.219513	FALSE	6	-0.133553	-1.09699
Q9UK45	-0.2268	-0.00203333	-0.114417	5.25031	0.0430591	0.219513	FALSE	6	-0.224767	-1.16859
P07919	-0.413707	-0.134263	-0.273985	5.24175	0.0432021	0.219513	FALSE	6	-0.279443	-1.21373
Q86VY9	-0.2993	0.0408833	-0.129208	5.24329	0.0431762	0.219513	FALSE	6	-0.340183	-1.26592
F5H6U6	-0.0451097	-0.17227	-0.10869	5.23985	0.0432338	0.219549	FALSE	6	0.12716	1.09214
Q8NCJ5	0.219132	0.166773	0.192952	5.23489	0.0433169	0.219704	FALSE	6	0.0523583	1.03696
P0C2W1	0.16026	0.149097	0.154678	5.23226	0.0433611	0.219704	FALSE	6	0.011163	1.00777
Q9H461	0.200263	0.233123	0.216693	5.23296	0.0433494	0.219704	FALSE	6	-0.03286	-1.02304
P06737-2	-0.171567	-0.113757	-0.142662	5.23219	0.0433622	0.219704	FALSE	6	-0.05781	-1.04088
B5MED8	0.205053	-0.0205467	0.0922533	5.22631	0.0434612	0.220045	FALSE	6	0.2256	1.16926
Q09161	-0.0505467	-0.123933	-0.08724	5.22416	0.0434976	0.220045	FALSE	6	0.0733867	1.05218
P49914-2	-0.196735	-0.17219	-0.184463	5.22382	0.0435032	0.220045	FALSE	6	-0.024545	-1.01716
Q6EMK4	0.0613633	-0.399053	-0.168845	5.20737	0.0437819	0.220418	FALSE	6	0.460417	1.37594
A6NFY4	0.0455197	-0.190677	-0.0725785	5.20579	0.0438089	0.220418	FALSE	6	0.236196	1.17788
Q8NDC0	-0.0378133	-0.1764	-0.107107	5.21136	0.0437142	0.220418	FALSE	6	0.138587	1.10083
P42765	-0.0316	-0.156287	-0.0939433	5.21268	0.0436917	0.220418	FALSE	6	0.124687	1.09027
J3KSW2	-0.203443	-0.218243	-0.210843	5.20974	0.0437416	0.220418	FALSE	6	0.0148	1.01031
Q7Z6M4	-0.0985	-0.110697	-0.104598	5.20847	0.0437633	0.220418	FALSE	6	0.0121967	1.00849
Q5VV87	0.157116	0.150167	0.153641	5.20567	0.043811	0.220418	FALSE	6	0.00694933	1.00483
Q9Y4B6-2	0.0940367	0.12251	0.108273	5.21554	0.0436432	0.220418	FALSE	6	-0.0284733	-1.01993
Q96BR5	-0.205757	-0.0263467	-0.116052	5.21476	0.0436564	0.220418	FALSE	6	-0.17941	-1.13242
F5H785	-0.253614	0.0795167	-0.0870485	5.20496	0.043823	0.220418	FALSE	6	-0.33313	-1.25974
H3BR26	0.168233	-0.06018	0.0540267	5.20225	0.0438692	0.220511	FALSE	6	0.228413	1.17155
Q2NKX8	-0.158127	0.0625173	-0.0478047	5.201	0.0438906	0.220511	FALSE	6	-0.220644	-1.16525
Q9BV23	0.2087	-0.0247933	0.0919533	5.19792	0.0439431	0.220651	FALSE	6	0.233493	1.17568
P29373	0.765633	0.0968333	0.431233	5.19615	0.0439735	0.22068	FALSE	6	0.6688	1.58975
Q9H6R6-2	0.117553	0.21425	0.165902	5.19378	0.0440139	0.220759	FALSE	6	-0.0966967	-1.06932
F6UJY9	-0.155813	0.17421	0.0091985	5.19093	0.0440628	0.220881	FALSE	6	-0.330024	-1.25703
F5H2P0	0.0790876	-1.08817	-0.50454	5.18753	0.0441211	0.22105	FALSE	6	1.16725	2.24584
P63092	0.165523	0.0232477	0.0943855	5.1816	0.0442234	0.221303	FALSE	6	0.142276	1.10364
Q9BVA1	-0.1912	-0.043243	-0.117221	5.17886	0.0442705	0.221303	FALSE	6	-0.147957	-1.108
C9J0J0	0.0315667	0.246733	0.13915	5.18256	0.0442068	0.221303	FALSE	6	-0.215167	-1.16084
Q86X27-2	-0.185033	0.129867	-0.0275833	5.17957	0.0442583	0.221303	FALSE	6	-0.3149	-1.24393
B3KP49	-0.01163	-0.216877	-0.114253	5.17421	0.044351	0.221582	FALSE	6	0.205247	1.15288
Q9Y399	-0.210953	-0.205433	-0.208193	5.17276	0.044376	0.221583	FALSE	6	-0.00552	-1.00383
B7Z589	-0.173563	-0.421617	-0.29759	5.16331	0.0445401	0.222155	FALSE	6	0.248053	1.1876
Q8IWT0-2	-0.385467	-0.0588033	-0.222135	5.16362	0.0445347	0.222155	FALSE	6	-0.326663	-1.25411
Q04446	0.114267	0.108453	0.11136	5.15941	0.044608	0.22232	FALSE	6	0.00581333	1.00404
Q52LW3	-0.02008	0.292387	0.136153	5.15856	0.0446227	0.22232	FALSE	6	-0.312467	-1.24183
O43293	-0.121423	0.125043	0.00181	5.15261	0.0447267	0.222714	FALSE	6	-0.246467	-1.1863
H0YLX2	-0.0873817	-0.1367	-0.112041	5.14902	0.0447897	0.222904	FALSE	6	0.0493183	1.03478
Q00534	-0.181807	-0.006228	-0.0940173	5.14724	0.0448208	0.222935	FALSE	6	-0.175579	-1.12942
Q5TAQ0	-0.0793933	-0.164673	-0.122033	5.13237	0.0450826	0.224113	FALSE	6	0.08528	1.06089
P09471-2	-0.01642	-0.293859	-0.15514	5.12596	0.0451962	0.22418	FALSE	6	0.277439	1.21204
H0YAD0	-0.0859033	-0.169057	-0.12748	5.12777	0.045164	0.22418	FALSE	6	0.0831533	1.05933
P11274	0.0857333	0.14206	0.113897	5.12625	0.045191	0.22418	FALSE	6	-0.0563267	-1.03981
I3L0L0	-0.00717633	0.235343	0.114084	5.12948	0.0451338	0.22418	FALSE	6	-0.24252	-1.18306
O14494	0.31303	0.111633	0.212332	5.1219	0.0452683	0.224289	FALSE	6	0.201397	1.14981
F5GXS0	-0.09578	-0.14563	-0.120705	5.12271	0.0452539	0.224289	FALSE	6	0.04985	1.03516
Q9H993	-0.177537	-0.205687	-0.191612	5.11524	0.0453868	0.224628	FALSE	6	0.02815	1.0197
P51116	0.103457	0.142637	0.123047	5.1161	0.0453714	0.224628	FALSE	6	-0.03918	-1.02753
Q01105-2	-0.227767	-0.06741	-0.147588	5.11276	0.045431	0.224723	FALSE	6	-0.160357	-1.11756
F6VHI2	-0.0664967	-0.165633	-0.116065	5.1094	0.0454912	0.224896	FALSE	6	0.0991367	1.07113
Q5D862	-0.216433	-0.657267	-0.43685	5.10118	0.0456384	0.225189	FALSE	6	0.440833	1.35739
F5H7F6	0.31155	0.266626	0.289088	5.10049	0.0456508	0.225189	FALSE	6	0.0449237	1.03163
Q96JM2	0.0160067	0.151393	0.0837	5.10324	0.0456013	0.225189	FALSE	6	-0.135387	-1.09839
Q9NRH2	-0.0423533	0.158403	0.058025	5.10441	0.0455805	0.225189	FALSE	6	-0.200757	-1.1493
P37173	0.147986	0.360646	0.254316	5.09808	0.0456941	0.225278	FALSE	6	-0.21266	-1.15882
Q05193-3	0.0472967	-0.191597	-0.07215	5.0919	0.0458055	0.225319	FALSE	6	0.238893	1.18009
Q96MU8-3	-0.0862033	-0.212977	-0.14959	5.09233	0.0457978	0.225319	FALSE	6	0.126773	1.09185
Q96E52	-0.0774597	-0.195173	-0.136317	5.09175	0.0458082	0.225319	FALSE	6	0.117714	1.08501
Q6P4I2	-0.2278	-0.136477	-0.182138	5.09414	0.045765	0.225319	FALSE	6	-0.0913233	-1.06535
F5H542	0.133433	0.435033	0.284233	5.09065	0.045828	0.225319	FALSE	6	-0.3016	-1.23251
Q9H974-2	0.05578	0.12561	0.090695	5.08909	0.0458563	0.225334	FALSE	6	-0.06983	-1.04959
O95104-2	-0.0217287	-0.240433	-0.131081	5.08502	0.0459299	0.225567	FALSE	6	0.218705	1.16369
Q03111	-0.17394	-0.05011	-0.112025	5.08369	0.0459539	0.225567	FALSE	6	-0.12383	-1.08962
B3KQJ8	0.294	-0.0811	0.10645	5.06753	0.0462481	0.226267	FALSE	6	0.3751	1.29693
Q5JUP3	-0.133124	-0.129143	-0.131133	5.06884	0.0462241	0.226267	FALSE	6	-0.00398033	-1.00276
P05549-5	-0.2402	-0.10366	-0.17193	5.06846	0.046231	0.226267	FALSE	6	-0.13654	-1.09927
Q5TBB1	-0.158067	-0.0119333	-0.085	5.07214	0.0461639	0.226267	FALSE	6	-0.146133	-1.1066
Q8N7C3	-0.0724667	0.3933	0.160417	5.07089	0.0461866	0.226267	FALSE	6	-0.465767	-1.38105
Q01081-2	-0.581867	-0.108637	-0.345252	5.07041	0.0461954	0.226267	FALSE	6	-0.47323	-1.38821
H0YBX3	-0.160753	-0.208053	-0.184403	5.06568	0.0462819	0.226309	FALSE	6	0.0473	1.03333
Q9NRX5	0.0844267	0.17764	0.131033	5.06245	0.0463409	0.226474	FALSE	6	-0.0932133	-1.06674
Q96PL5	0.319833	0.0607	0.190267	5.05986	0.0463885	0.226499	FALSE	6	0.259133	1.19676
Q9UK39	-0.0536667	0.221633	0.0839833	5.05942	0.0463965	0.226499	FALSE	6	-0.2753	-1.21025
M0QZI4	0.179409	-0.232957	-0.0267737	5.05118	0.046548	0.226622	FALSE	6	0.412366	1.33087
P00568	-0.0760833	-0.149897	-0.11299	5.05059	0.046559	0.226622	FALSE	6	0.0738133	1.05249
Q96BY7	0.11087	0.11348	0.112175	5.05464	0.0464843	0.226622	FALSE	6	-0.00261	-1.00181
P48739	-0.113287	-0.06011	-0.0866983	5.05002	0.0465694	0.226622	FALSE	6	-0.0531767	-1.03755
C9JCN8	0.0726733	0.194967	0.13382	5.0498	0.0465735	0.226622	FALSE	6	-0.122293	-1.08846
P20265-3	-0.197167	0.424433	0.113633	5.05112	0.0465491	0.226622	FALSE	6	-0.6216	-1.53858
Q8NHG7	0.0127667	0.249573	0.13117	5.04071	0.0467416	0.227194	FALSE	6	-0.236807	-1.17838
Q9ULC8-2	0.134907	0.4815	0.308203	5.04095	0.046737	0.227194	FALSE	6	-0.346593	-1.27155
Q9Y5E1	0.375167	0.0674233	0.221295	5.03426	0.0468612	0.227273	FALSE	6	0.307743	1.23777
P06396-2	-0.0408167	-0.30598	-0.173398	5.03562	0.046836	0.227273	FALSE	6	0.265163	1.20177
Q09472	-0.0912133	-0.137633	-0.114423	5.03654	0.0468188	0.227273	FALSE	6	0.04642	1.0327
P18846	-0.178383	-0.124733	-0.151558	5.033	0.0468847	0.227273	FALSE	6	-0.05365	-1.03789
Q9UNH6	-0.2046	-0.109523	-0.157062	5.03625	0.0468242	0.227273	FALSE	6	-0.0950767	-1.06812
P12110	0.500067	0.2071	0.353583	5.0286	0.0469667	0.227301	FALSE	6	0.292967	1.22516
O95825	-0.178823	-0.08318	-0.131002	5.03122	0.0469178	0.227301	FALSE	6	-0.0956433	-1.06854
P29279-2	-0.252107	0.108387	-0.07186	5.02882	0.0469625	0.227301	FALSE	6	-0.360493	-1.28386
P15407	-0.0226767	0.34678	0.162052	5.02683	0.0469995	0.227338	FALSE	6	-0.369457	-1.29187
P69849	0.156367	-0.044885	0.0557408	5.01845	0.0471563	0.227487	FALSE	6	0.201252	1.1497
Q9UP95-3	0.01807	-0.155473	-0.0687017	5.02291	0.0470728	0.227487	FALSE	6	0.173543	1.12783
Q8N1B4	0.04468	0.1424	0.09354	5.01991	0.047129	0.227487	FALSE	6	-0.09772	-1.07008
Q9NXX6	-0.174707	-0.0387503	-0.106729	5.02144	0.0471003	0.227487	FALSE	6	-0.135956	-1.09882
E9PNY3	-0.0633033	0.202633	0.069665	5.0184	0.0471572	0.227487	FALSE	6	-0.265937	-1.20242
Q8TF72	-0.110193	-0.235567	-0.17288	5.01369	0.0472455	0.22779	FALSE	6	0.125373	1.09079
Q01581	-0.0315	0.330433	0.149467	5.0084	0.0473452	0.228148	FALSE	6	-0.361933	-1.28515
Q6DN12-4	0.387327	-0.00415333	0.191587	5.00258	0.0474549	0.228317	FALSE	6	0.39148	1.31174
Q86UP2	0.107607	-0.16118	-0.0267867	4.99577	0.047584	0.228317	FALSE	6	0.268787	1.20479
J3KSX5	0.339073	0.146953	0.243013	5.00188	0.0474682	0.228317	FALSE	6	0.19212	1.14244
Q9H4B6	0.196863	0.00931667	0.10309	4.99616	0.0475765	0.228317	FALSE	6	0.187547	1.13883
Q9Y5X1	0.183467	0.05698	0.120223	5.00021	0.0474998	0.228317	FALSE	6	0.126487	1.09163
Q9Y294	-0.308227	-0.180737	-0.244482	4.9969	0.0475626	0.228317	FALSE	6	-0.12749	-1.09239
E7ERV9	-0.0777433	0.136777	0.0295167	4.99781	0.0475452	0.228317	FALSE	6	-0.21452	-1.16032
H7BZN8	0.0811333	0.622667	0.3519	5.00299	0.0474472	0.228317	FALSE	6	-0.541533	-1.45552
H0YAE0	0.107163	-0.234267	-0.063552	4.99157	0.0476636	0.228454	FALSE	6	0.341429	1.26701
O15054	0.14558	-0.0862367	0.0296717	4.99252	0.0476456	0.228454	FALSE	6	0.231817	1.17431
Q10589-2	-0.271733	-0.7061	-0.488917	4.98451	0.047798	0.228827	FALSE	6	0.434367	1.35132
E9PRU1	0.03019	-0.35917	-0.16449	4.98347	0.0478179	0.228827	FALSE	6	0.38936	1.30981
Q9UN70-4	0.185313	-0.03305	0.0761317	4.98362	0.047815	0.228827	FALSE	6	0.218363	1.16341
Q9Y2Y9	0.15574	-0.18777	-0.016015	4.98195	0.0478469	0.228843	FALSE	6	0.34351	1.26884
P05787	0.2216	-0.7295	-0.25395	4.97015	0.048073	0.228947	FALSE	6	0.9511	1.93335
Q9H0X4	-0.0397367	-0.42418	-0.231958	4.97226	0.0480324	0.228947	FALSE	6	0.384443	1.30536
Q5KU26	-0.169417	-0.306353	-0.237885	4.97066	0.0480633	0.228947	FALSE	6	0.136937	1.09957
Q92544	0.126667	0.0643043	0.0954855	4.97334	0.0480117	0.228947	FALSE	6	0.0623623	1.04417
Q9BR77-2	-0.0902067	-0.13334	-0.111773	4.9772	0.0479377	0.228947	FALSE	6	0.0431333	1.03035
P53701	0.123807	0.199313	0.16156	4.97388	0.0480015	0.228947	FALSE	6	-0.0755063	-1.05373
O43688	0.1849	0.324767	0.254833	4.97883	0.0479066	0.228947	FALSE	6	-0.139867	-1.1018
J3KND1	-0.0572667	0.2653	0.104017	4.97604	0.04796	0.228947	FALSE	6	-0.322567	-1.25055
P0C7T5	-0.04363	-0.201923	-0.122777	4.96843	0.0481061	0.228983	FALSE	6	0.158293	1.11597
Q6P4Q7	0.0942767	0.11474	0.104508	4.96637	0.0481458	0.22905	FALSE	6	-0.0204633	-1.01429
Q9NVH1-3	-0.009138	-0.12945	-0.069294	4.95958	0.0482767	0.229121	FALSE	6	0.120312	1.08697
Q86TB3	-0.10141	-0.18347	-0.14244	4.96056	0.0482577	0.229121	FALSE	6	0.08206	1.05853
Q5JZH3	-0.335167	-0.187233	-0.2612	4.95883	0.0482911	0.229121	FALSE	6	-0.147933	-1.10798
P27348	-0.12899	0.0695073	-0.0297413	4.95765	0.0483141	0.229121	FALSE	6	-0.198497	-1.1475
Q8NB14-2	0.08387	0.320263	0.202067	4.9634	0.0482029	0.229121	FALSE	6	-0.236393	-1.17804
Q15746-4	-0.0631333	0.396367	0.166617	4.96107	0.0482478	0.229121	FALSE	6	-0.4595	-1.37507
Q9UEE9	-0.194919	-0.271687	-0.233303	4.95613	0.0483434	0.229139	FALSE	6	0.0767673	1.05465
Q7Z4R8	-0.104487	-0.428933	-0.26671	4.94988	0.0484646	0.229229	FALSE	6	0.324447	1.25218
Q9NW97	0.2363	0.292333	0.264317	4.95164	0.0484305	0.229229	FALSE	6	-0.0560333	-1.0396
F5GX82	0.107987	0.17385	0.140919	4.95306	0.048403	0.229229	FALSE	6	-0.0658637	-1.04671
Q6PEV8-2	-0.203443	0.0429141	-0.0802646	4.95001	0.048462	0.229229	FALSE	6	-0.246357	-1.18621
B4DFZ5	-0.02471	-0.22929	-0.127	4.94526	0.0485545	0.229513	FALSE	6	0.20458	1.15235
Q9UBM7	0.1442	0.16658	0.15539	4.94416	0.0485759	0.229513	FALSE	6	-0.02238	-1.01563
G3V353	0.05917	0.1783	0.118735	4.94252	0.0486078	0.229542	FALSE	6	-0.11913	-1.08608
B4E049	-0.21782	-0.05862	-0.13822	4.94093	0.0486388	0.229568	FALSE	6	-0.1592	-1.11667
Q7L5Y1-2	-0.101027	0.225457	0.062215	4.93935	0.0486697	0.229593	FALSE	6	-0.326483	-1.25395
Q7LGA3	0.24191	0.206777	0.224343	4.93642	0.0487269	0.229742	FALSE	6	0.0351333	1.02465
B4E243	0.00963333	0.14257	0.0761017	4.93361	0.0487819	0.22988	FALSE	6	-0.132937	-1.09652
H7BXI1	0.1165	0.0667	0.0916	4.92728	0.0489062	0.230345	FALSE	6	0.0498	1.03512
Q9UHR4	-0.165177	-0.0155323	-0.0903545	4.90816	0.0492838	0.232001	FALSE	6	-0.149644	-1.1093
K7EMQ5	-0.230533	-0.216487	-0.22351	4.9041	0.0493644	0.232137	FALSE	6	-0.0140467	-1.00978
P18669	0.112103	0.137947	0.125025	4.90463	0.0493538	0.232137	FALSE	6	-0.0258433	-1.01807
Q05682	-0.3498	-0.3313	-0.34055	4.90275	0.0493914	0.232142	FALSE	6	-0.0185	-1.01291
B4DMD2	0.0512433	-0.184847	-0.0668017	4.89343	0.0495773	0.232474	FALSE	6	0.23609	1.1778
Q9NVE7	0.0924333	0.0997233	0.0960783	4.8939	0.0495679	0.232474	FALSE	6	-0.00729	-1.00507
P61026	0.06551	0.118797	0.0921533	4.89271	0.0495917	0.232474	FALSE	6	-0.0532867	-1.03763
Q8IZL2	0.213633	0.272167	0.2429	4.89536	0.0495388	0.232474	FALSE	6	-0.0585333	-1.04141
Q9Y5X2	-0.153087	0.05287	-0.0501083	4.89657	0.0495146	0.232474	FALSE	6	-0.205957	-1.15345
O14684	0.410527	0.0480267	0.229277	4.88747	0.0496968	0.232492	FALSE	6	0.3625	1.28565
P51531-2	0.101947	-0.0905667	0.00569	4.88629	0.0497205	0.232492	FALSE	6	0.192513	1.14275
Q6P6C2	0.16248	0.0724367	0.117458	4.88993	0.0496475	0.232492	FALSE	6	0.0900433	1.0644
Q8WTS1	-0.196057	-0.217193	-0.206625	4.88842	0.0496776	0.232492	FALSE	6	0.0211367	1.01476
P36551	0.0885067	0.111397	0.0999517	4.88605	0.0497252	0.232492	FALSE	6	-0.02289	-1.01599
Q6UWP2	-0.289667	-0.0819	-0.185783	4.87277	0.0499928	0.2335	FALSE	6	-0.207767	-1.1549
Q9BWN1	-0.363174	-0.130117	-0.246645	4.87316	0.049985	0.2335	FALSE	6	-0.233056	-1.17532
Q5JSC9	-0.049805	0.148923	0.0495592	4.87084	0.0500319	0.23356	FALSE	6	-0.198728	-1.14769
B1AM48	-0.185067	-0.0459333	-0.1155	4.86521	0.050146	0.233971	FALSE	6	-0.139133	-1.10124
G3V126	0.1249	-0.0170377	0.0539312	4.85812	0.0502902	0.234278	FALSE	6	0.141938	1.10339
B3KY83	-0.0981	-0.200633	-0.149367	4.85879	0.0502766	0.234278	FALSE	6	0.102533	1.07366
Q9BUA3	-0.19249	-0.04764	-0.120065	4.86054	0.050241	0.234278	FALSE	6	-0.14485	-1.10562
Q8NCC3	-0.131073	-0.140527	-0.1358	4.84968	0.0504626	0.234959	FALSE	6	0.00945333	1.00657
Q12805-2	0.154533	-0.0121377	0.0711978	4.8447	0.0505647	0.235012	FALSE	6	0.166671	1.12247
Q8IYS2	0.0420733	0.152433	0.0972533	4.84379	0.0505835	0.235012	FALSE	6	-0.11036	-1.0795
Q7L2E3-3	0.0758733	0.193463	0.134668	4.84274	0.050605	0.235012	FALSE	6	-0.11759	-1.08492
P49585	-0.152897	-0.0221233	-0.08751	4.84279	0.0506041	0.235012	FALSE	6	-0.130773	-1.09488
M0QZE0	-0.0213577	0.179767	0.0792045	4.84752	0.050507	0.235012	FALSE	6	-0.201124	-1.14959
F8VV04	-0.230133	-0.0827733	-0.156453	4.83932	0.0506753	0.235094	FALSE	6	-0.14736	-1.10754
Q49AM3	0.00497333	0.173727	0.08935	4.83936	0.0506746	0.235094	FALSE	6	-0.168753	-1.12409
Q8N5N7	-0.0753167	-0.13234	-0.103828	4.83544	0.0507553	0.235135	FALSE	6	0.0570233	1.04032
F5GYC4	-0.105533	-0.112917	-0.109225	4.83508	0.0507627	0.235135	FALSE	6	0.00738333	1.00513
E7EUA9	0.0330992	0.39911	0.216105	4.83535	0.0507572	0.235135	FALSE	6	-0.366011	-1.28878
P16403	0.0723967	-0.180503	-0.0540533	4.82741	0.0509212	0.235369	FALSE	6	0.2529	1.1916
P56277	-0.0260933	-0.2625	-0.144297	4.82916	0.0508849	0.235369	FALSE	6	0.236407	1.17805
Q9H3P2	0.00790333	-0.148567	-0.0703317	4.82628	0.0509446	0.235369	FALSE	6	0.15647	1.11456
Q9Y2Z0-2	-0.137397	-0.0445067	-0.0909517	4.82646	0.0509409	0.235369	FALSE	6	-0.09289	-1.0665
P10244-2	-0.217553	-0.0210433	-0.119298	4.83061	0.0508549	0.235369	FALSE	6	-0.19651	-1.14592
C9JKQ0	0.185967	0.0363	0.111133	4.80737	0.0513386	0.23566	FALSE	6	0.149667	1.10931
M0QZ70	-0.07908	-0.22368	-0.15138	4.80672	0.0513522	0.23566	FALSE	6	0.1446	1.10542
Q9UKV8-2	0.136877	0.0579467	0.0974117	4.81874	0.0511013	0.23566	FALSE	6	0.07893	1.05623
M0QY97	-0.07528	-0.141033	-0.108157	4.80642	0.0513585	0.23566	FALSE	6	0.0657533	1.04663
Q9NUQ8	-0.0652133	-0.1161	-0.0906567	4.81087	0.0512654	0.23566	FALSE	6	0.0508867	1.0359
P41250	-0.116657	-0.123978	-0.120317	4.81009	0.0512817	0.23566	FALSE	6	0.00732133	1.00509
P31150	0.0986833	0.11678	0.107732	4.82055	0.0510637	0.23566	FALSE	6	-0.0180967	-1.01262
Q8N0V3	-0.152643	-0.1117	-0.132172	4.80707	0.0513449	0.23566	FALSE	6	-0.0409433	-1.02879
Q9NXG0	-0.17571	-0.111761	-0.143735	4.80217	0.0514476	0.23566	FALSE	6	-0.0639493	-1.04532
O14828	0.10621	0.18309	0.14465	4.80229	0.051445	0.23566	FALSE	6	-0.07688	-1.05473
H7C3N1	0.05344	0.1379	0.09567	4.80383	0.0514127	0.23566	FALSE	6	-0.08446	-1.06029
F5H442	0.04764	0.145133	0.0963867	4.8033	0.0514239	0.23566	FALSE	6	-0.0974933	-1.06991
F5GYP2	0.01837	0.17826	0.098315	4.80407	0.0514076	0.23566	FALSE	6	-0.15989	-1.1172
Q99417	-0.233517	-0.00630333	-0.11991	4.81345	0.0512116	0.23566	FALSE	6	-0.227213	-1.17057
J9JIC5	-0.110973	0.134963	0.011995	4.80184	0.0514545	0.23566	FALSE	6	-0.245937	-1.18586
Q9Y653-2	0.391667	0.644207	0.517937	4.8025	0.0514407	0.23566	FALSE	6	-0.25254	-1.1913
H3BMI0	-0.5947	0.929633	0.167467	4.80594	0.0513685	0.23566	FALSE	6	-1.52433	-2.87654
H7BXQ8	0.2314	-0.0447	0.09335	4.79709	0.0515544	0.235997	FALSE	6	0.2761	1.21092
B7Z9S8	0.3371	-0.123733	0.106683	4.79177	0.0516665	0.23639	FALSE	6	0.460833	1.37634
Q9Y4C8	0.0755767	0.11	0.0927883	4.78568	0.0517952	0.236736	FALSE	6	-0.0344233	-1.02415
Q9H5Y7	0.0728367	0.172217	0.122527	4.78591	0.0517904	0.236736	FALSE	6	-0.09938	-1.07131
B4DUT0	0.102673	-0.128117	-0.0127217	4.78315	0.0518488	0.23674	FALSE	6	0.23079	1.17348
P46087-2	0.00358	-0.1786	-0.08751	4.78343	0.0518429	0.23674	FALSE	6	0.18218	1.1346
Q15072	0.19283	0.21477	0.2038	4.78159	0.0518819	0.236771	FALSE	6	-0.02194	-1.01532
D6RHI3	0.1604	-0.0960467	0.0321767	4.77518	0.0520182	0.236849	FALSE	6	0.256447	1.19453
F8WAN4	0.0682917	0.125497	0.0968942	4.77574	0.0520064	0.236849	FALSE	6	-0.057205	-1.04045
Q14161-2	0.0204447	0.124433	0.072439	4.77733	0.0519725	0.236849	FALSE	6	-0.103989	-1.07474
O95786	0.0377407	0.21836	0.12805	4.77678	0.0519843	0.236849	FALSE	6	-0.180619	-1.13337
Q96A49	-0.215533	0.0202833	-0.097625	4.77457	0.0520312	0.236849	FALSE	6	-0.235817	-1.17757
P54886-2	0.0989967	0.10019	0.0995933	4.77176	0.0520912	0.236879	FALSE	6	-0.00119333	-1.00083
O95394	0.02033	0.138237	0.0792833	4.77175	0.0520914	0.236879	FALSE	6	-0.117907	-1.08516
Q8N4Q1	-0.308067	-0.05214	-0.180103	4.77054	0.0521171	0.236879	FALSE	6	-0.255927	-1.1941
O00635	0.0570633	0.16718	0.112122	4.7679	0.0521737	0.237016	FALSE	6	-0.110117	-1.07932
P06744	0.161667	0.17161	0.166638	4.76612	0.0522116	0.237068	FALSE	6	-0.00994333	-1.00692
J3QKY3	0.06654	0.159077	0.112808	4.76475	0.0522411	0.237082	FALSE	6	-0.0925367	-1.06624
Q92466-2	-0.0667267	-0.11123	-0.0889783	4.75669	0.052414	0.237626	FALSE	6	0.0445033	1.03133
Q6UWP7-2	0.132493	0.200953	0.166723	4.75677	0.0524123	0.237626	FALSE	6	-0.06846	-1.0486
P78524	0.07122	-0.401253	-0.165017	4.75176	0.0525202	0.237661	FALSE	6	0.472473	1.38749
Q86X10-3	0.231097	0.013513	0.122305	4.75092	0.0525382	0.237661	FALSE	6	0.217584	1.16278
O60687	0.264829	0.158373	0.211601	4.75075	0.052542	0.237661	FALSE	6	0.106456	1.07658
F8VTR5	0.113607	0.28085	0.197228	4.75018	0.0525543	0.237661	FALSE	6	-0.167243	-1.12291
Q9Y2J2-2	0.129333	0.585553	0.357443	4.7504	0.0525495	0.237661	FALSE	6	-0.45622	-1.37194
B5MCS1	-0.131033	0.0274933	-0.05177	4.74785	0.0526046	0.237768	FALSE	6	-0.158527	-1.11615
Q3SY69	-0.3108	-0.488033	-0.399417	4.74197	0.0527318	0.238223	FALSE	6	0.177233	1.13071
P10588	-0.0666303	-0.135667	-0.101149	4.73784	0.0528215	0.238268	FALSE	6	0.0690363	1.04902
I3L4G8	0.12475	0.11556	0.120155	4.73883	0.0528	0.238268	FALSE	6	0.00919	1.00639
Q6IQ22	0.0981133	0.18506	0.141587	4.73828	0.0528119	0.238268	FALSE	6	-0.0869463	-1.06212
K7EQI0	0.421767	0.254667	0.338217	4.7318	0.0529529	0.238741	FALSE	6	0.1671	1.1228
P17040-4	0.1194	-0.103353	0.00802333	4.72857	0.0530234	0.238938	FALSE	6	0.222753	1.16696
Q8NAT1	0.203117	-0.00560967	0.0987535	4.72565	0.0530871	0.239105	FALSE	6	0.208726	1.15567
P00742	-0.139733	-0.224933	-0.182333	4.72318	0.0531412	0.239109	FALSE	6	0.0852	1.06083
Q9H7F4	0.20246	0.300953	0.251707	4.72439	0.0531148	0.239109	FALSE	6	-0.0984933	-1.07065
Q96AB3	-0.0794867	-0.224837	-0.152162	4.71905	0.0532317	0.239228	FALSE	6	0.14535	1.106
P33764	-0.288332	-0.318197	-0.303264	4.71832	0.0532478	0.239228	FALSE	6	0.0298643	1.02092
P19387	-0.221011	-0.0656167	-0.143314	4.71949	0.0532221	0.239228	FALSE	6	-0.155394	-1.11373
Q92600	0.0246567	0.148033	0.086345	4.71395	0.0533438	0.239449	FALSE	6	-0.123377	-1.08928
Q92796-3	0.0896633	0.215721	0.152692	4.71365	0.0533505	0.239449	FALSE	6	-0.126058	-1.09131
Q13724-2	0.154033	0.0372267	0.09563	4.70829	0.0534685	0.239499	FALSE	6	0.116807	1.08433
Q96DA6-2	-0.0707067	-0.1784	-0.124553	4.7102	0.0534264	0.239499	FALSE	6	0.107693	1.0775
[truncated: 6,964 more rows]

## Sheet: 2 vs 2 samples
id	fF	fR	AveExpr	F	P.Value	adj.P.Val	adj.pvalue.significant	total.n	FClog2	FC lin
P14902	-0.68905	-1.57805	-1.13355	406.171	5.24e-06	0.0143659	TRUE	4	0.889	1.85189
P02452	-0.0773125	-1.57615	-0.826731	294.593	1.11e-05	0.0143659	TRUE	4	1.49884	2.82615
Q9HCU0	-0.3344	-1.5671	-0.95075	412.193	5.06e-06	0.0143659	TRUE	4	1.2327	2.35006
Q9Y6Z7	-0.35515	-1.4943	-0.924725	369.905	6.53e-06	0.0143659	TRUE	4	1.13915	2.20251
Q13751	0.45135	1.3157	0.883525	293.538	1.12e-05	0.0143659	TRUE	4	-0.86435	-1.82052
P27469	0.50235	1.35055	0.92645	298.747	1.08e-05	0.0143659	TRUE	4	-0.8482	-1.80025
E7EVW7	-0.4225	2.43695	1.00723	385.063	5.94e-06	0.0143659	TRUE	4	-2.85945	-7.25739
F5H2P0	0.118225	-1.6932	-0.787488	205.25	2.59e-05	0.0149932	TRUE	4	1.81143	3.50989
Q05707-3	-0.41	-1.51345	-0.961725	186.413	3.24e-05	0.0149932	TRUE	4	1.10345	2.14868
P08913	-0.9822	-1.46915	-1.22568	263.032	1.45e-05	0.0149932	TRUE	4	0.48695	1.40148
P48775	0.5194	-1.452	-0.4663	177.36	3.64e-05	0.0149932	TRUE	4	1.9714	3.92148
Q9BUT9	0.47355	-1.21955	-0.373	179.707	3.53e-05	0.0149932	TRUE	4	1.6931	3.23351
P22676	-1.03715	-1.1937	-1.11543	194.122	2.95e-05	0.0149932	TRUE	4	0.15655	1.11462
Q15124	-0.2989	-1.09835	-0.698625	173.239	3.84e-05	0.0149932	TRUE	4	0.79945	1.74044
Q9BZM6	-0.56065	-1.0813	-0.820975	179.733	3.53e-05	0.0149932	TRUE	4	0.52065	1.4346
P35527	0.51005	-0.99925	-0.2446	192.28	3.01e-05	0.0149932	TRUE	4	1.5093	2.84672
P01024	1.0126	0.563	0.7878	208.699	2.49e-05	0.0149932	TRUE	4	0.4496	1.36566
P35354	0.9886	0.71085	0.849725	252.155	1.6e-05	0.0149932	TRUE	4	0.27775	1.2123
B4DN22	0.8504	0.7696	0.81	208.921	2.48e-05	0.0149932	TRUE	4	0.0808	1.0576
P08476	0.473	1.0574	0.7652	199.718	2.76e-05	0.0149932	TRUE	4	-0.5844	-1.49942
P23141-3	-0.07427	1.1985	0.562115	227.147	2.04e-05	0.0149932	TRUE	4	-1.27277	-2.41625
Q5T870	-0.567	1.81675	0.624875	173.135	3.85e-05	0.0149932	TRUE	4	-2.38375	-5.21892
B7Z3K3	-0.1298	1.92885	0.899525	194.529	2.93e-05	0.0149932	TRUE	4	-2.05865	-4.16596
O75326	0.54825	1.0226	0.785425	169.806	4.03e-05	0.0150324	TRUE	4	-0.47435	-1.38929
Q5JYS9	-0.5918	-1.1084	-0.8501	163.585	4.39e-05	0.0157399	TRUE	4	0.5166	1.43058
P54652	-0.4246	-0.87565	-0.650125	159.568	4.65e-05	0.0160353	TRUE	4	0.45105	1.36703
B4E2V5	0.2937	-0.9947	-0.3505	149.258	5.43e-05	0.0171327	TRUE	4	1.2884	2.44257
P41220-4	-0.21505	-0.9411	-0.578075	139.952	6.31e-05	0.0171327	TRUE	4	0.72605	1.6541
G5E9C5	-0.51475	-0.90365	-0.7092	144.734	5.83e-05	0.0171327	TRUE	4	0.3889	1.30939
C9J990	-0.85835	-0.8612	-0.859775	141.291	6.17e-05	0.0171327	TRUE	4	0.00285	1.00198
P15104	-0.70935	-0.64295	-0.67615	147.455	5.59e-05	0.0171327	TRUE	4	-0.0664	-1.0471
Q658P3-4	0.0948	1.1286	0.6117	140.462	6.25e-05	0.0171327	TRUE	4	-1.0338	-2.04741
P00352	0.00815	1.5254	0.766775	145.369	5.78e-05	0.0171327	TRUE	4	-1.51725	-2.86245
P05121-2	0.4205	0.9698	0.69515	135.948	6.75e-05	0.0177868	TRUE	4	-0.5493	-1.46338
P07951-2	-0.6094	-0.69705	-0.653225	130.314	7.44e-05	0.0186177	TRUE	4	0.08765	1.06264
M0QYR6	0.3676	0.7507	0.55915	130.049	7.48e-05	0.0186177	TRUE	4	-0.3831	-1.30414
P08123	-0.170022	-1.4631	-0.816561	123.203	8.48e-05	0.020236	TRUE	4	1.29308	2.4505
Q01995	-1.14245	-1.4239	-1.28317	122.42	8.6e-05	0.020236	TRUE	4	0.28145	1.21542
Q9H6L5-2	0.27695	1.2173	0.747125	121.188	8.81e-05	0.020236	TRUE	4	-0.94035	-1.91899
P50225-2	-0.2536	-1.15935	-0.706475	117.591	9.44e-05	0.0209805	TRUE	4	0.90575	1.87352
P52895	-0.47385	1.10565	0.3159	116.758	9.6e-05	0.0209805	TRUE	4	-1.5795	-2.98866
P01584	0.5066	2.08065	1.29363	115.03	9.93e-05	0.0211994	TRUE	4	-1.57405	-2.97739
Q5VT82	0.2174	0.74165	0.479525	112.839	0.000103853	0.0216472	TRUE	4	-0.52425	-1.43819
Q9Y2J2-2	0.164415	0.9268	0.545608	107.898	0.000115168	0.022939	TRUE	4	-0.762385	-1.69629
P55285	0.100255	0.9401	0.520177	108.501	0.000113695	0.022939	TRUE	4	-0.839845	-1.78986
P02458-3	-0.142315	-0.78755	-0.464933	103.144	0.000127786	0.0230556	TRUE	4	0.645235	1.56399
M0QYX1	0.52365	0.516	0.519825	102.831	0.000128685	0.0230556	TRUE	4	0.00765	1.00532
Q6ICL7	0.5724	0.53795	0.555175	101.975	0.000131188	0.0230556	TRUE	4	0.03445	1.02417
A1A5C7-3	0.4972	0.5761	0.53665	103.605	0.000126479	0.0230556	TRUE	4	-0.0789	-1.05621
Q9NP56	-0.4067	0.65735	0.125325	104.219	0.000124767	0.0230556	TRUE	4	-1.06405	-2.09079
P42830	0.92	1.5015	1.21075	104.139	0.000124986	0.0230556	TRUE	4	-0.5815	-1.4964
P24821	0.44125	0.6097	0.525475	98.4845	0.000142153	0.0245023	TRUE	4	-0.16845	-1.12385
P45452	1.08625	-0.04802	0.519115	96.7545	0.000148076	0.0250415	TRUE	4	1.13427	2.19507
H7BXR3	0.24625	0.82655	0.5364	95.3873	0.000153008	0.0253965	TRUE	4	-0.5803	-1.49516
Q15113	-0.0063	-1.0884	-0.54735	91.757	0.000167297	0.0258531	TRUE	4	1.0821	2.11712
H0Y3K7	-0.2112	-0.843	-0.5271	92.1941	0.000165478	0.0258531	TRUE	4	0.6318	1.5495
Q99715-4	-0.2914	-0.81205	-0.551725	92.7193	0.00016333	0.0258531	TRUE	4	0.52065	1.4346
Q8IWK6-3	0.59015	0.5021	0.546125	92.4046	0.000164612	0.0258531	TRUE	4	0.08805	1.06293
J3QRX2	1.52755	2.5359	2.03172	90.3563	0.00017332	0.02633	TRUE	4	-1.00835	-2.01161
Q9P2N2-2	-0.28265	-1.20325	-0.74295	84.0565	0.000204615	0.0266009	TRUE	4	0.9206	1.8929
G3XAM2	-0.3204	-1.1205	-0.72045	83.1623	0.000209697	0.0266009	TRUE	4	0.8001	1.74122
Q9HCL0-2	-0.216015	-1.0273	-0.621657	81.3364	0.000220649	0.0266009	TRUE	4	0.811285	1.75477
P07204	-0.04205	-1.0131	-0.527575	85.1706	0.000198524	0.0266009	TRUE	4	0.97105	1.96027
B8ZZW4	0.014595	-0.88845	-0.436928	81.0263	0.00022259	0.0266009	TRUE	4	0.903045	1.87001
P05186-2	-0.08087	-0.78845	-0.43466	87.3683	0.000187244	0.0266009	TRUE	4	0.70758	1.63306
P12277	-0.2198	-0.73905	-0.479425	85.6881	0.000195783	0.0266009	TRUE	4	0.51925	1.43321
Q99592	-0.69145	-0.5232	-0.607325	82.0507	0.00021627	0.0266009	TRUE	4	-0.16825	-1.12369
O75506	-0.65755	0.10905	-0.27425	84.5732	0.000201758	0.0266009	TRUE	4	-0.7666	-1.70126
O00592-2	0.569	0.4843	0.52665	82.4499	0.000213876	0.0266009	TRUE	4	0.0847	1.06047
Q6BCY4-2	0.2437	0.618	0.43085	81.2244	0.000221347	0.0266009	TRUE	4	-0.3743	-1.29621
E7EPY1	0.46425	0.65445	0.55935	85.154	0.000198613	0.0266009	TRUE	4	-0.1902	-1.14092
Q8TCU6	0.3502	0.6961	0.52315	87.7108	0.000185569	0.0266009	TRUE	4	-0.3459	-1.27094
P56730	0.02862	0.77245	0.400535	85.6939	0.000195752	0.0266009	TRUE	4	-0.74383	-1.67462
B4DI94	-0.012975	0.85405	0.420538	89.2869	0.000178129	0.0266009	TRUE	4	-0.867025	-1.8239
F8VNQ3	0.2653	1.00205	0.633675	82.1017	0.000215962	0.0266009	TRUE	4	-0.73675	-1.66642
Q9UPQ0-8	-0.5192	-0.5567	-0.53795	77.3051	0.000247899	0.0288821	TRUE	4	0.0375	1.02633
C9JXM2	0.34625	0.5805	0.463375	77.2747	0.000248123	0.0288821	TRUE	4	-0.23425	-1.1763
Q8IV03	-0.5518	-0.9162	-0.734	75.5794	0.000261042	0.0292465	TRUE	4	0.3644	1.28735
P04264	0.32435	-0.77945	-0.22755	76.0685	0.000257218	0.0292465	TRUE	4	1.1038	2.1492
C9JV03	0.40845	0.6039	0.506175	75.8002	0.000259306	0.0292465	TRUE	4	-0.19545	-1.14508
Q6UX71-2	-0.181085	-1.6435	-0.912292	74.7137	0.000268012	0.0292951	TRUE	4	1.46242	2.75569
Q8N5L8	-1.19645	0.70275	-0.24685	75.0534	0.000265246	0.0292951	TRUE	4	-1.8992	-3.73006
B4DLR8	-0.583	-0.7332	-0.6581	74.247	0.000271879	0.0293597	TRUE	4	0.1502	1.10972
Q96PP8-2	-0.145515	0.75555	0.305017	73.8557	0.000275184	0.0293627	TRUE	4	-0.901065	-1.86744
P02765	-0.593	-0.5477	-0.57035	73.4706	0.000278492	0.0293661	TRUE	4	-0.0453	-1.0319
P63267	-0.48805	-1.4053	-0.946675	71.8107	0.000293418	0.0298853	TRUE	4	0.91725	1.88851
Q9Y2J2	0.094955	0.64975	0.372352	72.4216	0.000287796	0.0298853	TRUE	4	-0.554795	-1.46896
O43187	0.62185	1.25935	0.9406	72.0694	0.000291018	0.0298853	TRUE	4	-0.6375	-1.55563
P15144	0.28225	0.59175	0.437	71.1422	0.000299753	0.0301875	TRUE	4	-0.3095	-1.23928
Q5R3F8	-0.2184	-0.6754	-0.4469	70.4317	0.0003067	0.0305439	TRUE	4	0.457	1.37268
O00329	0.4751	0.71945	0.597275	69.9559	0.000311482	0.0306793	TRUE	4	-0.24435	-1.18456
R4GND3	0.44275	0.426	0.434375	69.5362	0.000315787	0.0307652	TRUE	4	0.01675	1.01168
Q96NU1-1	-1.0617	-2.19245	-1.62708	68.461	0.000327214	0.031518	TRUE	4	1.13075	2.18973
Q8IZJ1-2	-0.46105	-1.5529	-1.00697	68.1574	0.000330547	0.031518	TRUE	4	1.09185	2.13147
Q10589-2	-0.25425	-1.1212	-0.687725	63.7477	0.000384936	0.0316537	TRUE	4	0.86695	1.8238
Q15375	-0.06907	-0.90765	-0.48836	64.9987	0.000368284	0.0316537	TRUE	4	0.83858	1.78829
P02774-2	-0.57125	-0.72885	-0.65005	64.2485	0.000378144	0.0316537	TRUE	4	0.1576	1.11543
Q8TDW5	-0.3144	-0.6128	-0.4636	66.8902	0.000344993	0.0316537	TRUE	4	0.2984	1.22978
Q9NPJ3-2	-0.5522	-0.50545	-0.528825	63.8111	0.000384067	0.0316537	TRUE	4	-0.04675	-1.03294
F8WBN3	0.71075	-0.3477	0.181525	64.9355	0.000369101	0.0316537	TRUE	4	1.05845	2.08269
E9PRT0	-1.3116	-0.24157	-0.776585	63.8801	0.000383123	0.0316537	TRUE	4	-1.07003	-2.09948
Q29983	0.6462	0.2394	0.4428	65.8172	0.000357938	0.0316537	TRUE	4	0.4068	1.32574
Q00653-4	0.34935	0.47285	0.4111	64.2411	0.000378243	0.0316537	TRUE	4	-0.1235	-1.08937
Q14517	0.18625	0.56205	0.37415	67.1007	0.000342532	0.0316537	TRUE	4	-0.3758	-1.29756
O94808	0.458	0.59775	0.527875	66.6004	0.000348424	0.0316537	TRUE	4	-0.13975	-1.10171
E9PG63	0.3269	0.80085	0.563875	65.5504	0.000361265	0.0316537	TRUE	4	-0.47395	-1.38891
Q5SQI0-7	0.3719	0.8174	0.59465	67.3549	0.000339593	0.0316537	TRUE	4	-0.4455	-1.36179
Q14D04	0.19821	0.9254	0.561805	65.1232	0.000366683	0.0316537	TRUE	4	-0.72719	-1.65541
Q14627	0.061075	1.2479	0.654487	63.7471	0.000384944	0.0316537	TRUE	4	-1.18683	-2.27651
P01344	0.5817	0.68575	0.633725	63.475	0.000388707	0.0316726	TRUE	4	-0.10405	-1.07479
P05997	-0.2512	-0.99855	-0.624875	62.2148	0.000406841	0.03234	TRUE	4	0.74735	1.67871
Q9H0X4	-0.012025	-0.65445	-0.333238	61.5471	0.000416939	0.03234	TRUE	4	0.642425	1.56095
Q5SZG2	-0.34495	-0.4751	-0.410025	60.9959	0.000425547	0.03234	TRUE	4	0.13015	1.09441
P05386	-0.94845	-0.22635	-0.5874	60.9822	0.000425764	0.03234	TRUE	4	-0.7221	-1.64958
E7EVH9	-0.63935	-0.21045	-0.4249	61.265	0.000421313	0.03234	TRUE	4	-0.4289	-1.34621
B4DHJ7	0.62655	0.3931	0.509825	61.7299	0.000414139	0.03234	TRUE	4	0.23345	1.17564
Q6PIU2	0.2987	0.71675	0.507725	62.2172	0.000406805	0.03234	TRUE	4	-0.41805	-1.33612
P47895	0.3337	0.91	0.62185	61.4641	0.000418219	0.03234	TRUE	4	-0.5763	-1.49102
O75911-2	0.17365	-0.71245	-0.2694	60.4807	0.000433821	0.0326751	TRUE	4	0.8861	1.84817
P02461	-0.2862	-2.08705	-1.18663	59.4942	0.000450321	0.0329628	TRUE	4	1.80085	3.48425
Q5JWM4	-0.3121	-1.07675	-0.694425	58.7492	0.000463379	0.0329628	TRUE	4	0.76465	1.69896
Q8TDB4	-0.6288	-0.9386	-0.7837	59.5041	0.000450152	0.0329628	TRUE	4	0.3098	1.23954
E9PQZ5	-0.89305	-0.7674	-0.830225	58.1707	0.000473894	0.0329628	TRUE	4	-0.12565	-1.091
Q99576	-0.49145	-0.34945	-0.42045	59.0584	0.000457894	0.0329628	TRUE	4	-0.142	-1.10343
O43677	0.69825	0.1936	0.445925	59.2465	0.000454603	0.0329628	TRUE	4	0.50465	1.41878
H0YL26	0.3839	0.43575	0.409825	60.0073	0.00044163	0.0329628	TRUE	4	-0.05185	-1.03659
Q7Z5Q1-7	0.2608	0.61205	0.436425	58.3003	0.000471509	0.0329628	TRUE	4	-0.35125	-1.27567
Q9BXB1	-1.1354	0.8292	-0.1531	58.1424	0.000474416	0.0329628	TRUE	4	-1.9646	-3.90304
Q8NFT8	0.63355	1.0057	0.819625	58.5522	0.000466922	0.0329628	TRUE	4	-0.37215	-1.29428
Q6UXV4	-0.58985	-0.55355	-0.5717	57.9412	0.00047816	0.0329673	TRUE	4	-0.0363	-1.02548
P27701-2	0.784	0.31225	0.548125	57.1309	0.000493666	0.0337766	TRUE	4	0.47175	1.38679
F5H070	0.441	0.4639	0.45245	56.7133	0.000501937	0.0340646	TRUE	4	-0.0229	-1.016
Q14114-4	0.17225	0.53545	0.35385	56.5375	0.000505478	0.0340646	TRUE	4	-0.3632	-1.28628
P09914	-0.32565	-0.5878	-0.456725	55.7346	0.000522113	0.034438	TRUE	4	0.26215	1.19926
Q6IN84	-0.3475	-0.4421	-0.3948	55.7143	0.000522544	0.034438	TRUE	4	0.0946	1.06777
P21580	0.46175	0.66845	0.5651	55.946	0.000517659	0.034438	TRUE	4	-0.2067	-1.15405
E9PB90	0.28885	0.49545	0.39215	55.526	0.000526563	0.0344495	TRUE	4	-0.2066	-1.15397
P20908	-0.09025	-0.64655	-0.3684	54.4724	0.00054988	0.0344656	TRUE	4	0.5563	1.47049
G5EA54	-0.3834	-0.42305	-0.403225	54.808	0.000542297	0.0344656	TRUE	4	0.03965	1.02786
H3BVI6	-0.46065	-0.3215	-0.391075	54.8768	0.000540761	0.0344656	TRUE	4	-0.13915	-1.10126
P51617-2	-0.4742	-0.3094	-0.3918	55.0176	0.000537635	0.0344656	TRUE	4	-0.1648	-1.12101
Q5BLP8	0.44815	0.4062	0.427175	54.5825	0.000547375	0.0344656	TRUE	4	0.04195	1.0295
Q5T5P2-3	0.14135	0.5578	0.349575	54.9581	0.000538951	0.0344656	TRUE	4	-0.41645	-1.33464
Q96C10	-0.34145	-0.6334	-0.487425	54.1288	0.000557803	0.0347193	TRUE	4	0.29195	1.22429
P51884	-0.594	-0.66875	-0.631375	53.3668	0.000575964	0.0353586	TRUE	4	0.07475	1.05318
S4R3Z2	0.011695	0.5976	0.304648	53.3821	0.000575591	0.0353586	TRUE	4	-0.585905	-1.50098
P62140	-1.206	0.2784	-0.4638	52.6845	0.000592948	0.0361537	TRUE	4	-1.4844	-2.79801
Q8IYT3	-0.244	-0.5174	-0.3807	52.4867	0.000598004	0.0362156	TRUE	4	0.2734	1.20865
Q8N1N4-2	0.2779	-0.5296	-0.12585	52.1566	0.000606582	0.0364886	TRUE	4	0.8075	1.75018
Q9UBN6	0.4467	0.4124	0.42955	51.9029	0.000613293	0.0366463	TRUE	4	0.0343	1.02406
D6RFL4	0.01055	-1.408	-0.698725	51.192	0.00063267	0.0368635	TRUE	4	1.41855	2.67317
P30511-2	-0.101415	-0.66495	-0.383182	51.3989	0.000626942	0.0368635	TRUE	4	0.563535	1.47789
P78524	0.091735	-0.62525	-0.266757	51.4827	0.000624644	0.0368635	TRUE	4	0.716985	1.64374
O60711	0.07244	0.73095	0.401695	51.1666	0.000633379	0.0368635	TRUE	4	-0.65851	-1.57845
O43716	-0.52565	-0.112565	-0.319107	50.7331	0.000645647	0.0373351	TRUE	4	-0.413085	-1.33153
J3KNC1	-0.113185	-1.06615	-0.589668	47.9003	0.000734798	0.0375298	TRUE	4	0.952965	1.93585
Q66K79-3	-0.13084	-0.9586	-0.54472	47.5019	0.000748724	0.0375298	TRUE	4	0.82776	1.77493
P53708	-0.11798	-0.76675	-0.442365	48.3807	0.000718495	0.0375298	TRUE	4	0.64877	1.56783
F5H896	-0.17668	-0.72445	-0.450565	47.7756	0.000739119	0.0375298	TRUE	4	0.54777	1.46182
P50895	-0.19525	-0.58205	-0.38865	49.6504	0.000677802	0.0375298	TRUE	4	0.3868	1.30749
Q6T310	-0.3582	-0.5704	-0.4643	47.4798	0.000749507	0.0375298	TRUE	4	0.2122	1.15845
H7C0V3	-0.3167	-0.45715	-0.386925	49.5631	0.000680493	0.0375298	TRUE	4	0.14045	1.10225
P09913	-0.33565	-0.43515	-0.3854	48.3141	0.000720724	0.0375298	TRUE	4	0.0995	1.0714
O43294-2	-0.28935	-0.4229	-0.356125	50.3285	0.000657403	0.0375298	TRUE	4	0.13355	1.09699
P00167-2	-0.29725	-0.4189	-0.358075	47.7123	0.000741324	0.0375298	TRUE	4	0.12165	1.08798
E7EMN6	-0.50645	-0.3579	-0.432175	48.2254	0.000723707	0.0375298	TRUE	4	-0.14855	-1.10845
Q9BWN1	-0.54855	-0.029726	-0.289138	47.9208	0.000734091	0.0375298	TRUE	4	-0.518824	-1.43279
F8W782	0.6213	-0.013375	0.303963	48.7114	0.000707568	0.0375298	TRUE	4	0.634675	1.55259
Q9Y6N5	0.4899	0.36955	0.429725	49.0219	0.000697524	0.0375298	TRUE	4	0.12035	1.087
P17301	0.34955	0.37665	0.3631	48.2325	0.00072347	0.0375298	TRUE	4	-0.0271	-1.01896
P78504	0.3522	0.43895	0.395575	48.7041	0.000707804	0.0375298	TRUE	4	-0.08675	-1.06198
Q14164	0.41765	0.4652	0.441425	48.6711	0.000708886	0.0375298	TRUE	4	-0.04755	-1.03351
Q96JP0	0.33595	0.4688	0.402375	50.0757	0.000664903	0.0375298	TRUE	4	-0.13285	-1.09646
Q8NEA6	0.62205	0.48595	0.554	48.117	0.00072738	0.0375298	TRUE	4	0.1361	1.09893
Q684P5-3	0.125895	0.54575	0.335823	48.5127	0.000714103	0.0375298	TRUE	4	-0.419855	-1.33779
O15021-2	0.34445	0.574	0.459225	49.0297	0.000697274	0.0375298	TRUE	4	-0.22955	-1.17247
Q8WZ75-3	0.18415	0.587	0.385575	48.9574	0.000699591	0.0375298	TRUE	4	-0.40285	-1.32212
Q8NAP3	0.3448	0.62405	0.484425	48.8097	0.000704364	0.0375298	TRUE	4	-0.27925	-1.21356
Q9NPH5-3	0.231325	1.19435	0.712838	48.4693	0.000715544	0.0375298	TRUE	4	-0.963025	-1.94939
Q15389-2	-0.20885	-0.64515	-0.427	47.2059	0.000759314	0.0375599	TRUE	4	0.4363	1.35313
Q9UMX5	-0.4694	-0.1892	-0.3293	47.1131	0.00076268	0.0375599	TRUE	4	-0.2802	-1.21436
Q96FX2	-0.8957	-0.050745	-0.473222	47.1271	0.000762169	0.0375599	TRUE	4	-0.844955	-1.79621
E5RK99	0.145495	-0.8411	-0.347803	46.4923	0.000785738	0.0375883	TRUE	4	0.986595	1.9815
P26447	-0.13954	-0.6697	-0.40462	46.7891	0.000774594	0.0375883	TRUE	4	0.53016	1.44409
Q16832	-0.27935	-0.47015	-0.37475	46.519	0.000784727	0.0375883	TRUE	4	0.1908	1.1414
P29966	-0.40205	-0.3403	-0.371175	46.7648	0.000775495	0.0375883	TRUE	4	-0.06175	-1.04373
O60637-3	0.6048	0.3427	0.47375	46.6553	0.000779589	0.0375883	TRUE	4	0.2621	1.19922
P48307	0.2639	0.88525	0.574575	46.4218	0.000788419	0.0375883	TRUE	4	-0.62135	-1.53831
Q5EG05	-0.212585	-0.76175	-0.487167	45.8982	0.000808752	0.0377347	TRUE	4	0.549165	1.46324
Q9ULD9-2	0.24565	-0.61275	-0.18355	45.8026	0.00081254	0.0377347	TRUE	4	0.8584	1.81303
F5H7S1	-0.0853	-0.52095	-0.303125	45.8336	0.000811311	0.0377347	TRUE	4	0.43565	1.35252
Q96PY5	0.27255	0.4541	0.363325	45.8561	0.000810417	0.0377347	TRUE	4	-0.18155	-1.1341
P38936	0.52895	0.82095	0.67495	45.9852	0.00080532	0.0377347	TRUE	4	-0.292	-1.22434
Q9ULZ3-3	-0.32245	-0.5343	-0.428375	45.4755	0.000825711	0.0381487	TRUE	4	0.21185	1.15817
S4R3B5	0.42355	0.29995	0.36175	45.1416	0.000839468	0.0385854	TRUE	4	0.1236	1.08945
H0Y6T0	0.42305	-0.42775	-0.00235	45.0111	0.000844931	0.0386383	TRUE	4	0.8508	1.8035
O43704	0.25957	1.39995	0.82976	44.5776	0.000863455	0.039285	TRUE	4	-1.14038	-2.20439
Q3SY69	-0.34895	-0.80505	-0.577	44.0608	0.000886306	0.0393436	TRUE	4	0.4561	1.37183
Q9Y2D0	0.107935	-0.75885	-0.325458	43.8588	0.00089547	0.0393436	TRUE	4	0.866785	1.82359
E9PRU1	-0.045365	-0.5356	-0.290482	44.0336	0.000887531	0.0393436	TRUE	4	0.490235	1.40467
Q3KP66-3	0.46785	0.33515	0.4015	44.4127	0.000870656	0.0393436	TRUE	4	0.1327	1.09634
F5H843	0.20005	0.54985	0.37495	44.2448	0.000878071	0.0393436	TRUE	4	-0.3498	-1.27438
P05412	0.031305	0.5834	0.307352	44.1464	0.00088246	0.0393436	TRUE	4	-0.552095	-1.46621
Q96JQ2	0.1228	0.62535	0.374075	43.886	0.000894229	0.0393436	TRUE	4	-0.50255	-1.41672
P32455	-0.2644	-0.4385	-0.35145	43.3073	0.000921187	0.0393956	TRUE	4	0.1741	1.12826
Q6ZYL4	-0.4869	-0.30705	-0.396975	43.6718	0.000904075	0.0393956	TRUE	4	-0.17985	-1.13277
Q9Y248	-0.5518	-0.17435	-0.363075	43.0858	0.000931817	0.0393956	TRUE	4	-0.37745	-1.29904
P46976-2	-0.79615	-0.06656	-0.431355	43.0881	0.000931702	0.0393956	TRUE	4	-0.72959	-1.65817
K7EJH0	-0.44645	0.239	-0.103725	43.2469	0.000924068	0.0393956	TRUE	4	-0.68545	-1.6082
Q15043-2	0.4272	0.28635	0.356775	43.2157	0.000925564	0.0393956	TRUE	4	0.14085	1.10255
P05120	0.2245	0.5904	0.40745	43.2339	0.00092469	0.0393956	TRUE	4	-0.3659	-1.28869
Q9HBG4	0.279595	1.0828	0.681198	43.1289	0.000929733	0.0393956	TRUE	4	-0.803205	-1.74497
P21810	0.00405	-0.80185	-0.3989	42.8759	0.000942045	0.0396411	TRUE	4	0.8059	1.74824
Q13077-2	0.185505	0.79605	0.490777	42.7224	0.000949631	0.0397736	TRUE	4	-0.610545	-1.52684
Q14242	-0.67345	-0.928	-0.800725	42.5048	0.000960534	0.0398577	TRUE	4	0.25455	1.19296
Q8TDB6	-0.1736	-0.4433	-0.30845	42.5929	0.000956096	0.0398577	TRUE	4	0.2697	1.20556
P43121	0.03033	-0.6904	-0.330035	42.2928	0.000971324	0.0401197	TRUE	4	0.72073	1.64802
P15428-4	0.03255	-1.86305	-0.91525	41.4677	0.00101501	0.0412226	TRUE	4	1.8956	3.72077
F8VSZ4	0.3172	0.3527	0.33495	41.5497	0.00101055	0.0412226	TRUE	4	-0.0355	-1.02491
P55040	0.4818	0.4604	0.4711	41.442	0.00101642	0.0412226	TRUE	4	0.0214	1.01494
F8W036	0.2663	0.4692	0.36775	41.5783	0.001009	0.0412226	TRUE	4	-0.2029	-1.15101
P17936	-0.27462	-1.09115	-0.682885	41.212	0.00102912	0.0413632	TRUE	4	0.81653	1.76116
H0YEX4	0.35095	0.6466	0.498775	41.2177	0.0010288	0.0413632	TRUE	4	-0.29565	-1.22744
G8JLJ2	0.8385	0.05868	0.44859	40.7565	0.00105495	0.0421372	TRUE	4	0.77982	1.71692
P53814-5	0.053107	0.6818	0.367453	40.7076	0.00105778	0.0421372	TRUE	4	-0.628693	-1.54616
P40306	-0.132135	-0.67295	-0.402543	40.5121	0.00106919	0.0422213	TRUE	4	0.540815	1.45479
E7ENP0	0.35945	0.429	0.394225	40.5101	0.00106931	0.0422213	TRUE	4	-0.06955	-1.04939
Q86T65	-0.11679	-0.5022	-0.309495	39.3285	0.00114219	0.0422413	TRUE	4	0.38541	1.30623
E7ENV7	-0.1381	-0.499	-0.31855	39.4267	0.00113587	0.0422413	TRUE	4	0.3609	1.28423
J3KRC4	-0.32975	-0.4821	-0.405925	40.1571	0.00109037	0.0422413	TRUE	4	0.15235	1.11138
F5H2U1	-0.2168	-0.4523	-0.33455	39.932	0.00110412	0.0422413	TRUE	4	0.2355	1.17731
Q6P4F2	-0.7286	-0.1885	-0.45855	39.4732	0.00113289	0.0422413	TRUE	4	-0.5401	-1.45407
K7ELW9	-0.61075	0.05076	-0.279995	39.9222	0.00110472	0.0422413	TRUE	4	-0.66151	-1.58174
E9PIP3	-0.59455	0.09517	-0.24969	40.1971	0.00108796	0.0422413	TRUE	4	-0.68972	-1.61297
B4DRV7	0.5497	0.27305	0.411375	39.9857	0.00110082	0.0422413	TRUE	4	0.27665	1.21138
P56559	0.3639	0.2832	0.32355	40.3016	0.00108168	0.0422413	TRUE	4	0.0807	1.05753
F5H533	-0.33235	0.33365	0.00065	39.2817	0.00114522	0.0422413	TRUE	4	-0.666	-1.58667
G3V511	0.72475	0.5105	0.617625	39.7893	0.00111295	0.0422413	TRUE	4	0.21425	1.1601
O14967	0.103785	0.52065	0.312217	39.6661	0.00112066	0.0422413	TRUE	4	-0.416865	-1.33502
Q92673	0.22925	0.68155	0.4554	39.7651	0.00111446	0.0422413	TRUE	4	-0.4523	-1.36822
P24001-4	0.4125	0.69075	0.551625	39.8854	0.00110699	0.0422413	TRUE	4	-0.27825	-1.21272
H7C1W4	0.114805	0.7007	0.407753	39.4618	0.00113362	0.0422413	TRUE	4	-0.585895	-1.50097
Q9UQ03-2	-0.5072	0.7474	0.1201	39.5968	0.00112503	0.0422413	TRUE	4	-1.2546	-2.38601
Q96DG6	-0.104405	-0.47795	-0.291177	39.0308	0.00116167	0.0426722	TRUE	4	0.373545	1.29553
H0YNY8	-0.5397	-0.40465	-0.472175	38.6554	0.0011869	0.0432575	TRUE	4	-0.13505	-1.09813
Q53GA4	0.11176	0.4735	0.29263	38.6503	0.00118725	0.0432575	TRUE	4	-0.36174	-1.28497
Q15118	0.182	0.50195	0.341975	38.4483	0.00120116	0.0435871	TRUE	4	-0.31995	-1.24829
F5GWP8	-0.17608	-1.53515	-0.855615	37.8468	0.00124398	0.0437246	TRUE	4	1.35907	2.5652
Q15147-4	-0.3678	-0.9896	-0.6787	37.8619	0.00124288	0.0437246	TRUE	4	0.6218	1.53879
Q96P63	0.4639	-0.55435	-0.045225	38.0472	0.00122948	0.0437246	TRUE	4	1.01825	2.02546
P17482	-0.24515	-0.55165	-0.3984	37.9909	0.00123353	0.0437246	TRUE	4	0.3065	1.2367
Q969P5-2	0.3948	-0.24145	0.076675	37.9671	0.00123525	0.0437246	TRUE	4	0.63625	1.55428
Q24JP5	0.5971	0.3628	0.47995	37.8932	0.0012406	0.0437246	TRUE	4	0.2343	1.17634
Q16719	0.4949	0.4199	0.4574	38.222	0.00121702	0.0437246	TRUE	4	0.075	1.05336
P27658	1.3934	0.60955	1.00147	38.0655	0.00122816	0.0437246	TRUE	4	0.78385	1.72172
Q6P9G4	0.2968	0.50675	0.401775	37.7651	0.00124996	0.0437634	TRUE	4	-0.20995	-1.15665
O75521-2	-0.003945	0.52115	0.258603	37.6662	0.00125726	0.0438477	TRUE	4	-0.525095	-1.43903
P55957	0.0247285	0.48225	0.253489	37.5752	0.00126403	0.043913	TRUE	4	-0.457522	-1.37318
Q9Y617	-0.45455	-0.4496	-0.452075	37.0907	0.00130096	0.0440483	TRUE	4	-0.00495	-1.00344
P25774-2	0.6972	0.22345	0.460325	37.1859	0.00129359	0.0440483	TRUE	4	0.47375	1.38871
E9PH05	0.4912	0.229	0.3601	37.2208	0.00129089	0.0440483	TRUE	4	0.2622	1.19931
P19021-6	0.34065	0.29425	0.31745	37.2572	0.0012881	0.0440483	TRUE	4	0.0464	1.03268
Q9ULU8-5	0.2234	0.3786	0.301	37.2018	0.00129235	0.0440483	TRUE	4	-0.1552	-1.11358
P78539-4	0.2497	0.4455	0.3476	37.2282	0.00129032	0.0440483	TRUE	4	-0.1958	-1.14536
F8WAR6	0.13015	0.45335	0.29175	37.0731	0.00130233	0.0440483	TRUE	4	-0.3232	-1.2511
Q8WVE0	-0.4491	0.03139	-0.208855	36.8818	0.00131735	0.0441629	TRUE	4	-0.48049	-1.39522
E9PK78	0.045665	0.44835	0.247007	36.9446	0.0013124	0.0441629	TRUE	4	-0.402685	-1.32197
Q9HB20	0.21195	0.46555	0.33875	36.8421	0.0013205	0.0441629	TRUE	4	-0.2536	-1.19218
E7EU40	-0.096915	-0.66465	-0.380783	36.697	0.00133211	0.0443854	TRUE	4	0.567735	1.48219
Q9UGQ3-2	0.32725	0.3212	0.324225	36.6103	0.00133911	0.0444533	TRUE	4	0.00605	1.0042
P36959	-0.4555	-0.14674	-0.30112	36.5008	0.00134803	0.0445844	TRUE	4	-0.30876	-1.23864
Q15506	-0.45755	-0.09226	-0.274905	36.4346	0.00135346	0.0445995	TRUE	4	-0.36529	-1.28814
F8WEG4	-0.62385	-0.026205	-0.325028	36.2864	0.00136573	0.044839	TRUE	4	-0.597645	-1.51324
Q2M1Z3	0.1915	0.38905	0.290275	36.1382	0.00137817	0.0450823	TRUE	4	-0.19755	-1.14675
Q9UBR2	-0.119235	-0.8021	-0.460668	35.6244	0.00142255	0.0451113	TRUE	4	0.682865	1.60532
E7ESK6	-0.23555	-0.6127	-0.424125	35.3788	0.00144449	0.0451113	TRUE	4	0.37715	1.29877
P01137	0.030715	-0.55615	-0.262717	35.9652	0.00139289	0.0451113	TRUE	4	0.586865	1.50198
Q5JTM7	-0.10303	-0.49	-0.296515	35.4193	0.00144083	0.0451113	TRUE	4	0.38697	1.30764
P58004	-0.23295	-0.48345	-0.3582	35.4465	0.00143839	0.0451113	TRUE	4	0.2505	1.18962
E9PNR5	0.2444	-0.36015	-0.057875	35.5483	0.0014293	0.0451113	TRUE	4	0.60455	1.5205
O75380	0.4139	-0.2615	0.0762	35.7463	0.00141184	0.0451113	TRUE	4	0.6754	1.59704
Q9UHB4-3	-0.5259	-0.16025	-0.343075	35.6421	0.00142099	0.0451113	TRUE	4	-0.36565	-1.28846
Q9UPY5	-0.48775	-0.09896	-0.293355	35.9049	0.00139807	0.0451113	TRUE	4	-0.38879	-1.30929
Q15121	-0.4673	-0.040755	-0.254028	35.449	0.00143816	0.0451113	TRUE	4	-0.426545	-1.34401
O95631	0.59845	0.3081	0.453275	35.6894	0.00141683	0.0451113	TRUE	4	0.29035	1.22294
B0QY70	0.30405	0.42095	0.3625	35.3877	0.00144368	0.0451113	TRUE	4	-0.1169	-1.0844
E9PP16	0.14665	0.5438	0.345225	35.9668	0.00139275	0.0451113	TRUE	4	-0.39715	-1.3169
D6RHD2	0.26515	-0.69885	-0.21685	35.0619	0.0014735	0.0452428	TRUE	4	0.964	1.95071
R4GN49	-0.29605	-0.53375	-0.4149	35.0573	0.00147394	0.0452428	TRUE	4	0.2377	1.17911
Q9NW97	0.4308	0.2391	0.33495	35.2636	0.00145494	0.0452428	TRUE	4	0.1917	1.14211
H0YAE9	-0.09296	0.4533	0.18017	35.1594	0.00146449	0.0452428	TRUE	4	-0.54626	-1.4603
Q9NS00	0.22377	0.69195	0.45786	35.1409	0.00146619	0.0452428	TRUE	4	-0.46818	-1.38336
Q8IVF7	0.2707	0.3511	0.3109	34.9982	0.00147944	0.0452567	TRUE	4	-0.0804	-1.05731
Q86YV5	-0.4292	-0.2933	-0.36125	34.8018	0.00149795	0.0453358	TRUE	4	-0.1359	-1.09878
O60486	0.40315	-0.2833	0.059925	34.7582	0.00150211	0.0453358	TRUE	4	0.68645	1.60932
H0YBY3	-0.3846	-0.20105	-0.292825	34.8494	0.00149343	0.0453358	TRUE	4	-0.18355	-1.13567
Q16864	-0.52925	-0.157	-0.343125	34.7566	0.00150226	0.0453358	TRUE	4	-0.37225	-1.29437
Q9NV29	0.13345	-1.66735	-0.76695	34.561	0.0015211	0.045394	TRUE	4	1.8008	3.48413
E9PRZ9	-0.49245	-0.15995	-0.3262	34.5451	0.00152264	0.045394	TRUE	4	-0.3325	-1.25919
Q8N565	0.31455	0.36395	0.33925	34.5267	0.00152444	0.045394	TRUE	4	-0.0494	-1.03483
Q7L523	0.06138	0.65695	0.359165	34.5319	0.00152393	0.045394	TRUE	4	-0.59557	-1.51107
P16157-2	-0.40935	-0.495	-0.452175	34.4182	0.00153507	0.045559	TRUE	4	0.08565	1.06117
P21399	0.2152	0.45355	0.334375	34.3482	0.00154198	0.0456132	TRUE	4	-0.23835	-1.17964
Q9NZH0	0.3909	0.3275	0.3592	34.2622	0.00155054	0.0457154	TRUE	4	0.0634	1.04493
P13647	0.22865	-0.6118	-0.191575	33.7642	0.00160144	0.0463022	TRUE	4	0.84045	1.79061
Q12955-5	-0.3104	-0.36595	-0.338175	33.8191	0.00159571	0.0463022	TRUE	4	0.05555	1.03926
P10109	-0.4744	-0.128495	-0.301447	33.8699	0.00159044	0.0463022	TRUE	4	-0.345905	-1.27095
Q9BV19	-0.4612	-0.122995	-0.292098	34.0018	0.00157686	0.0463022	TRUE	4	-0.338205	-1.26418
O60488-2	0.4518	0.1679	0.30985	33.8025	0.00159744	0.0463022	TRUE	4	0.2839	1.21748
Q6ZUT6	0.27855	0.51725	0.3979	33.8329	0.00159428	0.0463022	TRUE	4	-0.2387	-1.17993
Q9BWW8	-0.05934	-0.6626	-0.36097	33.6149	0.00161716	0.0466064	TRUE	4	0.60326	1.51915
P23381	-0.122345	-0.41915	-0.270747	33.3481	0.00164581	0.0472801	TRUE	4	0.296805	1.22842
P23142	-0.46125	-0.80845	-0.63485	33.1386	0.00166881	0.0473644	TRUE	4	0.3472	1.27209
Q8N5W9	-0.3614	-0.29125	-0.326325	33.1438	0.00166824	0.0473644	TRUE	4	-0.07015	-1.04983
Q5TCU3	-0.5691	-0.2271	-0.3981	33.2686	0.00165449	0.0473644	TRUE	4	-0.342	-1.26751
P51956-2	0.02339	0.55465	0.28902	33.129	0.00166988	0.0473644	TRUE	4	-0.53126	-1.44519
O15075-2	-0.2851	-0.60965	-0.447375	32.7977	0.00170724	0.047601	TRUE	4	0.32455	1.25227
P40189	-0.13575	-0.39945	-0.2676	32.8954	0.0016961	0.047601	TRUE	4	0.2637	1.20055
I3L2Z2	0.45345	0.31385	0.38365	32.7728	0.00171009	0.047601	TRUE	4	0.1396	1.1016
Q8NG11-2	0.2801	0.402	0.34105	32.7744	0.00170991	0.047601	TRUE	4	-0.1219	-1.08817
P15407	-0.074495	0.5182	0.221853	32.9397	0.00169108	0.047601	TRUE	4	-0.592695	-1.50806
Q9C0H6	0.07063	0.70065	0.38564	32.986	0.00168585	0.047601	TRUE	4	-0.63002	-1.54759
P23769-2	-0.18675	-0.4661	-0.326425	32.5828	0.00173211	0.0479579	TRUE	4	0.27935	1.21365
P20336	0.024545	0.4117	0.218122	32.57	0.00173361	0.0479579	TRUE	4	-0.387155	-1.30781
M0QZK8	-0.38555	-0.1693	-0.277425	32.4931	0.00174264	0.0480594	TRUE	4	-0.21625	-1.16171
Q05682	-0.2374	-0.5667	-0.40205	32.4006	0.0017536	0.0482133	TRUE	4	0.3293	1.2564
Q8IZV5	-0.0503	-0.9295	-0.4899	31.9479	0.00180868	0.0482858	TRUE	4	0.8792	1.83936
Q14574-2	0.38515	-0.56465	-0.08975	31.9907	0.00180337	0.0482858	TRUE	4	0.9498	1.9316
Q8WWM9	-0.056845	-0.4524	-0.254622	32.0239	0.00179926	0.0482858	TRUE	4	0.395555	1.31545
Q96D53	-0.07556	-0.44745	-0.261505	32.1271	0.00178659	0.0482858	TRUE	4	0.37189	1.29405
Q8N697	-0.42105	-0.17155	-0.2963	31.9364	0.00181011	0.0482858	TRUE	4	-0.2495	-1.1888
P28360	0.52055	0.3496	0.435075	32.1411	0.00178487	0.0482858	TRUE	4	0.17095	1.1258
O60462-4	0.2081	0.3591	0.2836	32.12	0.00178746	0.0482858	TRUE	4	-0.151	-1.11034
Q9UBS8-2	-0.1409	0.3908	0.12495	32.306	0.00176492	0.0482858	TRUE	4	-0.5317	-1.44563
P48736	0.32385	0.40685	0.36535	32.1732	0.00178097	0.0482858	TRUE	4	-0.083	-1.05922
A6NHM7	0.18895	0.5021	0.345525	32.0235	0.00179931	0.0482858	TRUE	4	-0.31315	-1.24242
P07948-2	-0.268935	-0.87715	-0.573043	31.8256	0.00182398	0.0483678	TRUE	4	0.608215	1.52437
Q9C010	-0.31455	-0.71535	-0.51495	31.8562	0.00182014	0.0483678	TRUE	4	0.4008	1.32024
Q86V87	-0.29985	-0.3225	-0.311175	31.7216	0.00183713	0.048573	TRUE	4	0.02265	1.01582
Q99704-3	-0.1525	-0.4571	-0.3048	31.4293	0.00187484	0.0491351	TRUE	4	0.3046	1.23508
P23229-5	0.073975	0.47545	0.274713	31.4518	0.0018719	0.0491351	TRUE	4	-0.401475	-1.32086
P0DKB5	0.3085	0.5019	0.4052	31.4791	0.00186834	0.0491351	TRUE	4	-0.1934	-1.14346
B7Z3Y4	0.07869	0.9421	0.510395	31.3478	0.00188556	0.049272	TRUE	4	-0.86341	-1.81933
Q13023	-0.0736	-0.9227	-0.49815	31.2708	0.00189576	0.0493945	TRUE	4	0.8491	1.80138
Q99988	-0.07397	-0.64295	-0.35846	31.053	0.00192504	0.0494787	TRUE	4	0.56898	1.48347
Q8IXF0-6	-0.206085	-0.6347	-0.420393	31.1662	0.00190974	0.0494787	TRUE	4	0.428615	1.34594
P02771	-0.45415	-0.5216	-0.487875	30.9206	0.00194316	0.0494787	TRUE	4	0.06745	1.04786
E9PCX3	-0.12421	-0.434	-0.279105	31.1112	0.00191715	0.0494787	TRUE	4	0.30979	1.23953
E9PJ40	0.41915	0.18875	0.30395	30.9808	0.00193489	0.0494787	TRUE	4	0.2304	1.17316
Q9NQ86-4	0.19275	0.39485	0.2938	30.9309	0.00194174	0.0494787	TRUE	4	-0.2021	-1.15037
P28562	-0.2403	0.4201	0.0899	30.9381	0.00194074	0.0494787	TRUE	4	-0.6604	-1.58052
Q5FWF4-2	0.2334	0.5319	0.38265	30.9215	0.00194304	0.0494787	TRUE	4	-0.2985	-1.22987
B3KQJ8	0.3475	-0.22925	0.059125	30.8549	0.00195222	0.0495181	TRUE	4	0.57675	1.49149
E7EUA9	0.049905	0.60875	0.329327	30.8295	0.00195575	0.0495181	TRUE	4	-0.558845	-1.47309
Q13478	0.39585	0.1438	0.269825	30.7108	0.00197236	0.049658	TRUE	4	0.25205	1.1909
P21589-2	0.20805	0.393	0.300525	30.7487	0.00196703	0.049658	TRUE	4	-0.18495	-1.13678
Q5SQU3	-0.2379	0.5271	0.1446	30.6449	0.00198166	0.0497525	TRUE	4	-0.765	-1.69937
O00479	-0.77785	-0.42855	-0.6032	30.5428	0.0019962	0.0499774	TRUE	4	-0.3493	-1.27394
P41134-2	-0.1634	-0.4299	-0.29665	30.4472	0.00200994	0.0500514	FALSE	4	0.2665	1.20289
P03956	0.2619	0.7798	0.52085	30.4446	0.00201032	0.0500514	FALSE	4	-0.5179	-1.43187
Q9BY67-5	0.23653	-1.15	-0.456735	30.3688	0.00202132	0.0501859	FALSE	4	1.38653	2.61449
Q7Z699	0.30935	0.3256	0.317475	30.3108	0.0020298	0.0502571	FALSE	4	-0.01625	-1.01133
Q5VV41-2	0.05003	-0.61755	-0.28376	30.1481	0.00205384	0.0507123	FALSE	4	0.66758	1.58841
Q13277-2	-0.0337155	0.41715	0.191717	30.1087	0.00205972	0.0507178	FALSE	4	-0.450865	-1.36686
P61812	-0.3192	-0.31995	-0.319575	30.0491	0.00206868	0.0507989	FALSE	4	0.00075	1.00052
Q6ZNB6	0.2577	0.38185	0.319775	29.9713	0.00208044	0.050865	FALSE	4	-0.12415	-1.08987
Q96GV9	0.18645	0.4222	0.304325	29.9562	0.00208273	0.050865	FALSE	4	-0.23575	-1.17752
Q9UMW8	0.07271	-0.5632	-0.245245	29.7596	0.00211292	0.0512584	FALSE	4	0.63591	1.55392
E9PG83	-0.5038	-0.53245	-0.518125	29.7095	0.00212072	0.0512584	FALSE	4	0.02865	1.02006
Q9P0M6	0.097614	-0.52955	-0.215968	29.6666	0.00212743	0.0512584	FALSE	4	0.627164	1.54453
Q9NRF9	-0.40995	-0.17015	-0.29005	29.6716	0.00212665	0.0512584	FALSE	4	-0.2398	-1.18083
P26022	0.28025	0.66915	0.4747	29.7644	0.00211219	0.0512584	FALSE	4	-0.3889	-1.30939
Q49AR2	-0.38605	-0.104855	-0.245452	29.6192	0.00213487	0.0512999	FALSE	4	-0.281195	-1.2152
F8VQX6	-0.25815	-0.60915	-0.43365	29.5423	0.00214704	0.0514543	FALSE	4	0.351	1.27544
P24844	-0.56495	-0.85845	-0.7117	29.388	0.00217173	0.0515477	FALSE	4	0.2935	1.22561
Q9Y586	-0.26805	-0.5895	-0.428775	29.3388	0.00217969	0.0515477	FALSE	4	0.32145	1.24959
S4R3K3	-0.23485	-0.3977	-0.316275	29.4786	0.00215719	0.0515477	FALSE	4	0.16285	1.1195
Q53SF7-4	-0.06409	0.4015	0.168705	29.4134	0.00216764	0.0515477	FALSE	4	-0.46559	-1.38088
Q8N1I0-2	0.19375	0.4621	0.327925	29.3538	0.00217726	0.0515477	FALSE	4	-0.26835	-1.20443
Q16254	-0.26865	-0.31275	-0.2907	29.2546	0.00219342	0.0517358	FALSE	4	0.0441	1.03104
P08243-3	-0.4195	-0.46615	-0.442825	29.1749	0.00220651	0.051908	FALSE	4	0.04665	1.03286
O14745	-0.26375	-0.2965	-0.280125	29.126	0.00221461	0.0519622	FALSE	4	0.03275	1.02296
M0R248	-0.2709	-0.3679	-0.3194	29.086	0.00222125	0.0519819	FALSE	4	0.097	1.06955
Q9UHB6-4	-0.547	-0.5381	-0.54255	28.9908	0.00223721	0.0522089	FALSE	4	-0.0089	-1.00619
Q9HDC5	-0.56915	0.1864	-0.191375	28.9276	0.00224788	0.0522089	FALSE	4	-0.75555	-1.68828
H0Y2V6	0.38535	0.39985	0.3926	28.9244	0.00224842	0.0522089	FALSE	4	-0.0145	-1.0101
Q504U0	-0.67135	0.0476865	-0.311832	28.8864	0.00225487	0.0522233	FALSE	4	-0.719036	-1.64608
Q6EMK4	0.04767	-0.60035	-0.27634	28.6599	0.00229392	0.0529906	FALSE	4	0.64802	1.56702
Q12923-3	-0.1538	-1.18725	-0.670525	28.3228	0.00235381	0.0530172	FALSE	4	1.03345	2.04691
P83110	0.02455	-0.7977	-0.386575	28.5686	0.00230991	0.0530172	FALSE	4	0.82225	1.76816
P28845	0.1878	-0.76355	-0.287875	28.4217	0.002336	0.0530172	FALSE	4	0.95135	1.93368
P53667-3	-0.2418	-0.56985	-0.405825	28.2697	0.00236344	0.0530172	FALSE	4	0.32805	1.25532
P39060-2	0.13888	-0.4581	-0.15961	28.5298	0.00231677	0.0530172	FALSE	4	0.59698	1.51255
Q9Y5N5-2	-0.2959	-0.3237	-0.3098	28.5083	0.00232057	0.0530172	FALSE	4	0.0278	1.01946
Q9Y4P8-4	-0.2772	-0.2774	-0.2773	28.2813	0.00236134	0.0530172	FALSE	4	0.0002	1.00014
E9PLI6	-0.5199	-0.159465	-0.339682	28.3648	0.00234623	0.0530172	FALSE	4	-0.360435	-1.28381
Q86V86	0.3173	0.28745	0.302375	28.5413	0.00231474	0.0530172	FALSE	4	0.02985	1.02091
Q8N6U8-3	-0.5009	0.32625	-0.087325	28.3611	0.00234689	0.0530172	FALSE	4	-0.82715	-1.77418
Q01432	0.28965	0.37035	0.33	28.2554	0.00236605	0.0530172	FALSE	4	-0.0807	-1.05753
O75923-15	0.19378	0.78925	0.491515	28.4301	0.0023345	0.0530172	FALSE	4	-0.59547	-1.51096
Q9NQ30	0.1869	0.5075	0.3472	28.2179	0.0023729	0.0530382	FALSE	4	-0.3206	-1.24885
E9PCV6	0.22715	-0.44955	-0.1112	27.9811	0.00241681	0.0534862	FALSE	4	0.6767	1.59848
P61925	-0.82285	0.09366	-0.364595	28.0094	0.00241151	0.0534862	FALSE	4	-0.91651	-1.88754
O14523	0.3031	0.30335	0.303225	27.9879	0.00241553	0.0534862	FALSE	4	-0.00025	-1.00017
Q6PCB6-2	0.58595	0.59215	0.58905	27.9964	0.00241395	0.0534862	FALSE	4	-0.0062	-1.00431
Q9UEE9	-0.2905	-0.41255	-0.351525	27.7716	0.00245664	0.0535774	FALSE	4	0.12205	1.08828
F5H8L7	0.29955	0.2532	0.276375	27.8452	0.00244254	0.0535774	FALSE	4	0.04635	1.03265
O94953	0.29455	0.2925	0.293525	27.7398	0.00246278	0.0535774	FALSE	4	0.00205	1.00142
Q9Y576	0.03926	0.43035	0.234805	27.7428	0.0024622	0.0535774	FALSE	4	-0.39109	-1.31138
Q9H015	0.47035	0.4436	0.456975	27.8137	0.00244856	0.0535774	FALSE	4	0.02675	1.01871
Q9UKU6	0.0646	0.4922	0.2784	27.8216	0.00244705	0.0535774	FALSE	4	-0.4276	-1.34499
Q96CX2	-0.086475	0.5643	0.238912	27.8938	0.0024333	0.0535774	FALSE	4	-0.650775	-1.57001
Q86WR7-2	-0.30915	-0.28555	-0.29735	27.6828	0.00247381	0.053687	FALSE	4	-0.0236	-1.01649
P05109	0.92625	0.0606	0.493425	27.6051	0.00248897	0.0537557	FALSE	4	0.86565	1.82216
Q9NR61	0.5572	0.34985	0.453525	27.6142	0.00248718	0.0537557	FALSE	4	0.20735	1.15457
Q96GX2	-0.4238	-0.2963	-0.36005	27.4484	0.00251994	0.0542939	FALSE	4	-0.1275	-1.0924
Q11203-23	0.16055	0.34975	0.25515	27.3462	0.00254044	0.0545355	FALSE	4	-0.1892	-1.14013
Q9NS91	0.098745	0.6273	0.363023	27.3319	0.00254333	0.0545355	FALSE	4	-0.528555	-1.44248
P50452	0.1967	0.3495	0.2731	27.2887	0.00255208	0.0545926	FALSE	4	-0.1528	-1.11173
P02768	-0.60335	-0.74815	-0.67575	27.1943	0.00257136	0.0547437	FALSE	4	0.1448	1.10558
Q6P163	0.59055	0.6985	0.644525	27.2209	0.00256591	0.0547437	FALSE	4	-0.10795	-1.0777
E9PKT9	-0.4379	-0.074395	-0.256147	27.163	0.00257779	0.0547505	FALSE	4	-0.363505	-1.28655
Q96SQ9	-0.524	-0.6204	-0.5722	27.0332	0.00260473	0.055192	FALSE	4	0.0964	1.0691
Q9HCD6	0.13035	0.37955	0.25495	26.9723	0.00261749	0.0553315	FALSE	4	-0.2492	-1.18855
P23560	-0.34085	-0.6124	-0.476625	26.8826	0.00263648	0.0553413	FALSE	4	0.27155	1.2071
C9JIV5	-0.2248	-0.3434	-0.2841	26.9065	0.00263139	0.0553413	FALSE	4	0.1186	1.08568
Q8N9Q2	-0.40915	0.0469465	-0.181102	26.9293	0.00262656	0.0553413	FALSE	4	-0.456097	-1.37183
O15394	-0.1549	-0.646	-0.40045	26.7945	0.00265531	0.0553571	FALSE	4	0.4911	1.40552
Q9Y5E9	0.46565	-0.12336	0.171145	26.7924	0.00265576	0.0553571	FALSE	4	0.58901	1.50421
Q96EN9-3	-0.145315	0.39965	0.127167	26.8478	0.0026439	0.0553571	FALSE	4	-0.544965	-1.45898
O15069	-0.3058	-0.5434	-0.4246	26.5522	0.0027081	0.0558673	FALSE	4	0.2376	1.17903
P00966	0.23385	-0.45205	-0.1091	26.5985	0.00269789	0.0558673	FALSE	4	0.6859	1.60871
P09471-2	-0.002575	-0.4385	-0.220537	26.5028	0.00271905	0.0558673	FALSE	4	0.435925	1.35278
Q9UGI8-2	-0.068735	-0.41585	-0.242292	26.6134	0.00269463	0.0558673	FALSE	4	0.347115	1.27201
O60934	-0.004715	-0.4114	-0.208058	26.5867	0.00270049	0.0558673	FALSE	4	0.406685	1.32564
H0YBX3	-0.2466	-0.30545	-0.276025	26.4656	0.00272734	0.0558673	FALSE	4	0.05885	1.04164
H7C0E5	-0.3846	-0.067955	-0.226277	26.3517	0.00275294	0.0558673	FALSE	4	-0.316645	-1.24543
P86397	0.4391	0.001215	0.220158	26.3424	0.00275503	0.0558673	FALSE	4	0.437885	1.35462
Q8NCL9	0.5165	0.31655	0.416525	26.5241	0.00271432	0.0558673	FALSE	4	0.19995	1.14866
C9J2P0	0.05066	0.3669	0.20878	26.3488	0.00275359	0.0558673	FALSE	4	-0.31624	-1.24508
O15121	0.2083	0.40415	0.306225	26.4159	0.00273845	0.0558673	FALSE	4	-0.19585	-1.1454
E7ENB6	0.173145	0.76145	0.467297	26.3919	0.00274385	0.0558673	FALSE	4	-0.588305	-1.50348
Q9C0H2-3	0.45245	0.5412	0.496825	26.3086	0.00276271	0.0558965	FALSE	4	-0.08875	-1.06345
Q8N3X1	-0.28045	-0.24065	-0.26055	26.2754	0.00277027	0.0559232	FALSE	4	-0.0398	-1.02797
Q9UNQ0-2	0.058415	0.5959	0.327157	26.2236	0.00278213	0.0560365	FALSE	4	-0.537485	-1.45144
P21953	-0.2463	-0.3365	-0.2914	26.0237	0.00282856	0.056604	FALSE	4	0.0902	1.06452
Q9NW15-2	0.1619	0.4077	0.2848	26.0462	0.00282328	0.056604	FALSE	4	-0.2458	-1.18575
Q9P291	0.084735	0.4088	0.246768	26.0208	0.00282925	0.056604	FALSE	4	-0.324065	-1.25185
O75865	-0.205385	-0.66805	-0.436717	25.7806	0.00288655	0.0569979	FALSE	4	0.462665	1.37809
P60880	0.121725	-0.51425	-0.196263	25.7946	0.00288316	0.0569979	FALSE	4	0.635975	1.55399
Q92614-4	0.05273	-0.38795	-0.16761	25.7813	0.00288638	0.0569979	FALSE	4	0.44068	1.35724
Q9NX01	-0.22135	-0.2938	-0.257575	25.7814	0.00288634	0.0569979	FALSE	4	0.07245	1.0515
O43752-2	0.34195	0.16	0.250975	25.7783	0.0028871	0.0569979	FALSE	4	0.18195	1.13442
Q9BXJ1	0.65775	0.209185	0.433468	25.8177	0.0028776	0.0569979	FALSE	4	0.448565	1.36468
Q04756	-0.67115	-0.78015	-0.72565	25.53	0.00294809	0.0576682	FALSE	4	0.109	1.07848
P49588	-0.17615	-0.389	-0.282575	25.4562	0.00296658	0.0576682	FALSE	4	0.21285	1.15898
P68402	-0.4937	-0.047325	-0.270512	25.5561	0.00294161	0.0576682	FALSE	4	-0.446375	-1.36261
Q6ZMZ3	0.09899	0.34985	0.22442	25.4723	0.00296255	0.0576682	FALSE	4	-0.25086	-1.18992
Q8NDZ4	0.05603	0.37525	0.21564	25.4362	0.00297163	0.0576682	FALSE	4	-0.31922	-1.24766
Q01201	0.4075	0.417	0.41225	25.5739	0.0029372	0.0576682	FALSE	4	-0.0095	-1.00661
P49638	0.130885	0.4214	0.276143	25.4326	0.00297252	0.0576682	FALSE	4	-0.290515	-1.22308
Q8NC44	0.01117	0.5082	0.259685	25.5988	0.00293102	0.0576682	FALSE	4	-0.49703	-1.41131
Q5TBF5	-0.38105	-0.06664	-0.223845	25.3697	0.00298848	0.0577279	FALSE	4	-0.31441	-1.2435
P46020-3	0.02466	0.4969	0.26078	25.3828	0.00298514	0.0577279	FALSE	4	-0.47224	-1.38726
Q9C004-2	0.2573	-0.61215	-0.177425	25.134	0.00304925	0.0577735	FALSE	4	0.86945	1.82697
Q9BRQ5	0.18328	-0.4643	-0.14051	25.2105	0.00302932	0.0577735	FALSE	4	0.64758	1.56654
Q13423	-0.08284	-0.43455	-0.258695	25.2716	0.00301354	0.0577735	FALSE	4	0.35171	1.27607
Q6XQN6	-0.245	-0.42695	-0.335975	25.1133	0.00305468	0.0577735	FALSE	4	0.18195	1.13442
Q9NVH6-4	-0.16795	-0.35555	-0.26175	25.2698	0.00301401	0.0577735	FALSE	4	0.1876	1.13887
Q969T7-2	-0.1782	-0.33175	-0.254975	24.978	0.00309046	0.0577735	FALSE	4	0.15355	1.1123
P61244-6	-0.3743	-0.24195	-0.308125	25.0521	0.00307079	0.0577735	FALSE	4	-0.13235	-1.09608
Q96RV3-2	0.37185	-0.062275	0.154787	24.8752	0.00311806	0.0577735	FALSE	4	0.434125	1.35109
B4DHD4	0.9412	0.00058	0.47089	25.0119	0.00308145	0.0577735	FALSE	4	0.94062	1.91935
P17509-2	0.8487	0.0638	0.45625	24.996	0.00308566	0.0577735	FALSE	4	0.7849	1.72297
E1P5H9	0.328	0.18585	0.256925	25.0108	0.00308172	0.0577735	FALSE	4	0.14215	1.10355
F5H7C5	0.48675	0.20345	0.3451	24.8982	0.00311185	0.0577735	FALSE	4	0.2833	1.21698
F5H2A3	0.2989	0.2599	0.2794	25.2232	0.00302604	0.0577735	FALSE	4	0.039	1.0274
E7ETU9	0.2715	0.3259	0.2987	25.0057	0.0030831	0.0577735	FALSE	4	-0.0544	-1.03843
P35555	0.066045	0.35495	0.210498	24.9391	0.00310086	0.0577735	FALSE	4	-0.288905	-1.22171
Q9Y608-4	-0.111005	0.3724	0.130697	24.876	0.00311783	0.0577735	FALSE	4	-0.483405	-1.39804
Q96C19	0.029775	0.40425	0.217012	24.8863	0.00311507	0.0577735	FALSE	4	-0.374475	-1.29637
P07196	-0.0660635	0.42715	0.180543	25.1171	0.00305369	0.0577735	FALSE	4	-0.493214	-1.40758
Q96EX2-3	0.2126	0.4611	0.33685	24.8689	0.00311976	0.0577735	FALSE	4	-0.2485	-1.18797
Q09328	0.1823	0.47445	0.328375	24.9315	0.00310291	0.0577735	FALSE	4	-0.29215	-1.22446
H0YID9	-0.44335	-0.2393	-0.341325	24.7375	0.00315555	0.0582264	FALSE	4	-0.20405	-1.15193
K7ER94	0.2712	0.5427	0.40695	24.7315	0.00315721	0.0582264	FALSE	4	-0.2715	-1.20706
P49407-2	0.0911	-0.77055	-0.339725	24.6697	0.00317426	0.058301	FALSE	4	0.86165	1.81712
Q969Z3	-0.2728	-0.386	-0.3294	24.6834	0.00317046	0.058301	FALSE	4	0.1132	1.08162
P09619	-0.104835	-0.87195	-0.488393	24.4002	0.0032502	0.0587152	FALSE	4	0.767115	1.70186
Q16822	-0.171665	-0.49735	-0.334508	24.3808	0.00325577	0.0587152	FALSE	4	0.325685	1.25326
O95236-2	-0.11811	-0.39055	-0.25433	24.4713	0.00322991	0.0587152	FALSE	4	0.27244	1.20785
P13497-4	0.2156	-0.2986	-0.0415	24.5052	0.00322032	0.0587152	FALSE	4	0.5142	1.4282
P41208	-0.34545	-0.1697	-0.257575	24.5261	0.0032144	0.0587152	FALSE	4	-0.17575	-1.12955
F5H631	0.3674	0.1928	0.2801	24.3872	0.00325391	0.0587152	FALSE	4	0.1746	1.12865
Q9Y222-4	-0.067875	0.3504	0.141263	24.4746	0.00322898	0.0587152	FALSE	4	-0.418275	-1.33633
Q14766-3	0.05025	0.42695	0.2386	24.3908	0.0032529	0.0587152	FALSE	4	-0.3767	-1.29837
Q86W92-2	0.02166	0.5436	0.28263	24.3958	0.00325144	0.0587152	FALSE	4	-0.52194	-1.43588
Q15646	-0.3153	-0.45715	-0.386225	24.3502	0.00326457	0.0587557	FALSE	4	0.14185	1.10332
P55196-3	0.21625	0.29755	0.2569	24.2921	0.00328139	0.05894	FALSE	4	-0.0813	-1.05797
P98194-3	0.17025	0.33725	0.25375	24.2653	0.00328918	0.0589618	FALSE	4	-0.167	-1.12272
Q9H773	-0.33875	-0.19385	-0.2663	24.2035	0.00330726	0.0591676	FALSE	4	-0.1449	-1.10565
H7C1X5	0.131765	-1.50575	-0.686993	24.1697	0.0033172	0.0592271	FALSE	4	1.63752	3.11129
P14550	-0.08712	-0.3745	-0.23081	24.0349	0.0033573	0.0598241	FALSE	4	0.28738	1.22042
P43003-2	-0.4546	-0.65535	-0.554975	23.9897	0.00337092	0.0599475	FALSE	4	0.20075	1.1493
A6QRJ0	-0.010865	-0.3699	-0.190383	23.9573	0.00338071	0.0600025	FALSE	4	0.359035	1.28257
O43301	0.0927975	0.47345	0.283124	23.8872	0.00340205	0.0602229	FALSE	4	-0.380653	-1.30193
Q9HAU4	0.047445	0.48525	0.266348	23.8724	0.00340656	0.0602229	FALSE	4	-0.437805	-1.35454
Q9ULF5	-0.32175	-0.23985	-0.2808	23.8468	0.00341443	0.0602433	FALSE	4	-0.0819	-1.05841
E5RJZ1	-0.03368	-0.39315	-0.213415	23.7433	0.00344646	0.0605698	FALSE	4	0.35947	1.28295
Q9Y5Z0-3	0.13915	0.34095	0.24005	23.7449	0.00344595	0.0605698	FALSE	4	-0.2018	-1.15013
Q9BY43	-0.2821	-0.40645	-0.344275	23.6897	0.0034632	0.0607449	FALSE	4	0.12435	1.09002
E7ERR0	0.34455	-0.35225	-0.00385	23.5663	0.00350223	0.0612583	FALSE	4	0.6968	1.62091
Q9UHI8	0.05785	0.442	0.249925	23.554	0.00350614	0.0612583	FALSE	4	-0.38415	-1.30509
Q9BU89	-0.40365	0.07168	-0.165985	23.4277	0.00354676	0.0617234	FALSE	4	-0.47533	-1.39024
O14795	0.22265	0.35775	0.2902	23.4269	0.00354703	0.0617234	FALSE	4	-0.1351	-1.09817
O95379-3	0.40575	0.4051	0.405425	23.4073	0.00355342	0.0617234	FALSE	4	0.00065	1.00045
Q9HAC7-4	0.088125	-0.3654	-0.138637	23.3235	0.00358083	0.0620793	FALSE	4	0.453525	1.36938
P04259	-0.1223	-1.6725	-0.8974	23.252	0.00360443	0.0621279	FALSE	4	1.5502	2.92858
Q9Y3R5-2	-0.05342	-0.34835	-0.200885	23.2884	0.00359238	0.0621279	FALSE	4	0.29493	1.22683
Q9H329-2	0.1507	0.628	0.38935	23.2535	0.00360394	0.0621279	FALSE	4	-0.4773	-1.39214
C9JH33	0.3979	-0.155195	0.121353	23.2136	0.00361722	0.0622286	FALSE	4	0.553095	1.46723
P54753	-0.28075	-0.32375	-0.30225	23.158	0.00363583	0.0623276	FALSE	4	0.043	1.03025
Q96F63	-0.4313	-0.18415	-0.307725	23.1549	0.00363688	0.0623276	FALSE	4	-0.24715	-1.18686
P67936	-0.4329	-0.16325	-0.298075	23.0494	0.00367262	0.0624624	FALSE	4	-0.26965	-1.20552
O00468-6	0.403	0.001685	0.202343	23.085	0.00366049	0.0624624	FALSE	4	0.401315	1.32071
Q6UWP7-2	0.23455	0.2665	0.250525	23.0716	0.00366505	0.0624624	FALSE	4	-0.03195	-1.02239
Q9BX69	0.2941	0.50295	0.398525	23.0512	0.00367199	0.0624624	FALSE	4	-0.20885	-1.15577
P43007	-0.25375	-0.3041	-0.278925	22.932	0.00371295	0.0627267	FALSE	4	0.05035	1.03552
P30291-2	-0.2334	-0.2559	-0.24465	22.8625	0.00373714	0.0627267	FALSE	4	0.0225	1.01572
P23434	-0.36965	-0.21965	-0.29465	22.8691	0.00373484	0.0627267	FALSE	4	-0.15	-1.10957
O00418	-0.4204	-0.20965	-0.315025	22.8914	0.00372704	0.0627267	FALSE	4	-0.21075	-1.15729
Q8WWN8	0.3579	0.023149	0.190525	22.9389	0.00371058	0.0627267	FALSE	4	0.334751	1.26116
Q92633	-0.00208	0.4642	0.23106	22.9553	0.0037049	0.0627267	FALSE	4	-0.46628	-1.38154
G5EA37	1.10375	0.90735	1.00555	22.9017	0.00372348	0.0627267	FALSE	4	0.1964	1.14584
Q9H7S9	-0.05267	-0.55065	-0.30166	22.4066	0.00390144	0.0629753	FALSE	4	0.49798	1.41223
A6NI28	0.15093	-0.5184	-0.183735	22.5371	0.0038534	0.0629753	FALSE	4	0.66933	1.59033
Q13332-6	0.001995	-0.41225	-0.205127	22.6378	0.00381685	0.0629753	FALSE	4	0.414245	1.3326
J3KSP6	0.077075	-0.39985	-0.161387	22.7799	0.00376616	0.0629753	FALSE	4	0.476925	1.39177
Q9HC35	-0.06749	-0.3643	-0.215895	22.6335	0.0038184	0.0629753	FALSE	4	0.29681	1.22843
P49753	-0.079335	-0.36345	-0.221392	22.5839	0.00383634	0.0629753	FALSE	4	0.284115	1.21766
Q96QD9	0.098505	-0.3565	-0.128997	22.6407	0.00381581	0.0629753	FALSE	4	0.455005	1.37079
G3V3U1	-0.1141	-0.3226	-0.21835	22.4561	0.00388313	0.0629753	FALSE	4	0.2085	1.15549
Q96IF1	-0.22195	-0.31645	-0.2692	22.7999	0.00375912	0.0629753	FALSE	4	0.0945	1.0677
Q8TD30	-0.273	-0.27395	-0.273475	22.5862	0.0038355	0.0629753	FALSE	4	0.00095	1.00066
Q9NZU5	-0.29695	-0.2191	-0.258025	22.5044	0.00386533	0.0629753	FALSE	4	-0.07785	-1.05544
Q96CP6-2	0.3405	-0.1293	0.1056	22.3929	0.00390653	0.0629753	FALSE	4	0.4698	1.38492
P60660-2	-0.35275	-0.105245	-0.228997	22.4042	0.00390235	0.0629753	FALSE	4	-0.247505	-1.18715
Q4G0M0	-0.3426	-0.047355	-0.194977	22.5168	0.0038608	0.0629753	FALSE	4	-0.295245	-1.22709
Q8IZM8	0.27435	0.2113	0.242825	22.6632	0.00380773	0.0629753	FALSE	4	0.06305	1.04467
Q9HD67	0.1929	0.28915	0.241025	22.4696	0.00387813	0.0629753	FALSE	4	-0.09625	-1.06899
Q68D91	0.16865	0.35	0.259325	22.6356	0.00381765	0.0629753	FALSE	4	-0.18135	-1.13394
Q9UPQ3-2	0.14365	0.35115	0.2474	22.5345	0.00385431	0.0629753	FALSE	4	-0.2075	-1.15469
Q7L945	0.3019	0.37835	0.340125	22.6059	0.00382839	0.0629753	FALSE	4	-0.07645	-1.05442
D6R9U7	-0.26845	0.38695	0.05925	22.396	0.00390539	0.0629753	FALSE	4	-0.6554	-1.57505
P48436	-0.0173525	0.39915	0.190899	22.5522	0.00384786	0.0629753	FALSE	4	-0.416502	-1.33469
Q9H6S1	-0.01739	0.40565	0.19413	22.6237	0.00382193	0.0629753	FALSE	4	-0.42304	-1.34075
Q969H0	0.07389	-0.34565	-0.13588	22.2762	0.00395034	0.0630646	FALSE	4	0.41954	1.3375
B5MBX5	-1.10505	-0.21848	-0.661765	22.2472	0.00396133	0.0630646	FALSE	4	-0.88657	-1.84878
Q5VW52	0.3033	-0.19555	0.053875	22.3073	0.0039386	0.0630646	FALSE	4	0.49885	1.41309
C9IZ13	0.2095	0.29575	0.252625	22.336	0.0039278	0.0630646	FALSE	4	-0.08625	-1.06161
Q5XLC2	0.33445	0.32035	0.3274	22.3504	0.00392241	0.0630646	FALSE	4	0.0141	1.00982
P49761-1	0.104435	0.33925	0.221842	22.2504	0.00396012	0.0630646	FALSE	4	-0.234815	-1.17676
H0Y9Y6	0.30645	0.4206	0.363525	22.2688	0.00395314	0.0630646	FALSE	4	-0.11415	-1.08234
Q8IY31	-0.33405	-0.1991	-0.266575	22.2029	0.00397822	0.0632212	FALSE	4	-0.13495	-1.09805
P53803	0.3398	-0.105215	0.117292	22.1402	0.00400225	0.0633784	FALSE	4	0.445015	1.36133
Q6NUQ1	-0.0073005	0.38145	0.187075	22.1526	0.0039975	0.0633784	FALSE	4	-0.38875	-1.30926
P17024	-0.70795	0.32145	-0.19325	22.1139	0.00401243	0.0634276	FALSE	4	-1.0294	-2.04118
E9PIT3	-0.7102	0.558	-0.0761	22.0084	0.00405353	0.0639645	FALSE	4	-1.2682	-2.40861
Q70EL4-4	0.07775	-0.81475	-0.3685	21.9621	0.00407174	0.0640386	FALSE	4	0.8925	1.85639
P02786	0.27835	0.22305	0.2507	21.9601	0.00407252	0.0640386	FALSE	4	0.0553	1.03908
G3XAE6	-0.230205	-0.84935	-0.539778	21.8942	0.00409869	0.0641159	FALSE	4	0.619145	1.53596
O95429-2	-0.4469	-0.3378	-0.39235	21.8711	0.00410792	0.0641159	FALSE	4	-0.1091	-1.07856
Q9NZH5-2	-0.29155	-0.2061	-0.248825	21.8756	0.00410612	0.0641159	FALSE	4	-0.08545	-1.06102
Q6NZY4	-0.30175	-0.19485	-0.2483	21.9258	0.00408612	0.0641159	FALSE	4	-0.1069	-1.07691
Q9UGP4	0.112245	0.3712	0.241723	21.8579	0.0041132	0.0641159	FALSE	4	-0.258955	-1.19661
Q9BXW9-2	0.009535	0.37945	0.194493	21.8208	0.00412808	0.0641996	FALSE	4	-0.369915	-1.29228
Q9Y6M5	0.43	0.5957	0.51285	21.8089	0.0041329	0.0641996	FALSE	4	-0.1657	-1.12171
I3L4X3	-0.40025	-0.198	-0.299125	21.7829	0.00414341	0.0642412	FALSE	4	-0.20225	-1.15049
P27987	0.2142	0.29125	0.252725	21.7668	0.00414991	0.0642412	FALSE	4	-0.07705	-1.05486
P36896-5	-0.25665	-0.27745	-0.26705	21.6759	0.00418702	0.0644816	FALSE	4	0.0208	1.01452
Q9BSY9	-0.3481	-0.1826	-0.26535	21.6958	0.00417886	0.0644816	FALSE	4	-0.1655	-1.12155
Q01484-5	-0.039665	0.6388	0.299567	21.6908	0.00418092	0.0644816	FALSE	4	-0.678465	-1.60044
Q16659	0.1613	0.3234	0.24235	21.6451	0.00419974	0.0645665	FALSE	4	-0.1621	-1.11891
A6ND36	0.076655	0.3431	0.209877	21.6123	0.00421329	0.0646639	FALSE	4	-0.266445	-1.20284
P15924	0.08867	-0.37565	-0.14349	21.5905	0.00422235	0.0646922	FALSE	4	0.46432	1.37967
Q92985-3	-0.2695	-0.81355	-0.541525	21.5389	0.0042439	0.0647068	FALSE	4	0.54405	1.45806
P17544-4	0.2329	0.3141	0.2735	21.5363	0.00424496	0.0647068	FALSE	4	-0.0812	-1.0579
Q15283-2	0.077075	0.33305	0.205063	21.5518	0.0042385	0.0647068	FALSE	4	-0.255975	-1.19414
Q9BYN0	-0.111395	-0.3903	-0.250848	21.401	0.00430223	0.0652434	FALSE	4	0.278905	1.21327
E9PL88	-0.3297	-0.12906	-0.22938	21.3936	0.00430537	0.0652434	FALSE	4	-0.20064	-1.14921
Q9BZC7	0.5595	-0.125645	0.216927	21.4208	0.00429379	0.0652434	FALSE	4	0.685145	1.60786
Q8WUW1	-0.38275	-0.01498	-0.198865	21.3845	0.00430928	0.0652434	FALSE	4	-0.36777	-1.29036
Q8IXQ6-3	-0.18525	-0.3939	-0.289575	21.3611	0.00431933	0.0652852	FALSE	4	0.20865	1.15561
P46531	-0.2176	-0.38095	-0.299275	21.3436	0.00432684	0.0652887	FALSE	4	0.16335	1.11988
O94811	-0.0655675	-0.48105	-0.273309	21.2872	0.0043512	0.0654761	FALSE	4	0.415482	1.33374
C9JYJ6	-0.1538	-0.3264	-0.2401	21.2747	0.00435665	0.0654761	FALSE	4	0.1726	1.12709
Q8TB36-2	-0.2666	-0.2318	-0.2492	21.2587	0.00436363	0.0654761	FALSE	4	-0.0348	-1.02441
Q9UKF7	0.38465	0.1672	0.275925	21.2475	0.00436848	0.0654761	FALSE	4	0.21745	1.16268
P49763-2	-0.2123	0.33055	0.059125	21.2015	0.00438867	0.0656688	FALSE	4	-0.54285	-1.45685
P20962	-0.6935	-0.39735	-0.545425	21.1431	0.00441444	0.0657252	FALSE	4	-0.29615	-1.22786
Q712K3	-0.3319	0.029925	-0.150987	21.15	0.00441138	0.0657252	FALSE	4	-0.361825	-1.28505
P23634-5	0.14035	0.3023	0.221325	21.1606	0.00440665	0.0657252	FALSE	4	-0.16195	-1.1188
P16444	0.4033	0.14204	0.27267	21.1095	0.00442932	0.0658374	FALSE	4	0.26126	1.19852
Q9NYI0-2	-0.0541	-0.47735	-0.265725	21.0326	0.00446377	0.0659994	FALSE	4	0.42325	1.34094
Q9H7C4-2	-0.102295	0.3253	0.111503	21.0685	0.00444766	0.0659994	FALSE	4	-0.427595	-1.34499
Q9NVN8	0.14942	0.413	0.28121	21.0482	0.00445677	0.0659994	FALSE	4	-0.26358	-1.20045
Q8WVF5	0.4268	0.65205	0.539425	21.0195	0.00446967	0.0659994	FALSE	4	-0.22525	-1.16898
Q96IZ0	-0.31175	-0.23305	-0.2724	20.9541	0.00449929	0.0662769	FALSE	4	-0.0787	-1.05607
B7Z5N5	0.4514	0.2286	0.34	20.9454	0.00450325	0.0662769	FALSE	4	0.2228	1.167
O14786	-0.101365	-0.39025	-0.245808	20.9148	0.00451725	0.066374	FALSE	4	0.288885	1.2217
P42898	-0.1085	-0.31135	-0.209925	20.8486	0.00454768	0.0667118	FALSE	4	0.20285	1.15097
P18206-2	-0.15425	-0.3054	-0.229825	20.7645	0.00458681	0.0670662	FALSE	4	0.15115	1.11045
Q9BRX5	-0.65075	-0.29785	-0.4743	20.7788	0.00458015	0.0670662	FALSE	4	-0.3529	-1.27713
P19320	0.17865	-1.06015	-0.44075	20.6269	0.00465183	0.0675984	FALSE	4	1.2388	2.36002
B7Z589	-0.169745	-0.6422	-0.405973	20.6343	0.00464832	0.0675984	FALSE	4	0.472455	1.38747
U3KQI8	-0.43015	-0.135035	-0.282593	20.6437	0.00464383	0.0675984	FALSE	4	-0.295115	-1.22698
Q14393-5	0.3034	0.40765	0.355525	20.6237	0.00465338	0.0675984	FALSE	4	-0.10425	-1.07494
F8VVD4	0.4684	0.34475	0.406575	20.5981	0.00466562	0.0676666	FALSE	4	0.12365	1.08949
Q9BRF8	-0.17077	0.42975	0.12949	20.5779	0.00467531	0.0676976	FALSE	4	-0.60052	-1.51626
P06732	-0.6405	-0.46155	-0.551025	20.5025	0.00471177	0.0681155	FALSE	4	-0.17895	-1.13206
Q8NHU3	-0.00652	0.5047	0.24909	20.4695	0.00472789	0.0682384	FALSE	4	-0.51122	-1.42525
Q9H8N7	0.03526	-0.5534	-0.25907	20.147	0.00488924	0.0684969	FALSE	4	0.58866	1.50385
B4DE85	-0.018675	-0.4189	-0.218787	20.2687	0.00482742	0.0684969	FALSE	4	0.400225	1.31971
P08236-2	0.031592	-0.3392	-0.153804	20.3965	0.00476372	0.0684969	FALSE	4	0.370792	1.29306
Q8TE58	-0.009365	-0.3345	-0.171932	20.2103	0.00485694	0.0684969	FALSE	4	0.325135	1.25278
Q9UPP5-2	-0.3639	-0.30285	-0.333375	20.1495	0.00488795	0.0684969	FALSE	4	-0.06105	-1.04322
Q93096	-0.2681	-0.2955	-0.2818	20.2988	0.00481232	0.0684969	FALSE	4	0.0274	1.01917
O14561	-0.557	-0.0871845	-0.322092	20.1451	0.00489018	0.0684969	FALSE	4	-0.469815	-1.38493
Q330K2-2	-0.36535	0.008195	-0.178578	20.1715	0.00487673	0.0684969	FALSE	4	-0.373545	-1.29553
O76039-2	0.367	0.060087	0.213543	20.4009	0.00476152	0.0684969	FALSE	4	0.306913	1.23706
Q9Y6K8-3	-0.3592	0.114635	-0.122283	20.1756	0.0048746	0.0684969	FALSE	4	-0.473835	-1.3888
P05362	0.38795	0.22615	0.30705	20.2268	0.00484859	0.0684969	FALSE	4	0.1618	1.11868
Q8N961-2	0.19355	0.2934	0.243475	20.2527	0.00483551	0.0684969	FALSE	4	-0.09985	-1.07166
Q63HK5	0.1658	0.3	0.2329	20.3332	0.00479513	0.0684969	FALSE	4	-0.1342	-1.09748
F5H5I0	-0.087305	0.31465	0.113672	20.3054	0.00480902	0.0684969	FALSE	4	-0.401955	-1.3213
Q16584	0.2882	0.32775	0.307975	20.2131	0.00485551	0.0684969	FALSE	4	-0.03955	-1.02779
P58335-4	0.2605	0.32995	0.295225	20.2769	0.0048233	0.0684969	FALSE	4	-0.06945	-1.04932
Q5TCZ1-2	0.126695	0.35565	0.241173	20.1507	0.00488732	0.0684969	FALSE	4	-0.228955	-1.17199
O43688	0.3579	0.39095	0.374425	20.1436	0.004891	0.0684969	FALSE	4	-0.03305	-1.02317
P53999	0.078645	0.52765	0.303148	20.3564	0.00478359	0.0684969	FALSE	4	-0.449005	-1.3651
Q9C0D5	-0.1529	-0.2871	-0.22	20.0885	0.00491932	0.0685615	FALSE	4	0.1342	1.09748
P00492	-0.26075	-0.19855	-0.22965	20.0809	0.00492329	0.0685615	FALSE	4	-0.0622	-1.04406
Q04760-2	-0.31625	-0.13555	-0.2259	20.0605	0.00493386	0.0685615	FALSE	4	-0.1807	-1.13343
F5H785	-0.3779	0.081805	-0.148047	20.062	0.00493309	0.0685615	FALSE	4	-0.459705	-1.37526
Q8NDI1-3	-0.015845	0.3603	0.172228	20.1136	0.00490639	0.0685615	FALSE	4	-0.376145	-1.29787
Q86TP1	-0.18145	-0.3347	-0.258075	20.0384	0.00494533	0.0686146	FALSE	4	0.15325	1.11207
Q14520-2	-0.1801	-0.3854	-0.28275	19.9598	0.00498654	0.0688665	FALSE	4	0.2053	1.15293
P30049	-0.4225	-0.102335	-0.262418	19.9644	0.00498408	0.0688665	FALSE	4	-0.320165	-1.24847
Q92611	0.24585	0.4759	0.360875	19.9706	0.00498084	0.0688665	FALSE	4	-0.23005	-1.17288
Q96J88-2	0.03705	-0.60065	-0.2818	19.8644	0.00503716	0.0689104	FALSE	4	0.6377	1.55585
P12111	0.0933	-0.43395	-0.170325	19.9227	0.00500613	0.0689104	FALSE	4	0.52725	1.44118
P07099	-0.086685	-0.3274	-0.207042	19.8831	0.00502719	0.0689104	FALSE	4	0.240715	1.18158
Q5TFM2	0.3661	0.046047	0.206073	19.8525	0.00504354	0.0689104	FALSE	4	0.320053	1.24838
Q9H6B4	0.36615	0.3292	0.347675	19.854	0.00504274	0.0689104	FALSE	4	0.03695	1.02594
G3V207	0.4078	0.47175	0.439775	19.8984	0.00501905	0.0689104	FALSE	4	-0.06395	-1.04532
P01130-3	0.182832	0.6235	0.403166	19.8765	0.0050307	0.0689104	FALSE	4	-0.440668	-1.35723
O60443	-0.003345	0.38545	0.191052	19.8286	0.00505635	0.0689803	FALSE	4	-0.388795	-1.3093
Q8IXQ3	-0.5056	0.068555	-0.218523	19.8029	0.00507018	0.0690639	FALSE	4	-0.574155	-1.48881
P29508	1.1944	-0.265185	0.464608	19.7787	0.00508328	0.0690819	FALSE	4	1.45958	2.75029
J3KNV1	0.22305	0.23535	0.2292	19.772	0.00508692	0.0690819	FALSE	4	-0.0123	-1.00856
Q9NZN4	-0.2137	-0.3096	-0.26165	19.7396	0.00510454	0.0692164	FALSE	4	0.0959	1.06873
Q9P2F8	0.115265	-0.374	-0.129367	19.6789	0.00513776	0.0695173	FALSE	4	0.489265	1.40373
Q12968-5	-0.16405	-0.32245	-0.24325	19.6707	0.00514225	0.0695173	FALSE	4	0.1584	1.11605
Q76KP1	0.3332	0.010622	0.171911	19.6176	0.00517161	0.069749	FALSE	4	0.322578	1.25056
Q9NWL6	0.2338	0.35095	0.292375	19.6116	0.00517495	0.069749	FALSE	4	-0.11715	-1.08459
Q9UPR0-3	0.29925	0.3335	0.316375	19.5787	0.00519328	0.0697862	FALSE	4	-0.03425	-1.02402
A8MTY0	0.00733	0.4093	0.208315	19.5899	0.00518704	0.0697862	FALSE	4	-0.40197	-1.32131
Q9NX55	-0.3705	-0.08621	-0.228355	19.5503	0.00520917	0.0698949	FALSE	4	-0.28429	-1.21781
P22307	-0.073855	-0.3656	-0.219727	19.5118	0.00523084	0.0700807	FALSE	4	0.291745	1.22412
B8ZZQ6	-0.5295	-0.019825	-0.274662	19.4876	0.00524453	0.0701593	FALSE	4	-0.509675	-1.42373
Q9NZJ5	0.26605	0.229	0.247525	19.4662	0.00525668	0.070217	FALSE	4	0.03705	1.02601
P07919	-0.60195	-0.2155	-0.408725	19.4248	0.00528023	0.070322	FALSE	4	-0.38645	-1.30717
O75425-3	0.2962	0.30355	0.299875	19.4323	0.00527599	0.070322	FALSE	4	-0.00735	-1.00511
Q07075	0.112665	0.78035	0.446508	19.322	0.0053395	0.0710058	FALSE	4	-0.667685	-1.58852
E9PEG3	-0.2093	-0.45955	-0.334425	19.304	0.00534999	0.07104	FALSE	4	0.25025	1.18941
Q9GZX3	0.31865	-0.07079	0.12393	19.2283	0.00539431	0.0715225	FALSE	4	0.38944	1.30988
O15085-2	-0.1683	-0.33165	-0.249975	19.171	0.00542827	0.0718665	FALSE	4	0.16335	1.11988
Q2PPJ7	0.33875	-0.70675	-0.184	19.1284	0.00545371	0.0719905	FALSE	4	1.0455	2.06408
P49321	-0.31775	-0.28405	-0.3009	19.1365	0.00544885	0.0719905	FALSE	4	-0.0337	-1.02363
Q9Y6I9	-0.1411	0.2894	0.07415	19.0939	0.00547438	0.0721572	FALSE	4	-0.4305	-1.3477
G8JL88	-0.05717	-0.3096	-0.183385	19.0499	0.00550095	0.0723217	FALSE	4	0.25243	1.19121
P80217	-0.28105	-0.1785	-0.229775	19.0465	0.005503	0.0723217	FALSE	4	-0.10255	-1.07367
Q9P206-2	0.2643	0.22925	0.246775	19.0119	0.00552408	0.0723864	FALSE	4	0.03505	1.02459
O94921	0.2447	0.2337	0.2392	19.012	0.00552403	0.0723864	FALSE	4	0.011	1.00765
Q9HB58-2	-0.13094	-0.4059	-0.26842	18.9596	0.00555609	0.0724366	FALSE	4	0.27496	1.20996
Q9BTA9-2	0.3234	-0.2256	0.0489	18.9529	0.00556023	0.0724366	FALSE	4	0.549	1.46307
P19387	-0.33355	-0.05666	-0.195105	18.9762	0.00554588	0.0724366	FALSE	4	-0.27689	-1.21158
Q8IZL2	0.3851	0.2895	0.3373	18.9685	0.00555063	0.0724366	FALSE	4	0.0956	1.06851
Q9HBR0	-0.059915	-0.40585	-0.232882	18.9213	0.00557968	0.0724792	FALSE	4	0.345935	1.27097
P19883-2	-0.135205	0.4444	0.154597	18.9236	0.00557827	0.0724792	FALSE	4	-0.579605	-1.49444
Q9P287-3	-0.31095	0.04048	-0.135235	18.8906	0.00559874	0.0725166	FALSE	4	-0.35143	-1.27582
Q96HA1-2	-0.3629	0.35585	-0.003525	18.9029	0.00559111	0.0725166	FALSE	4	-0.71875	-1.64576
C9IZ57	-0.3165	-0.1916	-0.25405	18.8614	0.00561696	0.072543	FALSE	4	-0.1249	-1.09043
I3L0L0	0.0288205	0.33845	0.183635	18.8628	0.00561603	0.072543	FALSE	4	-0.30963	-1.23939
Q6UXD5-6	-0.081065	-0.47785	-0.279458	18.8328	0.00563481	0.0726688	FALSE	4	0.396785	1.31657
J3KSW2	-0.152665	-0.35365	-0.253157	18.7694	0.00567478	0.0727611	FALSE	4	0.200985	1.14948
F8WCZ6	0.5101	-0.2518	0.12915	18.7846	0.00566515	0.0727611	FALSE	4	0.7619	1.69572
Q5T8T7	-0.35415	-0.10981	-0.23198	18.7624	0.00567925	0.0727611	FALSE	4	-0.24434	-1.18455
O94813-3	0.4496	0.26655	0.358075	18.7444	0.00569068	0.0727611	FALSE	4	0.18305	1.13528
O95477	0.40955	0.38285	0.3962	18.7657	0.00567712	0.0727611	FALSE	4	0.0267	1.01868
O00194	0.394	0.43145	0.412725	18.745	0.00569028	0.0727611	FALSE	4	-0.03745	-1.0263
P01023	-0.15652	-1.2473	-0.70191	18.6239	0.00576808	0.0729193	FALSE	4	1.09078	2.12989
Q96AY3	-0.048125	-0.4729	-0.260512	18.6744	0.00573545	0.0729193	FALSE	4	0.424775	1.34236
F6R8P8	-0.25965	-0.30565	-0.28265	18.6238	0.00576813	0.0729193	FALSE	4	0.046	1.0324
Q9NWZ3-2	-0.26025	-0.18465	-0.22245	18.6462	0.00575365	0.0729193	FALSE	4	-0.0756	-1.0538
Q9BXV9	-0.35715	-0.154335	-0.255742	18.6354	0.00576064	0.0729193	FALSE	4	-0.202815	-1.15094
P52815	-0.2994	-0.085895	-0.192647	18.6645	0.00574181	0.0729193	FALSE	4	-0.213505	-1.1595
Q5JSM3	0.26205	0.19575	0.2289	18.6568	0.0057468	0.0729193	FALSE	4	0.0663	1.04703
H0Y9B6	-0.06518	0.3546	0.14471	18.6602	0.00574461	0.0729193	FALSE	4	-0.41978	-1.33772
Q5TBA9	-0.248395	-0.9137	-0.581048	18.5488	0.00581707	0.0729221	FALSE	4	0.665305	1.5859
P12821	-0.0414	-0.6897	-0.36555	18.3637	0.00594038	0.0729221	FALSE	4	0.6483	1.56732
Q6NXT2	0.222255	-0.54765	-0.162697	18.2822	0.00599583	0.0729221	FALSE	4	0.769905	1.70516
Q9UJM3	0.06496	-0.5456	-0.24032	18.2416	0.00602376	0.0729221	FALSE	4	0.61056	1.52685
P29466-2	-0.169217	-0.54315	-0.356184	18.4437	0.00588661	0.0729221	FALSE	4	0.373933	1.29588
P35052	-0.079255	-0.48805	-0.283652	18.2196	0.00603893	0.0729221	FALSE	4	0.408795	1.32758
P33764	-0.43745	-0.47215	-0.4548	18.5204	0.00583573	0.0729221	FALSE	4	0.0347	1.02434
O60245	0.2692	-0.4447	-0.08775	18.2212	0.00603783	0.0729221	FALSE	4	0.7139	1.64023
H7C2P2	-0.0188	-0.37165	-0.195225	18.4155	0.00590546	0.0729221	FALSE	4	0.35285	1.27708
Q9NZU0	-0.04892	-0.35305	-0.200985	18.5329	0.00582752	0.0729221	FALSE	4	0.30413	1.23467
H7C0A2	0.12715	-0.33585	-0.10435	18.323	0.00596795	0.0729221	FALSE	4	0.463	1.37841
P02462	-0.0150165	-0.3165	-0.165758	18.2019	0.00605121	0.0729221	FALSE	4	0.301484	1.23241
Q68CZ2	-0.13893	-0.31075	-0.22484	18.2105	0.00604529	0.0729221	FALSE	4	0.17182	1.12648
O43790	-0.42345	-0.3059	-0.364675	18.3131	0.00597473	0.0729221	FALSE	4	-0.11755	-1.08489
Q8IWU2	-0.25725	-0.27545	-0.26635	18.3721	0.00593471	0.0729221	FALSE	4	0.0182	1.0127
O94955	-0.3504	-0.19645	-0.273425	18.6034	0.00578134	0.0729221	FALSE	4	-0.15395	-1.11261
U3KPX1	0.3345	-0.132885	0.100807	18.2592	0.00601165	0.0729221	FALSE	4	0.467385	1.3826
Q9Y535-2	-0.35585	-0.112835	-0.234343	18.2563	0.00601361	0.0729221	FALSE	4	-0.243015	-1.18346
J3KS05	-0.3565	-0.08732	-0.22191	18.2643	0.0060081	0.0729221	FALSE	4	-0.26918	-1.20512
O60671-2	-0.35335	-0.077115	-0.215232	18.4983	0.00585033	0.0729221	FALSE	4	-0.276235	-1.21103
C9J8Q1	-0.34515	-0.04329	-0.19422	18.4208	0.00590194	0.0729221	FALSE	4	-0.30186	-1.23273
H0YHC3	-0.36095	0.0454215	-0.157764	18.5627	0.00580796	0.0729221	FALSE	4	-0.406371	-1.32535
E7EMB6	-0.45975	0.05241	-0.20367	18.212	0.00604422	0.0729221	FALSE	4	-0.51216	-1.42618
O75037-3	0.33115	0.1964	0.263775	18.4228	0.00590059	0.0729221	FALSE	4	0.13475	1.0979
Q99712	0.28925	0.2523	0.270775	18.2409	0.00602423	0.0729221	FALSE	4	0.03695	1.02594
Q9NS23-3	-0.2069	0.26145	0.027275	18.1992	0.00605311	0.0729221	FALSE	4	-0.46835	-1.38353
Q96PU5-3	0.19515	0.2635	0.229325	18.5866	0.00579234	0.0729221	FALSE	4	-0.06835	-1.04852
P78540	-0.32895	0.2891	-0.019925	18.3499	0.00594968	0.0729221	FALSE	4	-0.61805	-1.5348
P20248	-0.16165	0.31085	0.0746	18.3768	0.00593154	0.0729221	FALSE	4	-0.4725	-1.38751
Q92796-3	0.129315	0.3218	0.225557	18.2347	0.00602849	0.0729221	FALSE	4	-0.192485	-1.14273
P08729	0.3078	0.3238	0.3158	18.4971	0.00585113	0.0729221	FALSE	4	-0.016	-1.01115
P27986	0.06303	0.33345	0.19824	18.2043	0.00604954	0.0729221	FALSE	4	-0.27042	-1.20616
Q10469	0.35065	0.34925	0.34995	18.4328	0.00589392	0.0729221	FALSE	4	0.0014	1.00097
Q5SW79	0.0898	0.36765	0.228725	18.3276	0.00596487	0.0729221	FALSE	4	-0.27785	-1.21239
F5GXJ9	0.05314	0.59235	0.322745	18.4884	0.00585685	0.0729221	FALSE	4	-0.53921	-1.45318
P51511	0.38615	0.2433	0.314725	18.1785	0.00606753	0.0729976	FALSE	4	0.14285	1.10408
Q08397	0.046665	0.34505	0.195857	18.166	0.0060762	0.073004	FALSE	4	-0.298385	-1.22977
H0YKE4	-0.2835	-0.3324	-0.30795	18.1272	0.00610339	0.0730369	FALSE	4	0.0489	1.03448
P20674	-0.4337	-0.135325	-0.284513	18.1361	0.00609712	0.0730369	FALSE	4	-0.298375	-1.22976
Q9HBM1	-0.16315	0.2641	0.050475	18.1399	0.00609446	0.0730369	FALSE	4	-0.42725	-1.34467
Q03393	0.0797077	0.44185	0.260779	18.0838	0.00613398	0.0733052	FALSE	4	-0.362142	-1.28533
Q1L5Z9	0.502	0.147205	0.324603	18.0582	0.0061522	0.073425	FALSE	4	0.354795	1.2788
P49767	0.26945	0.41205	0.34075	18.018	0.00618087	0.073669	FALSE	4	-0.1426	-1.10389
Q9Y6Q2	0.03495	-0.5125	-0.238775	17.887	0.00627562	0.0744026	FALSE	4	0.54745	1.4615
Q92688	-0.2438	-0.20345	-0.223625	17.9175	0.00625337	0.0744026	FALSE	4	-0.04035	-1.02836
P11474-2	0.2751	0.22055	0.247825	17.9025	0.00626425	0.0744026	FALSE	4	0.05455	1.03854
P37173	0.124729	0.5448	0.334765	17.8881	0.00627481	0.0744026	FALSE	4	-0.420071	-1.33799
Q6IE81-3	-0.027905	-0.313	-0.170453	17.8627	0.00629339	0.0744415	FALSE	4	0.285095	1.21849
P58546	-0.3595	-0.086405	-0.222952	17.8598	0.00629551	0.0744415	FALSE	4	-0.273095	-1.2084
P11169	0.09345	-0.59155	-0.24905	17.7678	0.00636366	0.0745177	FALSE	4	0.685	1.6077
P13591-1	-0.10745	-0.36845	-0.23795	17.7465	0.00637957	0.0745177	FALSE	4	0.261	1.19831
Q9Y483-4	-0.1551	-0.33905	-0.247075	17.7353	0.00638791	0.0745177	FALSE	4	0.18395	1.13599
E5RGS7	0.00985	-0.3333	-0.161725	17.7484	0.00637813	0.0745177	FALSE	4	0.34315	1.26852
P07996	-0.24485	-0.19605	-0.22045	17.728	0.00639341	0.0745177	FALSE	4	-0.0488	-1.0344
Q6AWC2	-0.2471	-0.18895	-0.218025	17.8081	0.00633365	0.0745177	FALSE	4	-0.05815	-1.04113
Q8WUJ3-2	0.4851	0.079525	0.282313	17.8364	0.00631272	0.0745177	FALSE	4	0.405575	1.32462
M0R1G1	0.3276	0.2207	0.27415	17.7338	0.00638902	0.0745177	FALSE	4	0.1069	1.07691
O14924-4	0.080685	0.29785	0.189268	17.7282	0.00639322	0.0745177	FALSE	4	-0.217165	-1.16245
Q5T321	0.144015	0.3183	0.231157	17.818	0.00632635	0.0745177	FALSE	4	-0.174285	-1.12841
F8VV56	0.6478	0.33355	0.490675	17.7425	0.00638256	0.0745177	FALSE	4	0.31425	1.24337
Q9BYE7	-0.25375	-0.1652	-0.209475	17.6565	0.00644742	0.0748959	FALSE	4	-0.08855	-1.0633
H0YL49	-0.3399	0.03245	-0.153725	17.6684	0.0064384	0.0748959	FALSE	4	-0.37235	-1.29446
Q9BW60	0.336	0.3938	0.3649	17.6519	0.00645092	0.0748959	FALSE	4	-0.0578	-1.04088
E2QRF9	-0.43965	-0.0533615	-0.246506	17.6247	0.00647165	0.0750393	FALSE	4	-0.386288	-1.30703
Q969K0	0.147	0.26455	0.205775	17.5921	0.00649664	0.0751347	FALSE	4	-0.11755	-1.08489
Q6NUP7	0.0446695	0.88485	0.46476	17.5938	0.0064953	0.0751347	FALSE	4	-0.84018	-1.79027
C9JW74	-0.21025	-0.32725	-0.26875	17.5491	0.00652977	0.0754205	FALSE	4	0.117	1.08448
Q01105-2	-0.3107	-0.13845	-0.224575	17.5338	0.00654162	0.0754602	FALSE	4	-0.17225	-1.12681
Q9NPC4	0.25915	-0.2338	0.012675	17.5063	0.00656299	0.0756094	FALSE	4	0.49295	1.40732
Q99871-3	-0.3341	0.116185	-0.108957	17.4821	0.00658189	0.0757298	FALSE	4	-0.450285	-1.36631
E7ET33	-0.24305	-0.4025	-0.322775	17.4589	0.00660012	0.0758421	FALSE	4	0.15945	1.11686
F5GY03	-0.24245	-0.5164	-0.379425	17.4254	0.00662648	0.0759503	FALSE	4	0.27395	1.20911
Q86SK9-2	0.05568	0.4058	0.23074	17.4296	0.00662314	0.0759503	FALSE	4	-0.35012	-1.27467
Q9P2E9-2	0.33135	-0.002383	0.164484	17.4029	0.00664427	0.07596	FALSE	4	0.333733	1.26027
O96013-4	0.13895	0.315	0.226975	17.4071	0.00664098	0.07596	FALSE	4	-0.17605	-1.12979
Q9Y666	0.094365	-0.4885	-0.197068	17.297	0.00672908	0.0768316	FALSE	4	0.582865	1.49782
O60503	-0.1723	-0.3677	-0.27	17.2601	0.00675895	0.0768405	FALSE	4	0.1954	1.14504
H7C2G3	0.025177	-0.30965	-0.142236	17.262	0.00675737	0.0768405	FALSE	4	0.334827	1.26123
Q7L4E1	-0.32985	-0.089325	-0.209588	17.2537	0.00676416	0.0768405	FALSE	4	-0.240525	-1.18142
P13726	0.28435	0.3383	0.311325	17.2837	0.00673981	0.0768405	FALSE	4	-0.05395	-1.0381
Q15464	0.10007	0.3407	0.220385	17.2325	0.00678143	0.0769392	FALSE	4	-0.24063	-1.18151
P10415-2	0.2367	0.39535	0.316025	17.2109	0.00679911	0.0770422	FALSE	4	-0.15865	-1.11624
E7EX44	-0.5794	-1.68185	-1.13062	17.1302	0.00686567	0.0772106	FALSE	4	1.10245	2.14719
P35219	-0.08023	-0.5214	-0.300815	17.0842	0.00690403	0.0772106	FALSE	4	0.44117	1.3577
Q6PL18	-0.24965	-0.3694	-0.309525	17.0811	0.00690667	0.0772106	FALSE	4	0.11975	1.08655
F5H590	-0.3213	-0.36635	-0.343825	17.1556	0.0068446	0.0772106	FALSE	4	0.04505	1.03172
D6RFW1	-0.36755	-0.14766	-0.257605	17.1116	0.00688115	0.0772106	FALSE	4	-0.21989	-1.16464
H9ZYI9	-0.32745	-0.06923	-0.19834	17.1294	0.00686634	0.0772106	FALSE	4	-0.25822	-1.196
F6U1T9	-0.41125	-0.06606	-0.238655	17.1696	0.00683309	0.0772106	FALSE	4	-0.34519	-1.27032
P56282-2	0.03915	0.3007	0.169925	17.1176	0.00687614	0.0772106	FALSE	4	-0.26155	-1.19877
B1ALU1	-0.15	0.3654	0.1077	17.0877	0.00690109	0.0772106	FALSE	4	-0.5154	-1.42939
E9PFS7	0.10435	0.4576	0.280975	17.1522	0.00684745	0.0772106	FALSE	4	-0.35325	-1.27744
Q99963-2	0.024875	0.61025	0.317563	17.0786	0.00690873	0.0772106	FALSE	4	-0.585375	-1.50043
Q16629-3	-0.35055	-0.116155	-0.233352	17.0494	0.00693327	0.0773264	FALSE	4	-0.234395	-1.17641
O14828	0.099965	0.2835	0.191733	17.0458	0.00693634	0.0773264	FALSE	4	-0.183535	-1.13566
Q687X5-2	0.7474	-1.20535	-0.228975	17.0065	0.00696959	0.0776006	FALSE	4	1.95275	3.87112
P08572	0.3203	-0.7323	-0.206	16.9949	0.00697945	0.0776139	FALSE	4	1.0526	2.07426
Q13287	-0.23625	-0.1867	-0.211475	16.9841	0.00698867	0.0776201	FALSE	4	-0.04955	-1.03494
H7C0S8	0.3376	0.6076	0.4726	16.9706	0.00700015	0.0776514	FALSE	4	-0.27	-1.20581
F5GX71	0.066865	-0.28985	-0.111492	16.9481	0.00701944	0.0777691	FALSE	4	0.356715	1.28051
Q15743	0.49935	-0.06616	0.216595	16.9138	0.00704891	0.0778071	FALSE	4	0.56551	1.47991
B4DM89	-0.47205	0.06105	-0.2055	16.9175	0.00704573	0.0778071	FALSE	4	-0.5331	-1.44704
P08648	0.027835	0.42115	0.224493	16.916	0.00704702	0.0778071	FALSE	4	-0.393315	-1.31341
F5H3Y2	-0.4366	0.141405	-0.147597	16.8645	0.00709165	0.0781827	FALSE	4	-0.578005	-1.49278
P05556-2	0.18045	0.3307	0.255575	16.8494	0.00710483	0.0782008	FALSE	4	-0.15025	-1.10976
Q8TAQ9-2	0.3492	0.343	0.3461	16.8426	0.00711075	0.0782008	FALSE	4	0.0062	1.00431
P15813	-0.145225	-0.5549	-0.350062	16.8209	0.00712974	0.0783136	FALSE	4	0.409675	1.32839
Q9NYY3	-0.26695	-0.1405	-0.203725	16.8047	0.00714399	0.0783741	FALSE	4	-0.12645	-1.0916
P51809	0.2654	0.3028	0.2841	16.7914	0.00715565	0.078406	FALSE	4	-0.0374	-1.02626
P07305-2	0.095885	-0.45175	-0.177932	16.7643	0.00717956	0.0785497	FALSE	4	0.547635	1.46169
Q08AN1	0.26675	0.20655	0.23665	16.7474	0.00719461	0.0785497	FALSE	4	0.0602	1.04261
Q9UF56	0.2762	0.21765	0.246925	16.7469	0.00719506	0.0785497	FALSE	4	0.05855	1.04142
E5RGQ3	-0.4913	-0.1689	-0.3301	16.7213	0.00721779	0.0785846	FALSE	4	-0.3224	-1.25041
Q9H9S5	0.1469	0.26825	0.207575	16.7138	0.00722456	0.0785846	FALSE	4	-0.12135	-1.08775
O96028	0.17445	0.36485	0.26965	16.7173	0.00722143	0.0785846	FALSE	4	-0.1904	-1.14108
H3BUT5	-0.060685	-0.3669	-0.213792	16.6575	0.00727507	0.0788469	FALSE	4	0.306215	1.23646
P26885	0.31235	0.04676	0.179555	16.6613	0.00727168	0.0788469	FALSE	4	0.26559	1.20213
Q17RY0-3	0.2447	0.25265	0.248675	16.6737	0.00726051	0.0788469	FALSE	4	-0.00795	-1.00553
Q9H4W6-2	-0.3485	-0.24975	-0.299125	16.6248	0.0073047	0.0790499	FALSE	4	-0.09875	-1.07085
Q96JA1	0.3025	0.41235	0.357425	16.6174	0.00731143	0.0790499	FALSE	4	-0.10985	-1.07912
Q9BVG8-2	0.25645	0.2074	0.231925	16.6075	0.0073204	0.0790515	FALSE	4	0.04905	1.03458
Q13825-2	-0.12287	-0.37215	-0.24751	16.5836	0.00734224	0.0790968	FALSE	4	0.24928	1.18861
S4R2X4	0.2409	0.22505	0.232975	16.5855	0.00734044	0.0790968	FALSE	4	0.01585	1.01105
Q8NI22-2	-0.4371	0.1589	-0.1391	16.5737	0.00735126	0.0790988	FALSE	4	-0.596	-1.51152
Q9Y426	0.2193	0.25715	0.238225	16.5553	0.0073682	0.079186	FALSE	4	-0.03785	-1.02658
O94888	-0.22995	-0.2335	-0.231725	16.5335	0.00738818	0.0793057	FALSE	4	0.00355	1.00246
Q13257	-0.024534	0.30285	0.139158	16.5118	0.00740827	0.0794262	FALSE	4	-0.327384	-1.25474
P54762	0.0719305	0.3505	0.211215	16.5007	0.0074186	0.079442	FALSE	4	-0.27857	-1.21299
U3KQ88	-0.38255	-0.008467	-0.195509	16.4736	0.00744381	0.0796168	FALSE	4	-0.374083	-1.29602
Q8N6I1-2	0.01718	-0.3615	-0.17216	16.4517	0.00746424	0.0796452	FALSE	4	0.37868	1.30015
Q9Y573-2	-0.08787	-0.3168	-0.202335	16.4601	0.00745642	0.0796452	FALSE	4	0.22893	1.17197
P25940	-0.283611	-0.95585	-0.61973	16.3944	0.00751818	0.079652	FALSE	4	0.672239	1.59354
P06702	0.5668	-0.45665	0.055075	16.4111	0.00750239	0.079652	FALSE	4	1.02345	2.03277
Q9H788-2	-0.18911	-0.4087	-0.298905	16.4307	0.00748392	0.079652	FALSE	4	0.21959	1.1644
E7ESF6	-0.2652	-0.25005	-0.257625	16.441	0.00747425	0.079652	FALSE	4	-0.01515	-1.01056
H3BS34	0.42005	-0.1997	0.110175	16.4005	0.0075124	0.079652	FALSE	4	0.61975	1.53661
O00391	0.078965	0.4493	0.264132	16.3944	0.0075182	0.079652	FALSE	4	-0.370335	-1.29265
Q9Y2W6-3	-0.2522	-0.20005	-0.226125	16.3717	0.00753965	0.0797849	FALSE	4	-0.05215	-1.03681
Q9H161	0.041475	-0.5062	-0.232362	16.3533	0.00755713	0.0798757	FALSE	4	0.547675	1.46173
E9PDB0	-0.05844	-0.51915	-0.288795	16.3253	0.00758388	0.0800639	FALSE	4	0.46071	1.37622
P54253	-0.06743	-0.38535	-0.22639	16.2897	0.00761811	0.0803307	FALSE	4	0.31792	1.24653
Q9Y294	-0.45535	-0.2594	-0.357375	16.2334	0.00767259	0.0805879	FALSE	4	-0.19595	-1.14548
Q5EBL4	-0.2537	-0.2456	-0.24965	16.2294	0.00767653	0.0805879	FALSE	4	-0.0081	-1.00563
P10909-4	-0.26695	-0.1592	-0.213075	16.2182	0.00768745	0.0805879	FALSE	4	-0.10775	-1.07755
Q8N1W1-4	0.1559	0.2549	0.2054	16.25	0.00765651	0.0805879	FALSE	4	-0.099	-1.07103
O14763-2	0.1613	0.2915	0.2264	16.2183	0.00768737	0.0805879	FALSE	4	-0.1302	-1.09445
Q96IP4	0.33025	-0.0878	0.121225	16.1769	0.00772791	0.0809174	FALSE	4	0.41805	1.33612
O15519-13	0.4531	0.12596	0.28953	16.1448	0.00775957	0.0810595	FALSE	4	0.32714	1.25452
M0QXD0	0.101055	0.4166	0.258827	16.1506	0.00775386	0.0810595	FALSE	4	-0.315545	-1.24448
Q02818	-0.136115	-0.31585	-0.225983	16.1274	0.00777686	0.0811455	FALSE	4	0.179735	1.13268
P61764	0.28125	0.2313	0.256275	16.117	0.00778715	0.0811584	FALSE	4	0.04995	1.03523
O15031	0.01197	-0.33205	-0.16004	16.1009	0.0078032	0.0812313	FALSE	4	0.34402	1.26929
P20138	0.03443	-0.4529	-0.209235	16.0747	0.00782939	0.0813149	FALSE	4	0.48733	1.40185
P53384-2	-0.1996	-0.2396	-0.2196	16.081	0.00782308	0.0813149	FALSE	4	0.04	1.02811
Q8IXQ4	-0.22705	-0.2946	-0.260825	16.0307	0.00787367	0.0813165	FALSE	4	0.06755	1.04794
Q4U2R6	-0.26635	-0.1414	-0.203875	16.053	0.00785118	0.0813165	FALSE	4	-0.12495	-1.09047
Q9GZY4	0.2975	0.100655	0.199077	16.0278	0.00787654	0.0813165	FALSE	4	0.196845	1.14619
F5GX82	0.1306	0.26375	0.197175	16.0205	0.00788397	0.0813165	FALSE	4	-0.13315	-1.09669
C9J0Y1	0.061215	0.2898	0.175508	16.0484	0.0078558	0.0813165	FALSE	4	-0.228585	-1.17169
Q8TDQ7-4	0.119215	0.30405	0.211633	16.0387	0.00786552	0.0813165	FALSE	4	-0.184835	-1.13669
P00813	-0.2576	-0.405	-0.3313	15.9222	0.00798429	0.0822054	FALSE	4	0.1474	1.10757
Q96HA8	-0.20565	-0.24915	-0.2274	15.8971	0.00801021	0.0822054	FALSE	4	0.0435	1.03061
P51687	-0.1929	-0.2185	-0.2057	15.8854	0.00802231	0.0822054	FALSE	4	0.0256	1.0179
Q6ZNC8-3	0.45785	-0.13575	0.16105	15.8987	0.00800854	0.0822054	FALSE	4	0.5936	1.50901
P06753-3	-0.50465	-0.095405	-0.300028	15.8827	0.00802519	0.0822054	FALSE	4	-0.409245	-1.32799
P52566	-0.3036	0.12209	-0.090755	15.8887	0.00801891	0.0822054	FALSE	4	-0.42569	-1.34321
H0YCH8	-0.17705	-0.3068	-0.241925	15.8547	0.00805424	0.0824089	FALSE	4	0.12975	1.0941
Q96MK2	0.57265	-0.122725	0.224963	15.8368	0.00807294	0.082506	FALSE	4	0.695375	1.61931
Q8NB14-2	0.034205	0.46845	0.251327	15.8123	0.00809868	0.0826748	FALSE	4	-0.434245	-1.3512
Q14DG7	-0.29454	-0.88005	-0.587295	15.776	0.00813696	0.082971	FALSE	4	0.58551	1.50057
Q56NI9	-0.153	-0.33635	-0.244675	15.7508	0.00816368	0.0830991	FALSE	4	0.18335	1.13552
Q5BKU9	-0.47345	-0.20712	-0.340285	15.7467	0.00816806	0.0830991	FALSE	4	-0.26633	-1.20274
Q8WWG9	-0.4916	-0.06615	-0.278875	15.699	0.00821903	0.0835229	FALSE	4	-0.42545	-1.34299
C9JHI2	-0.0604	-0.4171	-0.23875	15.6307	0.00829281	0.0835679	FALSE	4	0.3567	1.28049
P0C7T5	-0.02051	-0.2925	-0.156505	15.6257	0.00829826	0.0835679	FALSE	4	0.27199	1.20747
D6RB33	-0.27885	-0.28385	-0.28135	15.6111	0.00831422	0.0835679	FALSE	4	0.005	1.00347
Q8WZA0	-0.3304	-0.0768	-0.2036	15.6319	0.00829151	0.0835679	FALSE	4	-0.2536	-1.19218
B4DP21	-0.3538	-0.02999	-0.191895	15.6357	0.00828745	0.0835679	FALSE	4	-0.32381	-1.25163
F8WE90	0.33655	0.24735	0.29195	15.6301	0.00829349	0.0835679	FALSE	4	0.0892	1.06378
P10721-2	-0.1699	0.252	0.04105	15.6644	0.00825629	0.0835679	FALSE	4	-0.4219	-1.33969
Q13753-2	-0.057275	0.29795	0.120338	15.6236	0.00830056	0.0835679	FALSE	4	-0.355225	-1.27919
O95786	0.051932	0.3202	0.186066	15.6399	0.00828282	0.0835679	FALSE	4	-0.268268	-1.20436
Q86Z02-4	0.09341	0.34955	0.22148	15.6088	0.0083167	0.0835679	FALSE	4	-0.25614	-1.19428
Q13761	0.218515	-1.49425	-0.637868	15.4311	0.00851402	0.0835893	FALSE	4	1.71277	3.27788
B4DGI9	-0.297085	-0.5566	-0.426843	15.4694	0.00847088	0.0835893	FALSE	4	0.259515	1.19708
Q15052-2	0.070815	-0.43745	-0.183317	15.4609	0.00848041	0.0835893	FALSE	4	0.508265	1.42234
Q9HAU0	0.022165	-0.393	-0.185418	15.4704	0.00846986	0.0835893	FALSE	4	0.415165	1.33345
P42702	-0.12872	-0.3775	-0.25311	15.4335	0.00851133	0.0835893	FALSE	4	0.24878	1.1882
P13611-2	0.018055	-0.37015	-0.176047	15.4326	0.00851235	0.0835893	FALSE	4	0.388205	1.30876
P16455	-0.16798	-0.3201	-0.24404	15.4656	0.00847515	0.0835893	FALSE	4	0.15212	1.1112
Q9Y3B9	-0.511	-0.2966	-0.4038	15.5469	0.00838466	0.0835893	FALSE	4	-0.2144	-1.16022
P12109	0.4126	-0.1529	0.12985	15.5173	0.00841747	0.0835893	FALSE	4	0.5655	1.4799
Q8WX93-3	-0.3838	-0.1512	-0.2675	15.4327	0.00851222	0.0835893	FALSE	4	-0.2326	-1.17495
F5H4Q5	-0.31335	-0.02981	-0.17158	15.5159	0.00841905	0.0835893	FALSE	4	-0.28354	-1.21718
Q9ULR5	-0.6093	0.0097	-0.2998	15.5844	0.00834339	0.0835893	FALSE	4	-0.619	-1.53581
Q08AG7	-0.43695	0.02851	-0.20422	15.5162	0.00841875	0.0835893	FALSE	4	-0.46546	-1.38076
J3KT60	0.308	0.0423035	0.175152	15.562	0.00836807	0.0835893	FALSE	4	0.265697	1.20222
P17275	0.27585	0.101975	0.188913	15.4672	0.00847338	0.0835893	FALSE	4	0.173875	1.12808
Q9ULD6-3	0.5265	0.191865	0.359183	15.5537	0.00837721	0.0835893	FALSE	4	0.334635	1.26106
F5H0K8	0.3475	0.20935	0.278425	15.5295	0.00840399	0.0835893	FALSE	4	0.13815	1.10049
Q5BJH7-6	0.24325	0.2101	0.226675	15.4305	0.00851467	0.0835893	FALSE	4	0.03315	1.02324
F8W1A7	-0.13723	0.32615	0.09446	15.5695	0.00835976	0.0835893	FALSE	4	-0.46338	-1.37877
D6RAY7	0.0921	0.3453	0.2187	15.5738	0.00835508	0.0835893	FALSE	4	-0.2532	-1.19185
Q86UY8-2	-0.00043	0.3859	0.192735	15.4707	0.00846949	0.0835893	FALSE	4	-0.38633	-1.30706
H7C3Z9	-1.29165	-3.5843	-2.43797	15.3417	0.00861574	0.0843045	FALSE	4	2.29265	4.89955
C9J7Z1	-0.4626	-0.23315	-0.347875	15.3464	0.0086104	0.0843045	FALSE	4	-0.22945	-1.17239
G5E979	0.025285	0.29615	0.160718	15.3504	0.00860583	0.0843045	FALSE	4	-0.270865	-1.20653
Q16842	0.10952	-0.27495	-0.082715	15.3147	0.00864694	0.0845175	FALSE	4	0.38447	1.30538
H0YFT5	0.084675	0.29775	0.191213	15.2876	0.00867822	0.0847308	FALSE	4	-0.213075	-1.15916
Q9UMR2	-0.21425	-0.224	-0.219125	15.2685	0.00870041	0.0847959	FALSE	4	0.00975	1.00678
B7ZAR3	0.2804	0.2115	0.24595	15.2656	0.00870381	0.0847959	FALSE	4	0.0689	1.04892
Q13232	0.05541	-0.307	-0.125795	15.2487	0.00872352	0.084803	FALSE	4	0.36241	1.28557
H3BN55	0.0146585	-0.2811	-0.133221	15.2245	0.00875184	0.084803	FALSE	4	0.295758	1.22753
H0YEF3	-0.29525	0.035023	-0.130113	15.2498	0.00872227	0.084803	FALSE	4	-0.330273	-1.25725
Q9UKA8-2	-0.3036	0.0455225	-0.129039	15.2273	0.00874855	0.084803	FALSE	4	-0.349123	-1.27379
Q9P0L2	-0.3406	0.2947	-0.02295	15.234	0.00874071	0.084803	FALSE	4	-0.6353	-1.55326
Q9UBS0	-0.042539	-0.32795	-0.185245	15.1562	0.00883262	0.0852106	FALSE	4	0.285411	1.21876
Q9NXS2	0.3113	0.17955	0.245425	15.1553	0.00883361	0.0852106	FALSE	4	0.13175	1.09562
O15427	0.34915	0.18085	0.265	15.1703	0.00881587	0.0852106	FALSE	4	0.1683	1.12373
Q8WWW0-2	-0.103215	0.3466	0.121692	15.1488	0.00884144	0.0852106	FALSE	4	-0.449815	-1.36587
P35556	-0.05843	0.3893	0.165435	15.1506	0.00883925	0.0852106	FALSE	4	-0.44773	-1.36389
B1AL88	0.19545	-0.3357	-0.070125	15.1027	0.00889662	0.0856007	FALSE	4	0.53115	1.44508
H0Y7A7	-0.6207	-0.01185	-0.316275	15.099	0.00890102	0.0856007	FALSE	4	-0.60885	-1.52504
Q7L9B9	-0.18925	-0.2429	-0.216075	15.0861	0.00891654	0.085658	FALSE	4	0.05365	1.03789
Q96CW6	-0.2152	-0.188	-0.2016	15.0603	0.00894779	0.0858662	FALSE	4	-0.0272	-1.01903
P00742	-0.26155	-0.2623	-0.261925	15.0168	0.00900065	0.0862114	FALSE	4	0.00075	1.00052
B4DJJ3	0.28895	0.073395	0.181172	15.007	0.00901261	0.0862114	FALSE	4	0.215555	1.16115
O15243	0.268	0.089115	0.178558	15.0148	0.00900308	0.0862114	FALSE	4	0.178885	1.13201
Q8N2I9	0.15775	0.2353	0.196525	14.9857	0.00903876	0.0863693	FALSE	4	-0.07755	-1.05522
H3BMU3	-0.4961	-0.176613	-0.336356	14.9696	0.00905863	0.0864284	FALSE	4	-0.319487	-1.24789
Q07021	-0.45535	-0.165145	-0.310248	14.965	0.00906423	0.0864284	FALSE	4	-0.290205	-1.22281
Q9P016-2	-0.1537	-0.27115	-0.212425	14.9455	0.00908838	0.0865666	FALSE	4	0.11745	1.08482
Q14865	0.08582	-0.3503	-0.13224	14.9303	0.00910729	0.0866058	FALSE	4	0.43612	1.35296
Q07817-2	-0.2155	-0.3326	-0.27405	14.9266	0.00911183	0.0866058	FALSE	4	0.1171	1.08455
Q9NYJ1	-0.5599	-0.099955	-0.329927	14.9089	0.00913385	0.086676	FALSE	4	-0.459945	-1.37549
Q7L5Y1-2	-0.17865	0.30685	0.0641	14.9052	0.00913855	0.086676	FALSE	4	-0.4855	-1.40007
F5H0M4	0.1996	-0.26295	-0.031675	14.8974	0.00914832	0.0866769	FALSE	4	0.46255	1.37798
P18065	0.342225	-0.6051	-0.131438	14.8691	0.00918376	0.0867392	FALSE	4	0.947325	1.92829
M0R1C8	-0.1498	-0.35465	-0.252225	14.8725	0.00917948	0.0867392	FALSE	4	0.20485	1.15257
P08195-3	-0.23995	-0.30825	-0.2741	14.869	0.00918392	0.0867392	FALSE	4	0.0683	1.04848
P11532-8	-0.134095	-0.30545	-0.219773	14.8485	0.00920969	0.0867696	FALSE	4	0.171355	1.12612
H0Y2P5	0.25205	0.1841	0.218075	14.8434	0.00921618	0.0867696	FALSE	4	0.06795	1.04823
Q8NG31-2	0.00511	0.37325	0.18918	14.8464	0.00921239	0.0867696	FALSE	4	-0.36814	-1.29069
Q4G0I0	0.18445	-0.29765	-0.0566	14.8232	0.00924179	0.0868283	FALSE	4	0.4821	1.39678
Q52LW3	0.0012	0.42105	0.211125	14.8302	0.00923286	0.0868283	FALSE	4	-0.41985	-1.33779
Q5QNY5	-0.35495	-0.13115	-0.24305	14.8117	0.00925629	0.0868734	FALSE	4	-0.2238	-1.16781
Q16576-2	-0.3316	-0.02163	-0.176615	14.7927	0.0092806	0.0870104	FALSE	4	-0.30997	-1.23968
Q6IQ22	0.102605	0.28185	0.192227	14.7837	0.00929204	0.0870267	FALSE	4	-0.179245	-1.13229
A8MTS1	-0.6055	-1.0174	-0.81145	14.7349	0.00935478	0.0870684	FALSE	4	0.4119	1.33044
Q68D86	-0.08795	-1.0074	-0.547675	14.7385	0.00935008	0.0870684	FALSE	4	0.91945	1.89139
O76083-9	0.4468	-0.6124	-0.0828	14.7588	0.00932399	0.0870684	FALSE	4	1.0592	2.08378
Q6P9G9-3	-0.1266	-0.281	-0.2038	14.7452	0.00934141	0.0870684	FALSE	4	0.1544	1.11296
P55085	-0.2489	0.293	0.02205	14.7482	0.00933765	0.0870684	FALSE	4	-0.5419	-1.45589
Q6ZTW0-2	0.20284	0.40305	0.302945	14.7688	0.00931111	0.0870684	FALSE	4	-0.20021	-1.14887
Q9Y639-1	0.35675	0.11422	0.235485	14.7235	0.00936946	0.0871145	FALSE	4	0.24253	1.18307
E9PPN9	0.03285	-0.6139	-0.290525	14.7148	0.00938073	0.087129	FALSE	4	0.64675	1.56564
Q71DI3	-0.4083	-0.24985	-0.329075	14.7054	0.00939291	0.0871518	FALSE	4	-0.15845	-1.11609
E9PFD7	0.17475	0.2194	0.197075	14.6695	0.00943965	0.0873144	FALSE	4	-0.04465	-1.03143
Q8N5G0-2	0.25235	0.23495	0.24365	14.6713	0.00943733	0.0873144	FALSE	4	0.0174	1.01213
Q92968	0.192	0.2607	0.22635	14.6824	0.00942288	0.0873144	FALSE	4	-0.0687	-1.04877
Q9UKX5	0.04775	-0.63845	-0.29535	14.6466	0.00946977	0.0873194	FALSE	4	0.6862	1.60904
F8W840	0.38675	-0.3735	0.006625	14.632	0.00948891	0.0873194	FALSE	4	0.76025	1.69378
Q96QB1-6	-0.13695	-0.24095	-0.18895	14.6534	0.00946074	0.0873194	FALSE	4	0.104	1.07475
F5H6Q4	-0.3898	-0.16895	-0.279375	14.661	0.00945085	0.0873194	FALSE	4	-0.22085	-1.16542
O00622	0.00298	0.37455	0.188765	14.6366	0.00948291	0.0873194	FALSE	4	-0.37157	-1.29376
P05091	-0.073665	-0.29055	-0.182108	14.621	0.00950339	0.087363	FALSE	4	0.216885	1.16222
M0R0B4	-0.44825	-0.0727555	-0.260503	14.5517	0.00959551	0.0881194	FALSE	4	-0.375495	-1.29728
P98160	-0.00075	-0.5767	-0.288725	14.5183	0.00964045	0.0884095	FALSE	4	0.57595	1.49066
Q9Y2B0	-0.3074	-0.3379	-0.32265	14.5136	0.00964682	0.0884095	FALSE	4	0.0305	1.02137
F8WF15	-0.48055	0.1693	-0.155625	14.506	0.00965697	0.0884121	FALSE	4	-0.64985	-1.56901
O75147-2	0.081775	-0.28005	-0.0991375	14.493	0.00967465	0.0884836	FALSE	4	0.361825	1.28505
I3L4V0	-0.5841	0.048605	-0.267748	14.4782	0.00969472	0.0885767	FALSE	4	-0.632705	-1.55047
P22570-4	-0.17055	-0.2413	-0.205925	14.4315	0.00975834	0.0888828	FALSE	4	0.07075	1.05026
Q9Y5R4	-0.19525	0.2176	0.011175	14.4212	0.00977252	0.0888828	FALSE	4	-0.41285	-1.33131
F8WDG0	-0.25145	0.27385	0.0112	14.4121	0.00978506	0.0888828	FALSE	4	-0.5253	-1.43923
P13682	0.17636	0.4243	0.30033	14.4331	0.00975614	0.0888828	FALSE	4	-0.24794	-1.18751
Q14012	-0.237895	0.4665	0.114303	14.4102	0.00978772	0.0888828	FALSE	4	-0.704395	-1.62946
Q96IT1	0.62685	0.54695	0.5869	14.4436	0.00974186	0.0888828	FALSE	4	0.0799	1.05694
H3BPW2	0.3274	0.2665	0.29695	14.3743	0.00983727	0.0892423	FALSE	4	0.0609	1.04312
Q14699	0.054325	0.3166	0.185463	14.3454	0.00987749	0.0895166	FALSE	4	-0.262275	-1.19937
O14494	0.4276	0.00495	0.216275	14.3335	0.00989412	0.0895768	FALSE	4	0.42265	1.34039
Q96SK2-2	-0.084785	-0.2611	-0.172942	14.2996	0.00994168	0.0896452	FALSE	4	0.176315	1.12999
Q99614	-0.30375	-0.043235	-0.173492	14.3121	0.00992408	0.0896452	FALSE	4	-0.260515	-1.19791
P43490	0.2469	0.16055	0.203725	14.2996	0.00994166	0.0896452	FALSE	4	0.08635	1.06168
Q96MT1	0.2499	0.4948	0.37235	14.3091	0.00992831	0.0896452	FALSE	4	-0.2449	-1.18501
C9JJX6	0.12257	0.30135	0.21196	14.287	0.00995935	0.0897143	FALSE	4	-0.17878	-1.13193
K7EMQ5	-0.1631	-0.35645	-0.259775	14.2736	0.00997837	0.0897953	FALSE	4	0.19335	1.14342
Q8IXI1	0.032215	-0.33255	-0.150168	14.2625	0.0099941	0.0898466	FALSE	4	0.364765	1.28767
Q02952-3	-0.2354	0.14075	-0.047325	14.2527	0.010008	0.0898817	FALSE	4	-0.37615	-1.29787
Q16270-2	0.02155	-0.4782	-0.228325	14.2078	0.0100721	0.0900116	FALSE	4	0.49975	1.41397
Q08357	-0.017557	-0.416	-0.216779	14.2259	0.0100461	0.0900116	FALSE	4	0.398443	1.31808
Q8IV32	-0.38615	-0.116365	-0.251258	14.2137	0.0100636	0.0900116	FALSE	4	-0.269785	-1.20563
O43765	-0.31115	-0.02376	-0.167455	14.2283	0.0100428	0.0900116	FALSE	4	-0.28739	-1.22043
Q9BV68-2	-0.2464	0.1669	-0.03975	14.2074	0.0100727	0.0900116	FALSE	4	-0.4133	-1.33173
P05534	0.103445	-0.3184	-0.107478	14.1921	0.0100946	0.0901171	FALSE	4	0.421845	1.33964
O75976	0.2782	-0.1565	0.06085	14.1815	0.01011	0.0901647	FALSE	4	0.4347	1.35163
K7EQ07	0.5689	-0.5392	0.01485	14.1626	0.0101371	0.0903173	FALSE	4	1.1081	2.15562
Q13439-4	0.10464	0.2605	0.18257	14.1493	0.0101565	0.0904003	FALSE	4	-0.15586	-1.11409
Q9BXL7	-0.01507	0.31	0.147465	14.1341	0.0101786	0.0905067	FALSE	4	-0.32507	-1.25273
Q9HCE3	0.091685	-0.43405	-0.171182	14.0884	0.0102454	0.0906406	FALSE	4	0.525735	1.43967
P04040	-0.11305	-0.31915	-0.2161	14.0823	0.0102543	0.0906406	FALSE	4	0.2061	1.15357
P49589-3	-0.133295	-0.27795	-0.205623	14.0999	0.0102285	0.0906406	FALSE	4	0.144655	1.10547
Q9NRY2-2	0.41185	-0.241495	0.0851775	14.0898	0.0102433	0.0906406	FALSE	4	0.653345	1.57281
Q96BR5	-0.2622	-0.09677	-0.179485	14.086	0.0102489	0.0906406	FALSE	4	-0.16543	-1.1215
Q9GZT9	0.28125	0.2177	0.249475	14.0875	0.0102468	0.0906406	FALSE	4	0.06355	1.04503
Q5KU26	-0.144175	-0.46645	-0.305312	13.9999	0.0103767	0.0908395	FALSE	4	0.322275	1.2503
O95644-6	0.028795	-0.44345	-0.207327	13.9935	0.0103862	0.0908395	FALSE	4	0.472245	1.38727
O75762	0.018155	-0.41055	-0.196197	14.0146	0.0103547	0.0908395	FALSE	4	0.428705	1.34602
Q460N5-4	-0.128	-0.24515	-0.186575	14.0578	0.0102905	0.0908395	FALSE	4	0.11715	1.08459
E5RHG8	-0.31875	-0.17135	-0.24505	13.9853	0.0103985	0.0908395	FALSE	4	-0.1474	-1.10757
Q99417	-0.33375	-0.04128	-0.187515	14.0213	0.0103447	0.0908395	FALSE	4	-0.29247	-1.22474
Q96GN5-5	-0.3375	0.0589	-0.1393	13.9992	0.0103777	0.0908395	FALSE	4	-0.3964	-1.31622
P24534	-0.38965	0.08933	-0.15016	14.0219	0.0103438	0.0908395	FALSE	4	-0.47898	-1.39376
E9PLG6	-0.2491	0.2181	-0.0155	14.0377	0.0103203	0.0908395	FALSE	4	-0.4672	-1.38242
A8MT69-3	-0.207	0.23395	0.013475	14.0525	0.0102983	0.0908395	FALSE	4	-0.44095	-1.3575
Q9UPW5-2	0.15445	0.25525	0.20485	14.0071	0.0103659	0.0908395	FALSE	4	-0.1008	-1.07237
Q8N556	0.20455	0.32215	0.26335	13.9898	0.0103918	0.0908395	FALSE	4	-0.1176	-1.08493
P48200	0.24845	-0.2402	0.004125	13.9419	0.0104639	0.0912228	FALSE	4	0.48865	1.40313
B7Z4M2	-0.27985	-0.146215	-0.213033	13.9332	0.0104771	0.0912228	FALSE	4	-0.133635	-1.09705
Q15170-2	-0.39525	-0.003775	-0.199513	13.9154	0.0105041	0.0912228	FALSE	4	-0.391475	-1.31173
C9JLR9	0.2888	0.1667	0.22775	13.9461	0.0104576	0.0912228	FALSE	4	0.1221	1.08832
I3L506	-0.31295	0.22475	-0.0441	13.9047	0.0105204	0.0912228	FALSE	4	-0.5377	-1.45166
Q15398-3	-0.3025	0.2653	-0.0186	13.9026	0.0105237	0.0912228	FALSE	4	-0.5678	-1.48226
F8VWB0	0.30965	0.3123	0.310975	13.9169	0.0105019	0.0912228	FALSE	4	-0.00265	-1.00184
H0YHN7	-0.0227285	0.32325	0.150261	13.9111	0.0105108	0.0912228	FALSE	4	-0.345979	-1.27101
P18848	-0.02668	0.2938	0.13356	13.8881	0.0105459	0.0913268	FALSE	4	-0.32048	-1.24875
Q2TAP0	0.21545	0.23375	0.2246	13.8442	0.0106135	0.0917843	FALSE	4	-0.0183	-1.01277
B4E3S0	-0.11835	0.3068	0.094225	13.8404	0.0106192	0.0917843	FALSE	4	-0.42515	-1.34271
O75061-4	-0.3145	-0.13999	-0.227245	13.8026	0.0106779	0.0920254	FALSE	4	-0.17451	-1.12858
Q8TAM1	-0.2726	-0.058075	-0.165337	13.8074	0.0106705	0.0920254	FALSE	4	-0.214525	-1.16032
Q8IWT1-2	-0.7368	0.0099	-0.36345	13.8073	0.0106706	0.0920254	FALSE	4	-0.7467	-1.67795
Q5XG87-2	0.208	-0.18815	0.009925	13.7797	0.0107137	0.0921542	FALSE	4	0.39615	1.31599
F8VYB8	-0.2769	-0.1699	-0.2234	13.7745	0.0107219	0.0921542	FALSE	4	-0.107	-1.07699
Q8TDW0	0.2407	0.1481	0.1944	13.7733	0.0107237	0.0921542	FALSE	4	0.0926	1.06629
Q96JG8-2	0.03257	-0.3026	-0.135015	13.7275	0.010796	0.0923212	FALSE	4	0.33517	1.26153
Q6DKJ4	-0.2061	-0.21385	-0.209975	13.7332	0.0107868	0.0923212	FALSE	4	0.00775	1.00539
O95999	-0.25275	-0.11965	-0.1862	13.7378	0.0107797	0.0923212	FALSE	4	-0.1331	-1.09665
P25445-6	0.39835	-0.098135	0.150108	13.7464	0.0107661	0.0923212	FALSE	4	0.496485	1.41077
Q12772-2	0.28915	0.31885	0.304	13.7218	0.010805	0.0923212	FALSE	4	-0.0297	-1.0208
P69905	0.41295	0.37855	0.39575	13.7365	0.0107816	0.0923212	FALSE	4	0.0344	1.02413
Q5JTJ3-3	0.16909	-0.3265	-0.078705	13.7134	0.0108183	0.092347	FALSE	4	0.49559	1.4099
Q86VW0	-0.008485	0.356	0.173758	13.6921	0.0108521	0.0925477	FALSE	4	-0.364485	-1.28742
Q9HCS4	-0.151496	-0.44715	-0.299323	13.6761	0.0108778	0.0926152	FALSE	4	0.295654	1.22744
O15015	0.1997	0.1951	0.1974	13.6742	0.0108807	0.0926152	FALSE	4	0.0046	1.00319
P42566	-0.2322	-0.13605	-0.184125	13.6541	0.010913	0.0926258	FALSE	4	-0.09615	-1.06892
D6RHE3	0.27125	0.1304	0.200825	13.6639	0.0108972	0.0926258	FALSE	4	0.14085	1.10255
H0Y9G4	0.24435	0.24475	0.24455	13.6582	0.0109064	0.0926258	FALSE	4	-0.0004	-1.00028
Q16143	-0.41885	-0.13019	-0.27452	13.6214	0.0109657	0.0928979	FALSE	4	-0.28866	-1.22151
B8ZZS2	0.169	0.2598	0.2144	13.6257	0.0109587	0.0928979	FALSE	4	-0.0908	-1.06496
Q9Y6V7	0.1047	0.26845	0.186575	13.6136	0.0109785	0.0929178	FALSE	4	-0.16375	-1.1202
Q53EU6	0.131115	0.28745	0.209283	13.6032	0.0109953	0.0929728	FALSE	4	-0.156335	-1.11445
Q8NFM7-4	0.25795	0.079265	0.168607	13.5918	0.0110138	0.0930413	FALSE	4	0.178685	1.13185
B4DKJ3	-0.096695	-0.64955	-0.373123	13.5672	0.0110539	0.0932046	FALSE	4	0.552855	1.46699
O00244	0.27425	0.081625	0.177937	13.5675	0.0110536	0.0932046	FALSE	4	0.192625	1.14284
P56945-4	-0.2039	-0.24325	-0.223575	13.5458	0.011089	0.0933844	FALSE	4	0.03935	1.02765
O95352	0.033337	0.26915	0.151244	13.5416	0.0110961	0.0933844	FALSE	4	-0.235813	-1.17757
Q6IPT4-4	-0.179795	-0.28695	-0.233373	13.5285	0.0111176	0.0933951	FALSE	4	0.107155	1.0771
Q0ZGT2-2	-0.3971	-0.089395	-0.243248	13.5281	0.0111182	0.0933951	FALSE	4	-0.307705	-1.23774
Q9ULI0-2	0.09173	-0.2923	-0.100285	13.5208	0.0111304	0.0934098	FALSE	4	0.38403	1.30498
Q6ICG6-3	-0.02198	-0.266	-0.14399	13.508	0.0111515	0.0934117	FALSE	4	0.24402	1.18429
Q9NYP9	-0.226	0.1977	-0.01415	13.5123	0.0111443	0.0934117	FALSE	4	-0.4237	-1.34136
Q99583	-0.096315	-0.34565	-0.220982	13.4829	0.0111932	0.093513	FALSE	4	0.249335	1.18866
Q5TC82-2	0.2502	0.1916	0.2209	13.4836	0.011192	0.093513	FALSE	4	0.0586	1.04145
C9JL88	0.113575	0.3147	0.214138	13.4819	0.0111948	0.093513	FALSE	4	-0.201125	-1.14959
Q92791	0.045565	-0.46455	-0.209492	13.4701	0.0112146	0.0935906	FALSE	4	0.510115	1.42416
Q00537	0.06859	0.2863	0.177445	13.4509	0.0112467	0.0937716	FALSE	4	-0.21771	-1.16289
Q9BX59	0.15735	-0.45565	-0.14915	13.391	0.0113479	0.0938919	FALSE	4	0.613	1.52944
Q8NG27-3	0.01948	-0.4157	-0.19811	13.427	0.011287	0.0938919	FALSE	4	0.43518	1.35208
E9PEH6	-0.16438	-0.29575	-0.230065	13.3932	0.0113443	0.0938919	FALSE	4	0.13137	1.09533
Q8IWT0-2	-0.5047	-0.186755	-0.345728	13.3994	0.0113336	0.0938919	FALSE	4	-0.317945	-1.24655
P31949	-0.29325	-0.1852	-0.239225	13.4034	0.0113268	0.0938919	FALSE	4	-0.10805	-1.07777
Q7L8W6	-0.35145	-0.096105	-0.223777	13.4054	0.0113236	0.0938919	FALSE	4	-0.255345	-1.19362
Q01518-2	-0.44555	0.03849	-0.20353	13.4163	0.0113051	0.0938919	FALSE	4	-0.48404	-1.39865
Q6PCD5	-0.2685	0.06578	-0.10136	13.3681	0.0113869	0.0938919	FALSE	4	-0.33428	-1.26075
H3BME4	0.2435	0.3072	0.27535	13.3693	0.0113849	0.0938919	FALSE	4	-0.0637	-1.04514
Q13115	0.1476	0.3086	0.2281	13.4338	0.0112754	0.0938919	FALSE	4	-0.161	-1.11806
Q14678	0.00259	0.3117	0.157145	13.3689	0.0113855	0.0938919	FALSE	4	-0.30911	-1.23894
Q16706	0.069735	0.34005	0.204893	13.3762	0.0113732	0.0938919	FALSE	4	-0.270315	-1.20607
Q9Y6Q6-2	-0.121325	0.71365	0.296162	13.3369	0.0114405	0.0942471	FALSE	4	-0.834975	-1.78383
Q99622	-0.48275	-0.24455	-0.36365	13.3113	0.0114846	0.0943562	FALSE	4	-0.2382	-1.17952
Q9BWL3-5	0.20195	-0.19325	0.00435	13.31	0.0114869	0.0943562	FALSE	4	0.3952	1.31513
Q53S33	0.34885	-0.0649	0.141975	13.3048	0.0114958	0.0943562	FALSE	4	0.41375	1.33214
Q9NPD8	0.004906	0.44635	0.225628	13.3077	0.0114908	0.0943562	FALSE	4	-0.441444	-1.35796
E9PEN0	-0.159	-0.3144	-0.2367	13.2858	0.0115288	0.0945407	FALSE	4	0.1554	1.11373
O95528	0.21214	-0.3813	-0.08458	13.2568	0.0115794	0.0948557	FALSE	4	0.59344	1.50884
E2QRB3	0.0370725	-0.28145	-0.122189	13.2456	0.011599	0.0948557	FALSE	4	0.318522	1.24705
F8W9L0	0.2619	0.024865	0.143382	13.2507	0.01159	0.0948557	FALSE	4	0.237035	1.17857
Q01850	-0.2915	0.026405	-0.132548	13.2334	0.0116204	0.094858	FALSE	4	-0.317905	-1.24652
Q9HCM3-3	0.18705	0.2537	0.220375	13.234	0.0116194	0.094858	FALSE	4	-0.06665	-1.04728
Q9Y2I6	-0.27895	-0.26995	-0.27445	13.2168	0.0116497	0.09501	FALSE	4	-0.009	-1.00626
F8VV04	-0.3392	-0.06546	-0.20233	13.1985	0.0116819	0.0950134	FALSE	4	-0.27374	-1.20894
Q8IZ52-4	0.2729	0.1979	0.2354	13.1994	0.0116803	0.0950134	FALSE	4	0.075	1.05336
O76024	0.19205	0.2224	0.207225	13.2084	0.0116644	0.0950134	FALSE	4	-0.03035	-1.02126
P17813-2	-0.064422	-0.31425	-0.189336	13.1795	0.0117156	0.0951797	FALSE	4	0.249828	1.18907
Q7L2E3-3	0.06685	0.28515	0.176	13.1738	0.0117258	0.0951797	FALSE	4	-0.2183	-1.16336
Q13637	-0.03889	0.296	0.128555	13.1691	0.0117342	0.0951797	FALSE	4	-0.33489	-1.26128
Q8TES7-4	-0.088745	-0.2778	-0.183273	13.1454	0.0117766	0.0953934	FALSE	4	0.189055	1.14002
Q8WVP7	0.3787	-0.085985	0.146358	13.1425	0.0117818	0.0953934	FALSE	4	0.464685	1.38002
Q9UJK0	0.22185	0.15555	0.1887	13.1206	0.0118211	0.0956246	FALSE	4	0.0663	1.04703
P09496-2	-0.343	-0.117665	-0.230332	13.0739	0.0119057	0.0959177	FALSE	4	-0.225335	-1.16905
P05549-5	-0.28445	0.01616	-0.134145	13.0711	0.0119108	0.0959177	FALSE	4	-0.30061	-1.23167
Q8IUX7-2	0.3747	0.0946	0.23465	13.0753	0.0119032	0.0959177	FALSE	4	0.2801	1.21428
O14662-2	0.2625	0.138735	0.200618	13.0876	0.0118808	0.0959177	FALSE	4	0.123765	1.08957
O43353-2	0.05225	0.4459	0.249075	13.0759	0.011902	0.0959177	FALSE	4	-0.39365	-1.31371
I3L3R1	-0.16135	-0.28845	-0.2249	13.0419	0.0119641	0.0961739	FALSE	4	0.1271	1.0921
O94830	-0.343	-0.172045	-0.257522	13.0452	0.011958	0.0961739	FALSE	4	-0.170955	-1.1258
P42126-2	-0.1767	-0.22585	-0.201275	13.0337	0.0119792	0.0962093	FALSE	4	0.04915	1.03466
Q8NDX6	0.105935	-0.48595	-0.190007	13.0218	0.012001	0.0962122	FALSE	4	0.591885	1.50721
B7Z6B8	-0.09693	-0.3654	-0.231165	13.0261	0.011993	0.0962122	FALSE	4	0.26847	1.20453
Q9Y2Y0-2	-0.5495	-0.294175	-0.421837	12.9961	0.0120484	0.0964195	FALSE	4	-0.255325	-1.1936
P36021	0.00725	0.42425	0.21575	12.9979	0.0120452	0.0964195	FALSE	4	-0.417	-1.33515
Q8N344	-0.2538	0.0859	-0.08395	12.9887	0.0120622	0.0964441	FALSE	4	-0.3397	-1.26549
P32019-3	-0.15885	-0.22435	-0.1916	12.9573	0.0121206	0.0966386	FALSE	4	0.0655	1.04645
E9PQ83	-0.4125	0.015645	-0.198428	12.9595	0.0121164	0.0966386	FALSE	4	-0.428145	-1.3455
Q5STV6	-0.18615	0.20715	0.0105	12.9466	0.0121405	0.0966386	FALSE	4	-0.3933	-1.31339
D6RDH4	-0.0969	0.24865	0.075875	12.9483	0.0121374	0.0966386	FALSE	4	-0.34555	-1.27064
Q9H0A8	-0.054725	0.26615	0.105713	12.9589	0.0121177	0.0966386	FALSE	4	-0.320875	-1.24909
Q86WR0	0.031445	-0.39505	-0.181803	12.9389	0.012155	0.0966688	FALSE	4	0.426495	1.34396
O94925-3	-0.25755	-0.06678	-0.162165	12.9128	0.0122041	0.0968156	FALSE	4	-0.19077	-1.14137
Q7L266-2	-0.26345	0.1416	-0.060925	12.9222	0.0121864	0.0968156	FALSE	4	-0.40505	-1.32413
Q9NPF2-2	0.3665	0.242635	0.304567	12.9118	0.0122059	0.0968156	FALSE	4	0.123865	1.08965
Q5VVQ6-2	-0.2936	0.17797	-0.057815	12.8836	0.0122593	0.0971527	FALSE	4	-0.47157	-1.38662
P15514	0.93615	-0.54465	0.19575	12.8459	0.0123311	0.0972923	FALSE	4	1.4808	2.79103
O94905	-0.01345	-0.28005	-0.14675	12.858	0.012308	0.0972923	FALSE	4	0.2666	1.20297
Q09666	-0.2203	-0.1412	-0.18075	12.8517	0.01232	0.0972923	FALSE	4	-0.0791	-1.05636
Q9UM82	0.3006	0.2151	0.25785	12.8585	0.012307	0.0972923	FALSE	4	0.0855	1.06106
O60336-4	0.08034	0.3039	0.19212	12.8503	0.0123226	0.0972923	FALSE	4	-0.22356	-1.16761
Q9Y225	0.2848	0.07401	0.179405	12.8338	0.0123542	0.0973887	FALSE	4	0.21079	1.15732
Q68CR1-3	-0.2681	-0.2894	-0.27875	12.8142	0.012392	0.0975151	FALSE	4	0.0213	1.01487
H3BPL0	0.1888	-0.28315	-0.047175	12.8153	0.0123898	0.0975151	FALSE	4	0.47195	1.38698
Q9Y5F1	0.2127	-0.2795	-0.0334	12.7913	0.0124361	0.097776	FALSE	4	0.4922	1.40659
P41440-3	0.2893	0.2783	0.2838	12.7809	0.0124564	0.0978501	FALSE	4	0.011	1.00765
P46100-6	-0.42155	-0.4543	-0.437925	12.7218	0.0125719	0.0980694	FALSE	4	0.03275	1.02296
Q6P1X6	0.003735	-0.28175	-0.139008	12.7298	0.012556	0.0980694	FALSE	4	0.285485	1.21882
Q5VU97	-0.1784	-0.2002	-0.1893	12.7551	0.0125066	0.0980694	FALSE	4	0.0218	1.01523
Q8NHZ8	-0.4783	-0.1233	-0.3008	12.7382	0.0125396	0.0980694	FALSE	4	-0.355	-1.27899
Q9UIM3	-0.25655	-0.083465	-0.170008	12.7274	0.0125608	0.0980694	FALSE	4	-0.173085	-1.12747
Q02388-2	0.52015	0.05138	0.285765	12.7429	0.0125303	0.0980694	FALSE	4	0.46877	1.38393
Q9BYC5-3	0.115525	0.249	0.182262	12.7289	0.0125578	0.0980694	FALSE	4	-0.133475	-1.09693
Q96PZ2	-0.16932	0.30025	0.065465	12.7254	0.0125648	0.0980694	FALSE	4	-0.46957	-1.3847
H3BTH1	-0.34245	-0.14902	-0.245735	12.7006	0.0126135	0.0981388	FALSE	4	-0.19343	-1.14348
Q12893	-0.3338	-0.11447	-0.224135	12.6869	0.0126407	0.0981388	FALSE	4	-0.21933	-1.16419
P82909	0.4979	-0.04595	0.225975	12.6987	0.0126174	0.0981388	FALSE	4	0.54385	1.45786
Q4VXB0	0.26615	0.11436	0.190255	12.707	0.0126009	0.0981388	FALSE	4	0.15179	1.11095
Q5T4K2	0.2995	0.16415	0.231825	12.6927	0.0126292	0.0981388	FALSE	4	0.13535	1.09836
O76061	0.02318	0.3879	0.20554	12.684	0.0126465	0.0981388	FALSE	4	-0.36472	-1.28763
Q15599-2	0.14186	0.3323	0.23708	12.6656	0.012683	0.0983372	FALSE	4	-0.19044	-1.14111
B1AHR2	-0.045715	-0.26075	-0.153232	12.6587	0.0126967	0.0983582	FALSE	4	0.215035	1.16073
Q96C23	-0.2293	-0.3262	-0.27775	12.6526	0.012709	0.0983627	FALSE	4	0.0969	1.06947
Q9H4L7	-0.10562	0.251	0.07269	12.642	0.0127302	0.0983627	FALSE	4	-0.35662	-1.28042
Q6ZNJ1-2	0.02327	0.31925	0.17126	12.6452	0.0127238	0.0983627	FALSE	4	-0.29598	-1.22772
Q13576	0.3859	-0.23515	0.075375	12.6026	0.0128094	0.0984896	FALSE	4	0.62105	1.53799
Q9H6L4	-0.34525	0.04294	-0.151155	12.6254	0.0127633	0.0984896	FALSE	4	-0.38819	-1.30875
Q8TAP8	-0.26935	0.09328	-0.088035	12.5956	0.0128235	0.0984896	FALSE	4	-0.36263	-1.28577
D6RCD0	0.1729	0.21395	0.193425	12.5956	0.0128235	0.0984896	FALSE	4	-0.04105	-1.02886
P04899	0.110575	0.23545	0.173013	12.5969	0.0128208	0.0984896	FALSE	4	-0.124875	-1.09041
Q12979-4	-0.012613	0.25965	0.123519	12.598	0.0128186	0.0984896	FALSE	4	-0.272263	-1.2077
Q8N3V7-2	-0.00815	0.4148	0.203325	12.6186	0.0127771	0.0984896	FALSE	4	-0.42295	-1.34067
B3KY83	-0.2002	-0.16645	-0.183325	12.5535	0.0129091	0.0987059	FALSE	4	-0.03375	-1.02367
H7BXQ8	0.29045	-0.1347	0.077875	12.5438	0.0129288	0.0987059	FALSE	4	0.42515	1.34271
F5GX07	-0.2606	-0.111125	-0.185863	12.5448	0.0129269	0.0987059	FALSE	4	-0.149475	-1.10917
Q9NQP4	-0.4219	-0.01403	-0.217965	12.5548	0.0129064	0.0987059	FALSE	4	-0.40787	-1.32673
G3V1M0	0.30935	-0.00209	0.15363	12.5634	0.0128888	0.0987059	FALSE	4	0.31144	1.24095
Q2TB10	0.20455	0.19615	0.20035	12.5482	0.0129199	0.0987059	FALSE	4	0.0084	1.00584
F5H542	0.03775	0.6169	0.327325	12.5479	0.0129205	0.0987059	FALSE	4	-0.57915	-1.49397
Q6N021	0.279	0.00376	0.14138	12.5258	0.0129657	0.0989038	FALSE	4	0.27524	1.2102
Q12765	-0.3028	0.007915	-0.147443	12.4926	0.0130343	0.0993419	FALSE	4	-0.310715	-1.24032
B7Z2L7	-0.2708	0.022485	-0.124158	12.4705	0.0130802	0.0996075	FALSE	4	-0.293285	-1.22543
Q9NYB0	-0.42215	-0.245	-0.333575	12.4537	0.0131151	0.0997885	FALSE	4	-0.17715	-1.13065
Q13325	-0.12282	-0.3725	-0.24766	12.4427	0.0131382	0.0998794	FALSE	4	0.24968	1.18894
P56537	-0.2243	-0.14885	-0.186575	12.4157	0.0131948	0.100224	FALSE	4	-0.07545	-1.05369
Q86SJ2	-0.2118	-0.1606	-0.1862	12.3872	0.0132551	0.100597	FALSE	4	-0.0512	-1.03613
Q9UK97-3	-0.18659	0.2664	0.039905	12.3772	0.0132763	0.100673	FALSE	4	-0.45299	-1.36887
Q96AB3	-0.103085	-0.3283	-0.215693	12.36	0.0133129	0.100865	FALSE	4	0.225215	1.16895
P17026	-0.21195	-0.2489	-0.230425	12.3539	0.013326	0.100879	FALSE	4	0.03695	1.02594
Q9BTL4	0.3091	0.11125	0.210175	12.347	0.0133407	0.100905	FALSE	4	0.19785	1.14699
Q96KN1	0.07688	-0.39465	-0.158885	12.1419	0.0137901	0.100916	FALSE	4	0.47153	1.38658
P02751-3	0.20795	-0.37165	-0.08185	12.1451	0.013783	0.100916	FALSE	4	0.5796	1.49443
Q05639	-0.13885	-0.29945	-0.21915	12.1694	0.0137287	0.100916	FALSE	4	0.1606	1.11775
O76095-2	0.030405	-0.2905	-0.130048	12.2702	0.0135065	0.100916	FALSE	4	0.320905	1.24911
P31146	-0.14835	-0.2574	-0.202875	12.1604	0.0137487	0.100916	FALSE	4	0.10905	1.07852
Q9NRS6	-0.16355	-0.24685	-0.2052	12.2575	0.0135342	0.100916	FALSE	4	0.0833	1.05944
Q9Y3Z3-2	-0.1328	-0.2463	-0.18955	12.1556	0.0137594	0.100916	FALSE	4	0.1135	1.08185
O00151	-0.10513	-0.23555	-0.17034	12.2607	0.0135272	0.100916	FALSE	4	0.13042	1.09461
F5GXH7	0.1862	-0.21255	-0.013175	12.1931	0.013676	0.100916	FALSE	4	0.39875	1.31837
E7EVI2	-0.1657	-0.2022	-0.18395	12.318	0.013403	0.100916	FALSE	4	0.0365	1.02562
P35869	0.18865	-0.1934	-0.002375	12.2479	0.0135553	0.100916	FALSE	4	0.38205	1.30319
P42773	-0.2758	-0.18655	-0.231175	12.2062	0.0136469	0.100916	FALSE	4	-0.08925	-1.06382
E5RJU9	0.2625	-0.1821	0.0402	12.1806	0.0137038	0.100916	FALSE	4	0.4446	1.36094
C9JCX1	0.3015	-0.176	0.06275	12.2496	0.0135515	0.100916	FALSE	4	0.4775	1.39233
O95825	-0.22165	-0.15475	-0.1882	12.2572	0.0135348	0.100916	FALSE	4	-0.0669	-1.04746
Q92896	0.24685	-0.1545	0.046175	12.3099	0.0134204	0.100916	FALSE	4	0.40135	1.32074
Q0P6D6	-0.2585	-0.091025	-0.174762	12.2979	0.0134464	0.100916	FALSE	4	-0.167475	-1.12309
Q8WUF5	-0.25425	-0.05909	-0.15667	12.3322	0.0133726	0.100916	FALSE	4	-0.19516	-1.14485
Q9NZ08	0.28025	-0.03029	0.12498	12.177	0.0137118	0.100916	FALSE	4	0.31054	1.24017
P13674	0.40135	-0.026365	0.187493	12.2234	0.013609	0.100916	FALSE	4	0.427715	1.3451
Q8IX90	-0.36365	-0.00835	-0.186	12.157	0.0137563	0.100916	FALSE	4	-0.3553	-1.27925
P15374	-0.30675	0.057825	-0.124463	12.2009	0.0136587	0.100916	FALSE	4	-0.364575	-1.2875
Q13129	0.2491	0.063065	0.156083	12.3154	0.0134085	0.100916	FALSE	4	0.186035	1.13763
Q9Y605	-0.3414	0.0808585	-0.130271	12.1816	0.0137014	0.100916	FALSE	4	-0.422258	-1.34002
H3BPF6	-0.22185	0.14045	-0.0407	12.1841	0.013696	0.100916	FALSE	4	-0.3623	-1.28547
F8W1F4	0.2481	0.14365	0.195875	12.21	0.0136386	0.100916	FALSE	4	0.10445	1.07508
Q9Y2G2-4	-0.2002	0.15545	-0.022375	12.1841	0.013696	0.100916	FALSE	4	-0.35565	-1.27956
R4GN99	0.19235	0.18385	0.1881	12.2648	0.0135183	0.100916	FALSE	4	0.0085	1.00591
O95714	0.16055	0.1985	0.179525	12.1903	0.0136823	0.100916	FALSE	4	-0.03795	-1.02665
P54709	0.11895	0.23075	0.17485	12.2154	0.0136266	0.100916	FALSE	4	-0.1118	-1.08058
Q06190	-0.107995	0.237	0.0645025	12.2442	0.0135633	0.100916	FALSE	4	-0.344995	-1.27015
E9PL24	0.0171975	0.2639	0.140549	12.2136	0.0136306	0.100916	FALSE	4	-0.246702	-1.18649
H3BS09	0.091885	0.3057	0.198793	12.1358	0.0138037	0.100916	FALSE	4	-0.213815	-1.15975
Q6ZRP7	0.1787	0.3365	0.2576	12.1918	0.0136788	0.100916	FALSE	4	-0.1578	-1.11558
Q9BYH8-3	0.5123	0.35415	0.433225	12.339	0.013358	0.100916	FALSE	4	0.15815	1.11586
Q9ULQ0-2	0.081115	0.3645	0.222807	12.2848	0.0134749	0.100916	FALSE	4	-0.283385	-1.21705
Q99828	-0.2328	0.41555	0.091375	12.2209	0.0136145	0.100916	FALSE	4	-0.64835	-1.56737
H7BXC4	0.2954	0.4176	0.3565	12.3127	0.0134144	0.100916	FALSE	4	-0.1222	-1.08839
F8W897	-0.01455	0.4224	0.203925	12.1378	0.0137994	0.100916	FALSE	4	-0.43695	-1.35374
P04818-2	-0.17358	0.43685	0.131635	12.2437	0.0135643	0.100916	FALSE	4	-0.61043	-1.52671
H7C1Q1	0.08236	0.6123	0.34733	12.1382	0.0137984	0.100916	FALSE	4	-0.52994	-1.44387
Q9NZT2-2	-0.15215	-0.23335	-0.19275	12.1242	0.0138299	0.101025	FALSE	4	0.0812	1.0579
K7ESP4	-0.28595	-0.30255	-0.29425	12.0937	0.0138989	0.101446	FALSE	4	0.0166	1.01157
P16144-4	-0.07172	-0.5167	-0.29421	12.0591	0.0139778	0.101939	FALSE	4	0.44498	1.3613
Q8IXB1-2	0.11755	0.27395	0.19575	12.0457	0.0140084	0.102079	FALSE	4	-0.1564	-1.1145
P06746	-0.2061	-0.19795	-0.202025	11.9969	0.0141208	0.102815	FALSE	4	-0.00815	-1.00567
E9PLV6	-0.999	-0.92985	-0.964425	11.9723	0.0141781	0.103148	FALSE	4	-0.06915	-1.0491
F5GWA6	-0.239615	-0.3659	-0.302758	11.9669	0.0141908	0.103156	FALSE	4	0.126285	1.09148
P30740	-0.09116	-0.361	-0.22608	11.962	0.0142022	0.103156	FALSE	4	0.26984	1.20567
Q3SXY8-2	0.09845	-0.33975	-0.12065	11.956	0.0142164	0.103175	FALSE	4	0.4382	1.35491
F5GWL4	0.3446	-0.15376	0.09542	11.9501	0.0142302	0.103192	FALSE	4	0.49836	1.41261
Q8NF37	0.234	0.10449	0.169245	11.9396	0.0142548	0.103203	FALSE	4	0.12951	1.09392
H0YD64	0.14165	0.22765	0.18465	11.9428	0.0142472	0.103203	FALSE	4	-0.086	-1.06142
H0YKF0	0.34685	-0.4192	-0.036175	11.9267	0.0142851	0.103339	FALSE	4	0.76605	1.70061
Q9UH17	-0.051109	0.32505	0.13697	11.9197	0.0143016	0.103375	FALSE	4	-0.376159	-1.29788
Q9Y6Y0	0.02645	0.48005	0.25325	11.9144	0.0143141	0.103382	FALSE	4	-0.4536	-1.36945
E9PM75	-0.14155	-0.2189	-0.180225	11.9089	0.0143272	0.103394	FALSE	4	0.07735	1.05508
Q9Y4G6	0.2183	0.13735	0.177825	11.8974	0.0143545	0.103424	FALSE	4	0.08095	1.05771
Q9H7F0	0.124805	0.3005	0.212652	11.9021	0.0143433	0.103424	FALSE	4	-0.175695	-1.12951
O95835	0.1634	0.19115	0.177275	11.8653	0.0144311	0.103892	FALSE	4	-0.02775	-1.01942
Q8NB15-2	-0.24685	-0.142435	-0.194642	11.8599	0.014444	0.103902	FALSE	4	-0.104415	-1.07506
Q6P1M3-2	-0.2634	-1.14465	-0.704025	11.838	0.0144966	0.10403	FALSE	4	0.88125	1.84197
O75915	0.3474	-0.134485	0.106457	11.8384	0.0144958	0.10403	FALSE	4	0.481885	1.39657
G8JLL7	-0.0172	0.49525	0.239025	11.8466	0.0144759	0.10403	FALSE	4	-0.51245	-1.42647
Q5SVL2	-0.24695	-0.109555	-0.178253	11.8136	0.0145556	0.104286	FALSE	4	-0.137395	-1.09992
Q9NZB8-4	-0.1819	0.22235	0.020225	11.8157	0.0145504	0.104286	FALSE	4	-0.40425	-1.3234
P62857	0.40455	0.01775	0.21115	11.8038	0.0145794	0.10429	FALSE	4	0.3868	1.30749
Q13794	0.24135	0.1472	0.194275	11.8057	0.0145747	0.10429	FALSE	4	0.09415	1.06744
H3BS18	0.3061	0.098875	0.202487	11.7977	0.0145941	0.104312	FALSE	4	0.207225	1.15447
Q96MU8-3	-0.007505	-0.2805	-0.144003	11.7848	0.0146255	0.104453	FALSE	4	0.272995	1.20831
Q8IU52	0.20695	0.15865	0.1828	11.778	0.0146421	0.104469	FALSE	4	0.0483	1.03405
P04150-10	0.1095	0.27155	0.190525	11.7743	0.0146511	0.104469	FALSE	4	-0.16205	-1.11888
F5GYJ5	-0.3946	-0.34	-0.3673	11.7394	0.014737	0.104558	FALSE	4	-0.0546	-1.03857
C9J9W2	-0.06742	-0.24925	-0.158335	11.7484	0.0147147	0.104558	FALSE	4	0.18183	1.13432
Q7Z6K5-2	-0.2126	-0.185	-0.1988	11.7408	0.0147335	0.104558	FALSE	4	-0.0276	-1.01932
Q8IZT6-2	0.10799	0.229	0.168495	11.7361	0.0147452	0.104558	FALSE	4	-0.12101	-1.0875
Q9Y6M7-6	0.16665	0.2676	0.217125	11.7434	0.014727	0.104558	FALSE	4	-0.10095	-1.07248
A2RUS2-2	0.18806	0.2681	0.22808	11.7583	0.0146905	0.104558	FALSE	4	-0.08004	-1.05705
P08240-2	0.16372	0.3139	0.23881	11.7607	0.0146846	0.104558	FALSE	4	-0.15018	-1.10971
Q9NRE2-2	-0.12629	-0.4972	-0.311745	11.6918	0.014855	0.104961	FALSE	4	0.37091	1.29317
P07942	0.017365	-0.37045	-0.176542	11.6802	0.014884	0.104961	FALSE	4	0.387815	1.30841
G8JLK4	-0.24815	-0.114435	-0.181292	11.6923	0.0148538	0.104961	FALSE	4	-0.133715	-1.09712
O75794	-0.3078	0.0172785	-0.145261	11.6805	0.0148832	0.104961	FALSE	4	-0.325078	-1.25273
E9PE15	0.2134	0.21255	0.212975	11.6828	0.0148773	0.104961	FALSE	4	0.00085	1.00059
Q9Y561-2	0.1447	0.3062	0.22545	11.6888	0.0148624	0.104961	FALSE	4	-0.1615	-1.11845
Q96QR8	0.0147	0.37305	0.193875	11.7065	0.0148184	0.104961	FALSE	4	-0.35835	-1.28196
Q5U5Q3	-0.143125	-0.2407	-0.191913	11.6585	0.0149384	0.105069	FALSE	4	0.097575	1.06997
Q9H9R9	-0.23635	-0.075935	-0.156142	11.6554	0.0149462	0.105069	FALSE	4	-0.160415	-1.11761
Q9P1U0	-0.4054	0.051775	-0.176813	11.6613	0.0149312	0.105069	FALSE	4	-0.457175	-1.37285
Q8WUT9-2	-0.2667	0.31115	0.022225	11.6619	0.0149298	0.105069	FALSE	4	-0.57785	-1.49262
Q8IWB1	0.1794	0.18695	0.183175	11.6378	0.0149904	0.105297	FALSE	4	-0.00755	-1.00525
F8VS10	-0.18645	-0.1816	-0.184025	11.6326	0.0150038	0.105308	FALSE	4	-0.00485	-1.00337
Q96EP1-5	-0.4253	0.24985	-0.087725	11.609	0.0150635	0.105645	FALSE	4	-0.67515	-1.59676
E5RJ08	-0.234745	-0.38495	-0.309847	11.5963	0.015096	0.105659	FALSE	4	0.150205	1.10973
A6NCS4	-0.019935	-0.3118	-0.165868	11.6028	0.0150793	0.105659	FALSE	4	0.291865	1.22422
Q92667	0.12485	-0.21535	-0.04525	11.5833	0.015129	0.105659	FALSE	4	0.3402	1.26593
P42858	0.23185	0.1858	0.208825	11.5922	0.0151064	0.105659	FALSE	4	0.04605	1.03243
Q8NB90	0.029735	0.2443	0.137017	11.5849	0.0151251	0.105659	FALSE	4	-0.214565	-1.16035
Q13105	0.3538	0.5488	0.4513	11.5805	0.0151362	0.105659	FALSE	4	-0.195	-1.14472
Q02040	0.2381	-0.0967	0.0707	11.5688	0.0151664	0.105763	FALSE	4	0.3348	1.2612
O15516	0.12495	0.2138	0.169375	11.5655	0.0151748	0.105763	FALSE	4	-0.08885	-1.06352
P01034	0.3518	-0.14225	0.104775	11.5238	0.0152825	0.105946	FALSE	4	0.49405	1.40839
D6RBE3	0.34465	0.019845	0.182248	11.5408	0.0152385	0.105946	FALSE	4	0.324805	1.2525
Q9HAW4-2	-0.2973	0.046575	-0.125362	11.5233	0.0152837	0.105946	FALSE	4	-0.343875	-1.26916
H0YD13	0.1764	0.19015	0.183275	11.5254	0.0152783	0.105946	FALSE	4	-0.01375	-1.00958
P51149	0.15445	0.19795	0.1762	11.5239	0.0152822	0.105946	FALSE	4	-0.0435	-1.03061
Q9UEE5	-0.026245	0.30885	0.141302	11.5421	0.015235	0.105946	FALSE	4	-0.335095	-1.26146
H9KV50	0.125995	0.32555	0.225772	11.5344	0.0152551	0.105946	FALSE	4	-0.199555	-1.14834
Q9NYF0-2	-0.02671	-0.2652	-0.145955	11.5009	0.0153421	0.106268	FALSE	4	0.23849	1.17976
Q8NFH3	-0.25745	-0.039145	-0.148297	11.4771	0.0154044	0.10646	FALSE	4	-0.218305	-1.16337
Q17RU2	0.2742	0.2146	0.2444	11.4767	0.0154054	0.10646	FALSE	4	0.0596	1.04218
P24385	-0.026	0.25925	0.116625	11.4778	0.0154027	0.10646	FALSE	4	-0.28525	-1.21862
O43166-3	0.2412	0.14785	0.194525	11.4613	0.0154461	0.106659	FALSE	4	0.09335	1.06684
Q9UGK3	0.12065	0.2585	0.189575	11.4554	0.0154615	0.106683	FALSE	4	-0.13785	-1.10026
Q96RF0-3	-0.15115	-0.27475	-0.21295	11.4287	0.0155323	0.106866	FALSE	4	0.1236	1.08945
Q8N573-8	-0.2356	-0.1786	-0.2071	11.4274	0.0155357	0.106866	FALSE	4	-0.057	-1.0403
P41970	0.23506	0.3977	0.31638	11.4321	0.0155233	0.106866	FALSE	4	-0.16264	-1.11933
Q9Y653-2	0.34325	0.9867	0.664975	11.4283	0.0155335	0.106866	FALSE	4	-0.64345	-1.56206
Q99767-2	0.339	-0.45055	-0.055775	11.4	0.0156088	0.107173	FALSE	4	0.78955	1.72854
Q13884	0.130775	-0.43125	-0.150237	11.397	0.0156168	0.107173	FALSE	4	0.562025	1.47634
Q01650	-0.072855	-0.28255	-0.177703	11.3883	0.0156402	0.107173	FALSE	4	0.209695	1.15644
Q92664-2	-0.04374	0.3162	0.13623	11.3951	0.015622	0.107173	FALSE	4	-0.35994	-1.28337
P04114	0.137775	0.532	0.334888	11.3914	0.0156318	0.107173	FALSE	4	-0.394225	-1.31424
Q9BRT3	-0.21945	-0.11205	-0.16575	11.3816	0.0156583	0.107216	FALSE	4	-0.1074	-1.07729
Q7Z2Y5-2	-0.190175	-0.32765	-0.258912	11.3355	0.0157829	0.107904	FALSE	4	0.137475	1.09998
Q9Y4A0	-0.3737	0.11179	-0.130955	11.3367	0.0157796	0.107904	FALSE	4	-0.48549	-1.40006
B1AK13	-0.07212	-0.28385	-0.177985	11.3099	0.0158526	0.107968	FALSE	4	0.21173	1.15808
Q6P1K2-4	-0.3209	-0.098475	-0.209687	11.3163	0.0158351	0.107968	FALSE	4	-0.222425	-1.16669
P35398	-0.42275	-0.074555	-0.248652	11.3124	0.0158458	0.107968	FALSE	4	-0.348195	-1.27297
P29692-2	-0.2424	0.03565	-0.103375	11.318	0.0158304	0.107968	FALSE	4	-0.27805	-1.21255
P23771	0.5063	0.23999	0.373145	11.3125	0.0158456	0.107968	FALSE	4	0.26631	1.20273
E9PR76	-0.31405	-0.295	-0.304525	11.3032	0.015871	0.108012	FALSE	4	-0.01905	-1.01329
Q8WUH6	-0.103435	-0.23245	-0.167942	11.2863	0.0159174	0.108246	FALSE	4	0.129015	1.09355
O43567	0.26615	-0.0661	0.100025	11.2761	0.0159454	0.108354	FALSE	4	0.33225	1.25898
E5RGW4	-0.41075	-0.31035	-0.36055	11.2712	0.015959	0.108359	FALSE	4	-0.1004	-1.07207
Q8N163	-0.113955	-0.2409	-0.177427	11.2651	0.0159759	0.108359	FALSE	4	0.126945	1.09198
P28066	-0.3539	-0.059265	-0.206583	11.2609	0.0159874	0.108359	FALSE	4	-0.294635	-1.22657
P35548	0.3924	-0.03003	0.181185	11.2579	0.0159959	0.108359	FALSE	4	0.42243	1.34018
H3BU34	-0.29795	0.0809405	-0.108505	11.254	0.0160067	0.108359	FALSE	4	-0.378891	-1.30034
H7BYY1	-0.29232	-0.4083	-0.35031	11.2279	0.0160793	0.108404	FALSE	4	0.11598	1.08371
Q14526-2	0.022935	-0.26065	-0.118858	11.2212	0.016098	0.108404	FALSE	4	0.283585	1.21722
P06737-2	-0.1936	-0.19435	-0.193975	11.2227	0.0160939	0.108404	FALSE	4	0.00075	1.00052
P12004	-0.2599	-0.037035	-0.148468	11.2342	0.0160618	0.108404	FALSE	4	-0.222865	-1.16705
Q9P2S5	-0.5456	0.07602	-0.23479	11.2338	0.0160629	0.108404	FALSE	4	-0.62162	-1.5386
Q05397-2	0.21565	0.13155	0.1736	11.2456	0.01603	0.108404	FALSE	4	0.0841	1.06003
O43379	-0.1791	0.199	0.00995	11.2292	0.0160756	0.108404	FALSE	4	-0.3781	-1.29963
Q9BRT9	-0.35405	-0.156125	-0.255088	11.2034	0.0161478	0.108597	FALSE	4	-0.197925	-1.14705
Q8TCY9	0.10982	0.29545	0.202635	11.2023	0.0161509	0.108597	FALSE	4	-0.18563	-1.13731
B0AZS9	0.099945	-0.26865	-0.0843525	11.1726	0.0162347	0.108803	FALSE	4	0.368595	1.29109
B4E049	-0.27945	-0.1319	-0.205675	11.1657	0.0162544	0.108803	FALSE	4	-0.14755	-1.10769
Q8IU85-2	0.24085	-0.05294	0.093955	11.1716	0.0162374	0.108803	FALSE	4	0.29379	1.22586
O15400-2	0.2531	0.101965	0.177533	11.1697	0.016243	0.108803	FALSE	4	0.151135	1.11044
Q9H2Y7	0.118895	0.2502	0.184548	11.1749	0.0162281	0.108803	FALSE	4	-0.131305	-1.09528
Q96B67	0.4219	0.33975	0.380825	11.1839	0.0162027	0.108803	FALSE	4	0.08215	1.05859
P35442	0.65435	0.35504	0.504695	11.1503	0.016298	0.109014	FALSE	4	0.29931	1.23056
Q9Y250-2	-0.18562	-0.36745	-0.276535	11.1298	0.0163564	0.109242	FALSE	4	0.18183	1.13432
P45973	-0.252	-0.05306	-0.15253	11.1312	0.0163526	0.109242	FALSE	4	-0.19894	-1.14785
Q9NV35	-0.23465	-0.16165	-0.19815	11.122	0.0163789	0.109311	FALSE	4	-0.073	-1.0519
O43310-2	-0.090515	-0.4121	-0.251308	11.1045	0.0164292	0.109313	FALSE	4	0.321585	1.2497
Q9NX00	-0.10915	-0.3428	-0.225975	11.0703	0.016528	0.109313	FALSE	4	0.23365	1.17581
O15020-2	0.06877	-0.2384	-0.084815	11.0702	0.0165283	0.109313	FALSE	4	0.30717	1.23728
Q14145	-0.3143	-0.21966	-0.26698	11.0669	0.0165378	0.109313	FALSE	4	-0.09464	-1.0678
Q96HT8	-0.51575	-0.17747	-0.34661	11.0875	0.016478	0.109313	FALSE	4	-0.33828	-1.26425
Q9H477-2	-0.19875	-0.17265	-0.1857	11.0763	0.0165106	0.109313	FALSE	4	-0.0261	-1.01826
H0YGN0	-0.4103	-0.15364	-0.28197	11.0725	0.0165216	0.109313	FALSE	4	-0.25666	-1.19471
P49257	0.26025	-0.09966	0.080295	11.0793	0.016502	0.109313	FALSE	4	0.35991	1.28335
Q5W111	0.24005	0.077355	0.158702	11.0828	0.0164916	0.109313	FALSE	4	0.162695	1.11938
Q9BSA9	0.36805	0.0966146	0.232332	11.0672	0.0165368	0.109313	FALSE	4	0.271435	1.20701
O60507	0.18395	0.15885	0.1714	11.1162	0.0163953	0.109313	FALSE	4	0.0251	1.01755
C9J082	0.18225	0.1622	0.172225	11.0975	0.0164493	0.109313	FALSE	4	0.02005	1.01399
O75419-2	-0.01274	0.25495	0.121105	11.0955	0.0164551	0.109313	FALSE	4	-0.26769	-1.20388
H7BZK6	-0.21825	0.21935	0.00055	11.0539	0.0165757	0.109483	FALSE	4	-0.4376	-1.35435
Q96S90	0.2036	-0.2921	-0.04425	11.0437	0.0166053	0.109583	FALSE	4	0.4957	1.41
E7EUD0	-0.2979	-0.154025	-0.225963	11.0281	0.016651	0.109583	FALSE	4	-0.143875	-1.10487
Q8IWT3-3	0.2404	-0.0092825	0.115559	11.037	0.016625	0.109583	FALSE	4	0.249683	1.18895
P57768-2	-0.2444	0.049915	-0.0972425	11.0278	0.016652	0.109583	FALSE	4	-0.294315	-1.2263
B4E1B8	-0.00615	0.4423	0.218075	11.0328	0.0166373	0.109583	FALSE	4	-0.44845	-1.36457
Q9Y4K4	0.1702	0.2395	0.20485	11.0218	0.0166698	0.109619	FALSE	4	-0.0693	-1.04921
O14933	-0.0534205	-0.3085	-0.18096	11.0109	0.0167017	0.109623	FALSE	4	0.25508	1.1934
Q8N129	-0.3291	-0.29675	-0.312925	11.0053	0.0167181	0.109623	FALSE	4	-0.03235	-1.02268
Q9H5K3	-0.2807	0.01067	-0.135015	11.0083	0.0167093	0.109623	FALSE	4	-0.29137	-1.2238
Q96GX5-2	-0.079535	0.24435	0.0824075	11.0049	0.0167193	0.109623	FALSE	4	-0.323885	-1.2517
H0YK98	-0.33035	0.02168	-0.154335	10.9951	0.0167483	0.109733	FALSE	4	-0.35203	-1.27636
Q6X4W1-5	0.30285	-0.165315	0.0687675	10.9774	0.0168009	0.109917	FALSE	4	0.468165	1.38335
D6RFM0	-0.075265	0.26435	0.0945425	10.9808	0.0167908	0.109917	FALSE	4	-0.339615	-1.26542
Q63HR2-5	-0.079905	-0.29515	-0.187528	10.9572	0.0168609	0.110181	FALSE	4	0.215245	1.1609
E7EV41	0.1661	0.5332	0.34965	10.9556	0.0168658	0.110181	FALSE	4	-0.3671	-1.28976
O75400-3	-0.072355	-0.25385	-0.163103	10.9452	0.0168968	0.110303	FALSE	4	0.181495	1.13406
H3BV55	-0.15122	-0.26085	-0.206035	10.9252	0.0169571	0.110536	FALSE	4	0.10963	1.07895
Q9Y597	0.028615	0.2386	0.133607	10.9281	0.0169482	0.110536	FALSE	4	-0.209985	-1.15668
Q9UMX1	-0.28805	-0.0195	-0.153775	10.9069	0.0170122	0.110735	FALSE	4	-0.26855	-1.2046
Q5T282	0.11229	0.2455	0.178895	10.9028	0.0170247	0.110735	FALSE	4	-0.13321	-1.09673
Q9H0B6	0.027925	0.2928	0.160362	10.9041	0.0170207	0.110735	FALSE	4	-0.264875	-1.20153
P31944	-0.035525	-0.25295	-0.144237	10.8954	0.0170472	0.110793	FALSE	4	0.217425	1.16266
O15460-2	0.3424	0.01809	0.180245	10.8891	0.0170662	0.110793	FALSE	4	0.32431	1.25207
Q13495-4	0.3949	0.155315	0.275108	10.8835	0.0170831	0.110793	FALSE	4	0.239585	1.18065
Q16760-2	0.094945	0.2452	0.170072	10.8835	0.0170831	0.110793	FALSE	4	-0.150255	-1.10977
D6RBR7	-0.6575	-0.054575	-0.356038	10.8665	0.0171351	0.110974	FALSE	4	-0.602925	-1.51879
O94760	-0.41915	0.169575	-0.124787	10.8663	0.0171357	0.110974	FALSE	4	-0.588725	-1.50392
Q9UNH6	-0.1827	-0.21155	-0.197125	10.8569	0.0171645	0.110999	FALSE	4	0.02885	1.0202
E7EUU1	0.170595	0.29005	0.230323	10.8599	0.0171552	0.110999	FALSE	4	-0.119455	-1.08632
O75145-2	-0.03223	-0.28895	-0.16059	10.8205	0.0172765	0.111112	FALSE	4	0.25672	1.19476
F5H4I5	0.0714095	-0.2641	-0.0963452	10.8408	0.0172139	0.111112	FALSE	4	0.33551	1.26182
Q8ND90	-0.2675	-0.04961	-0.158555	10.8313	0.017243	0.111112	FALSE	4	-0.21789	-1.16303
E9PM17	-0.28245	0.060085	-0.111183	10.8225	0.0172703	0.111112	FALSE	4	-0.342535	-1.26798
O94851-2	0.13973	0.22705	0.18339	10.8319	0.0172412	0.111112	FALSE	4	-0.08732	-1.06239
Q13492-3	0.119115	0.24235	0.180732	10.819	0.017281	0.111112	FALSE	4	-0.123235	-1.08917
Q8IYJ9	0.038965	0.26945	0.154207	10.8369	0.0172258	0.111112	FALSE	4	-0.230485	-1.17323
Q8WZ74	-0.176755	0.33855	0.0808975	10.8297	0.0172481	0.111112	FALSE	4	-0.515305	-1.4293
H0Y5H9	1.30165	-0.05785	0.6219	10.802	0.0173339	0.111292	FALSE	4	1.3595	2.56596
B3KU87	0.25875	0.033501	0.146125	10.8036	0.0173287	0.111292	FALSE	4	0.225249	1.16898
H3BS42	-0.023625	-0.38455	-0.204088	10.7917	0.0173659	0.111338	FALSE	4	0.360925	1.28425
A8MQ58	0.33485	-0.26855	0.03315	10.7928	0.0173624	0.111338	FALSE	4	0.6034	1.51929
Q9P0B6	-0.17441	0.28715	0.05637	10.7833	0.0173921	0.111347	FALSE	4	-0.46156	-1.37703
Q9Y2S2-2	0.0604	0.3848	0.2226	10.785	0.0173868	0.111347	FALSE	4	-0.3244	-1.25214
P83369	0.01055	-0.56245	-0.27595	10.7681	0.0174396	0.111422	FALSE	4	0.573	1.48761
P41250	-0.14925	-0.1844	-0.166825	10.7751	0.0174177	0.111422	FALSE	4	0.03515	1.02466
H7C022	0.25585	-0.018015	0.118917	10.7676	0.0174412	0.111422	FALSE	4	0.273865	1.20904
Q13395	0.15245	0.2179	0.185175	10.7632	0.0174549	0.111431	FALSE	4	-0.06545	-1.04641
P51572	0.23555	-0.072255	0.0816475	10.755	0.0174806	0.111515	FALSE	4	0.307805	1.23782
O75132	0.17835	0.19625	0.1873	10.743	0.0175184	0.111551	FALSE	4	-0.0179	-1.01248
Q8WXG6-3	0.22955	0.23875	0.23415	10.7414	0.0175236	0.111551	FALSE	4	-0.0092	-1.0064
Q8NHG7	0.08255	0.3278	0.205175	10.7416	0.0175228	0.111551	FALSE	4	-0.24525	-1.1853
H0Y9M8	0.2051	-0.29905	-0.046975	10.7188	0.0175951	0.11156	FALSE	4	0.50415	1.41829
B4DMD2	0.08708	-0.25365	-0.083285	10.7202	0.0175905	0.11156	FALSE	4	0.34073	1.2664
Q6PEV8-2	-0.28475	0.064025	-0.110363	10.722	0.017585	0.11156	FALSE	4	-0.348775	-1.27348
Q8IXK2-2	0.3079	0.06685	0.187375	10.7296	0.0175609	0.11156	FALSE	4	0.24105	1.18185
P26374	-0.24105	0.096395	-0.0723275	10.7135	0.017612	0.11156	FALSE	4	-0.337445	-1.26352
Q6GYQ0	0.1634	0.1934	0.1784	10.7161	0.0176037	0.11156	FALSE	4	-0.03	-1.02101
P52746	0.12363	0.48015	0.30189	10.718	0.0175977	0.11156	FALSE	4	-0.35652	-1.28033
Q99941-2	0.01843	-0.43075	-0.20616	10.7089	0.0176264	0.111572	FALSE	4	0.44918	1.36526
P62306	-0.64045	0.494	-0.073225	10.6981	0.0176609	0.111711	FALSE	4	-1.13445	-2.19535
H0Y2S1	-0.245	-0.22065	-0.232825	10.6818	0.0177131	0.111962	FALSE	4	-0.02435	-1.01702
Q9BWU1	0.1594	-0.5761	-0.20835	10.6608	0.0177806	0.112152	FALSE	4	0.7355	1.66497
Q9UKU9	0.154995	-0.34035	-0.0926775	10.667	0.0177606	0.112152	FALSE	4	0.495345	1.40966
P61011-2	-0.2064	-0.11535	-0.160875	10.6636	0.0177714	0.112152	FALSE	4	-0.09105	-1.06515
Q86VM9	-0.113	-0.27645	-0.194725	10.6481	0.0178216	0.112331	FALSE	4	0.16345	1.11996
O43615	-0.12153	-0.2356	-0.178565	10.6388	0.0178517	0.112442	FALSE	4	0.11407	1.08228
Q96KM6	0.037135	-0.24085	-0.101858	10.6243	0.0178986	0.112591	FALSE	4	0.277985	1.2125
Q8N2H3	-0.13405	-0.21495	-0.1745	10.6237	0.0179005	0.112591	FALSE	4	0.0809	1.05768
P06396-2	-0.08777	-0.4244	-0.256085	10.5941	0.0179974	0.113042	FALSE	4	0.33663	1.2628
F5GWN5	-0.0521	-0.4073	-0.2297	10.5965	0.0179895	0.113042	FALSE	4	0.3552	1.27916
Q96AE4	-0.08006	-0.2319	-0.15598	10.5837	0.0180313	0.113175	FALSE	4	0.15184	1.11099
Q86VY9	-0.3295	0.169475	-0.0800125	10.5783	0.0180491	0.113184	FALSE	4	-0.498975	-1.41321
O95817	-0.0546	0.24225	0.093825	10.5713	0.0180722	0.113184	FALSE	4	-0.29685	-1.22846
Q14643-4	0.167295	0.3062	0.236747	10.568	0.0180832	0.113184	FALSE	4	-0.138905	-1.10107
B8ZZF5	0.10411	0.3213	0.212705	10.572	0.01807	0.113184	FALSE	4	-0.21719	-1.16247
O00451-2	0.50665	-0.6836	-0.088475	10.5543	0.0181283	0.113271	FALSE	4	1.19025	2.28192
Q9UHN6	0.2229	-0.14535	0.038775	10.5513	0.0181383	0.113271	FALSE	4	0.36825	1.29079
P46937-5	-0.22835	0.115305	-0.0565225	10.5485	0.0181476	0.113271	FALSE	4	-0.343655	-1.26897
Q7L3S4	0.4163	0.20199	0.309145	10.5541	0.0181289	0.113271	FALSE	4	0.21431	1.16015
Q5T4B2-2	0.067195	-0.23495	-0.0838775	10.5405	0.0181741	0.113279	FALSE	4	0.302145	1.23298
Q6I9Y2	-0.22485	-0.1854	-0.205125	10.5431	0.0181654	0.113279	FALSE	4	-0.03945	-1.02772
F5GWF3	0.132625	-0.49975	-0.183562	10.5217	0.0182367	0.113589	FALSE	4	0.632375	1.55011
P33897	0.022745	-0.3475	-0.162378	10.4978	0.0183169	0.113918	FALSE	4	0.370245	1.29257
O60551	-0.31345	-0.3015	-0.307475	10.4785	0.0183818	0.113918	FALSE	4	-0.01195	-1.00832
Q9UNE7-2	-0.09492	-0.2167	-0.15581	10.4758	0.0183911	0.113918	FALSE	4	0.12178	1.08808
H7C5G1	-0.21475	-0.1351	-0.174925	10.4827	0.0183676	0.113918	FALSE	4	-0.07965	-1.05676
Q9P0R6	-0.59835	-0.12168	-0.360015	10.4807	0.0183745	0.113918	FALSE	4	-0.47667	-1.39153
Q9Y5V3	0.2487	-0.059415	0.0946425	10.4939	0.0183299	0.113918	FALSE	4	0.308115	1.23809
Q96BZ8	0.1288	0.2227	0.17575	10.4801	0.0183766	0.113918	FALSE	4	-0.0939	-1.06725
P19838	0.080905	0.23965	0.160277	10.4967	0.0183206	0.113918	FALSE	4	-0.158745	-1.11632
H0Y452	0.2873	0.10785	0.197575	10.4692	0.0184135	0.113978	FALSE	4	0.17945	1.13245
P13797	-0.284	-0.076275	-0.180138	10.4641	0.0184306	0.113991	FALSE	4	-0.207725	-1.15487
Q8NFP4	0.32235	0.003595	0.162972	10.461	0.018441	0.113991	FALSE	4	0.318755	1.24725
F5H6V2	-0.00214	0.27835	0.138105	10.4486	0.0184832	0.114173	FALSE	4	-0.28049	-1.21461
C9J8Q9	-0.18255	0.17585	-0.00335	10.4308	0.018544	0.11447	FALSE	4	-0.3584	-1.282
C9J813	-0.15105	-1.36885	-0.75995	10.4163	0.0185939	0.114546	FALSE	4	1.2178	2.32592
Q9NP77	-0.20485	-0.1944	-0.199625	10.4123	0.0186076	0.114546	FALSE	4	-0.01045	-1.00727
Q8WVP5	0.026895	0.26325	0.145072	10.4202	0.0185802	0.114546	FALSE	4	-0.236355	-1.17801
Q16763	-0.054315	0.30295	0.124317	10.4145	0.0185998	0.114546	FALSE	4	-0.357265	-1.281
O94903	-0.17965	-0.2674	-0.223525	10.4038	0.0186368	0.114648	FALSE	4	0.08775	1.06271
Q9NWS1-5	-0.4033	0.03324	-0.18503	10.3982	0.018656	0.114687	FALSE	4	-0.43654	-1.35335
P51580	-0.3006	-0.110805	-0.205703	10.3843	0.0187039	0.114903	FALSE	4	-0.189795	-1.1406
P51153	0.19305	0.17865	0.18585	10.3789	0.0187228	0.11494	FALSE	4	0.0144	1.01003
P05783	-0.22371	-0.3987	-0.311205	10.3656	0.0187689	0.115144	FALSE	4	0.17499	1.12896
O00478-2	0.2329	-0.104	0.06445	10.3605	0.0187867	0.115175	FALSE	4	0.3369	1.26304
P57060	-0.067065	-0.251	-0.159032	10.3533	0.0188117	0.115249	FALSE	4	0.183935	1.13598
Q15417	-0.2198	-0.110725	-0.165263	10.3208	0.0189258	0.115553	FALSE	4	-0.109075	-1.07854
Q15435	-0.23105	-0.08917	-0.16011	10.3252	0.0189104	0.115553	FALSE	4	-0.14188	-1.10334
A1L020	0.23875	0.0005465	0.119648	10.3251	0.0189105	0.115553	FALSE	4	0.238204	1.17952
Q9NVI1	-0.046875	0.32135	0.137238	10.3225	0.0189198	0.115553	FALSE	4	-0.368225	-1.29076
Q5T0D9-2	0.3049	0.3294	0.31715	10.3284	0.0188991	0.115553	FALSE	4	-0.0245	-1.01713
B1ALY0	0.16397	-0.3043	-0.070165	10.3147	0.0189472	0.115605	FALSE	4	0.46827	1.38345
Q9Y2S0	-0.36985	-0.126526	-0.248188	10.3097	0.018965	0.115635	FALSE	4	-0.243323	-1.18372
Q9H0V1	0.23385	0.20115	0.2175	10.3023	0.0189912	0.115716	FALSE	4	0.0327	1.02292
Q05193-3	0.081545	-0.2599	-0.0891775	10.2903	0.0190334	0.115787	FALSE	4	0.341445	1.26703
E7EU07	-0.2378	0.0689	-0.08445	10.2844	0.0190545	0.115787	FALSE	4	-0.3067	-1.23688
Q15437	0.145	0.2007	0.17285	10.287	0.0190453	0.115787	FALSE	4	-0.0557	-1.03936
P08567	-0.069381	0.26455	0.0975845	10.2912	0.0190304	0.115787	FALSE	4	-0.333931	-1.26044
Q8N2G8-2	0.05106	-0.4213	-0.18512	10.2702	0.019105	0.115982	FALSE	4	0.47236	1.38738
H0YJ34	-0.1798	-0.1562	-0.168	10.2681	0.0191126	0.115982	FALSE	4	-0.0236	-1.01649
O15230	0.44115	-0.3412	0.049975	10.2575	0.0191505	0.116032	FALSE	4	0.78235	1.71993
H3BPN3	-0.1762	-0.2955	-0.23585	10.2513	0.0191727	0.116032	FALSE	4	0.1193	1.08621
B1P7G3	0.2006	-0.11545	0.042575	10.2475	0.0191864	0.116032	FALSE	4	0.31605	1.24492
C9J0K6	-0.24575	-0.053276	-0.149513	10.2441	0.0191984	0.116032	FALSE	4	-0.192474	-1.14272
Q96DE0	-0.22485	0.056175	-0.0843375	10.2445	0.019197	0.116032	FALSE	4	-0.281025	-1.21506
Q15836	0.2635	0.06893	0.166215	10.2476	0.019186	0.116032	FALSE	4	0.19457	1.14438
J3QKP2	-0.44425	-0.39475	-0.4195	10.2154	0.0193019	0.116391	FALSE	4	-0.0495	-1.03491
O15160	-0.1933	-0.1607	-0.177	10.2099	0.0193221	0.116391	FALSE	4	-0.0326	-1.02285
O15213	0.2754	-0.0739615	0.100719	10.2135	0.019309	0.116391	FALSE	4	0.349361	1.274
Q6W2J9-4	0.27345	-0.042555	0.115447	10.2097	0.0193228	0.116391	FALSE	4	0.316005	1.24488
P04062-4	0.2319	0.08598	0.15894	10.2217	0.0192795	0.116391	FALSE	4	0.14592	1.10644
C9IZG4	-0.298	0.03489	-0.131555	10.201	0.0193542	0.116502	FALSE	4	-0.33289	-1.25953
Q15746-3	0.34285	0.36655	0.3547	10.1966	0.0193704	0.116521	FALSE	4	-0.0237	-1.01656
Q8NCS4	0.16073	-0.2405	-0.039885	10.1892	0.0193974	0.116527	FALSE	4	0.40123	1.32063
H7C494	-0.1861	-0.1726	-0.17935	10.1893	0.0193971	0.116527	FALSE	4	-0.0135	-1.0094
H3BNI5	0.047855	-0.28495	-0.118548	10.1733	0.0194555	0.116798	FALSE	4	0.332805	1.25946
Q8N1G1	-0.01575	0.24725	0.11575	10.1689	0.0194715	0.116816	FALSE	4	-0.263	-1.19997
O75509	0.2041	0.2854	0.24475	10.1567	0.0195165	0.117007	FALSE	4	-0.0813	-1.05797
P13645	0.0294	-0.38295	-0.176775	10.1357	0.0195938	0.117152	FALSE	4	0.41235	1.33085
O94929-3	-0.20425	-0.106635	-0.155443	10.1324	0.0196059	0.117152	FALSE	4	-0.097615	-1.07
Q8NCE2	-0.7602	0.0506	-0.3548	10.133	0.0196037	0.117152	FALSE	4	-0.8108	-1.75418
H0YMQ9	0.2469	0.1675	0.2072	10.1363	0.0195917	0.117152	FALSE	4	0.0794	1.05658
Q9H992-2	0.1467	0.18995	0.168325	10.1326	0.0196051	0.117152	FALSE	4	-0.04325	-1.03043
D3DPN2	-0.277275	-0.6923	-0.484787	10.1196	0.0196535	0.117202	FALSE	4	0.415025	1.33332
H0YDQ3	-0.2899	0.22205	-0.033925	10.1239	0.0196377	0.117202	FALSE	4	-0.51195	-1.42598
H0Y4Y2	-0.17945	0.39215	0.10635	10.1203	0.0196508	0.117202	FALSE	4	-0.5716	-1.48617
Q95604	-0.166861	-0.37805	-0.272456	10.1014	0.0197214	0.117217	FALSE	4	0.211189	1.15764
Q9BUT1	-0.01874	-0.3138	-0.16627	10.1073	0.0196993	0.117217	FALSE	4	0.29506	1.22694
Q5T1H5	0.3353	-0.2614	0.03695	10.1044	0.0197103	0.117217	FALSE	4	0.5967	1.51225
P00403	0.054865	-0.24495	-0.0950425	10.1071	0.0197002	0.117217	FALSE	4	0.299815	1.23099
P23497	-0.2457	0.16525	-0.040225	10.1039	0.0197119	0.117217	FALSE	4	-0.41095	-1.32956
O14879	-0.20475	-0.2686	-0.236675	10.0844	0.0197848	0.117515	FALSE	4	0.06385	1.04525
Q9Y5F8-2	0.31325	-0.19277	0.06024	10.0709	0.0198356	0.117661	FALSE	4	0.50602	1.42013
Q92743	0.23895	-0.07174	0.083605	10.0714	0.0198339	0.117661	FALSE	4	0.31069	1.2403
P0CG39	-0.33245	0.108365	-0.112043	10.0588	0.0198814	0.117855	FALSE	4	-0.440815	-1.35737
Q6KB66-2	-0.111335	-0.4791	-0.295218	10.0502	0.0199139	0.117892	FALSE	4	0.367765	1.29035
P20339	0.117685	0.339	0.228343	10.052	0.019907	0.117892	FALSE	4	-0.221314	-1.1658
Q07343-4	-0.3414	0.002785	-0.169307	10.0293	0.0199931	0.118273	FALSE	4	-0.344185	-1.26943
Q9P2E9	0.2912	0.104315	0.197758	10.0262	0.0200047	0.118273	FALSE	4	0.186885	1.1383
P01008	-0.51715	-0.8102	-0.663675	10.0169	0.0200404	0.118406	FALSE	4	0.29305	1.22523
Q6P2I3	-0.09705	0.2377	0.070325	10.0067	0.0200794	0.118527	FALSE	4	-0.33475	-1.26116
P21583-3	-0.049525	0.4533	0.201887	10.0046	0.0200873	0.118527	FALSE	4	-0.502825	-1.41699
Q86UD0	0.04716	0.3581	0.20263	10.0002	0.0201042	0.118549	FALSE	4	-0.31094	-1.24052
B3KP49	-0.02476	-0.2986	-0.16168	9.96173	0.0202527	0.118566	FALSE	4	0.27384	1.20902
J3KNJ3	-0.22	-0.23445	-0.227225	9.98276	0.0201714	0.118566	FALSE	4	0.01445	1.01007
F8VUJ3	0.293	-0.13435	0.079325	9.98167	0.0201756	0.118566	FALSE	4	0.42735	1.34476
Q15223	-0.2414	-0.08092	-0.16116	9.97811	0.0201893	0.118566	FALSE	4	-0.16048	-1.11766
P55081	-0.2808	-0.06275	-0.171775	9.96681	0.020233	0.118566	FALSE	4	-0.21805	-1.16316
Q9Y672	0.2312	0.027972	0.129586	9.97248	0.0202111	0.118566	FALSE	4	0.203228	1.15127
O75362	0.2461	0.126305	0.186202	9.98821	0.0201504	0.118566	FALSE	4	0.119795	1.08658
Q6IBW4-2	-0.22215	0.149685	-0.0362325	9.96314	0.0202472	0.118566	FALSE	4	-0.371835	-1.294
Q9BWT3	0.17975	0.18285	0.1813	9.97113	0.0202163	0.118566	FALSE	4	-0.0031	-1.00215
O75427	0.070935	0.2393	0.155117	9.98146	0.0201764	0.118566	FALSE	4	-0.168365	-1.12378
Q8N0W4	0.0122055	0.25295	0.132578	9.97864	0.0201873	0.118566	FALSE	4	-0.240745	-1.1816
O75607	-0.237	0.019317	-0.108841	9.95302	0.0202865	0.118687	FALSE	4	-0.256317	-1.19443
Q96I15	-0.21385	-0.098015	-0.155933	9.9491	0.0203018	0.118698	FALSE	4	-0.115835	-1.0836
O60220	-0.4746	-0.18109	-0.327845	9.93558	0.0203545	0.118852	FALSE	4	-0.29351	-1.22562
H7C2Y2	0.13665	0.18375	0.1602	9.93871	0.0203422	0.118852	FALSE	4	-0.0471	-1.03319
P13804-2	-0.2668	-0.093175	-0.179987	9.9298	0.0203771	0.118906	FALSE	4	-0.173625	-1.12789
O43529	0.2686	0.082335	0.175467	9.91513	0.0204346	0.119099	FALSE	4	0.186265	1.13781
P51116	0.11195	0.20875	0.16035	9.91459	0.0204367	0.119099	FALSE	4	-0.0968	-1.0694
M0QZ28	0.033475	0.27735	0.155413	9.91022	0.0204538	0.119121	FALSE	4	-0.243875	-1.18417
Q96DX7	-0.1854	-0.19665	-0.191025	9.90669	0.0204677	0.119125	FALSE	4	0.01125	1.00783
C9J3D7	-0.14475	0.1958	0.025525	9.90214	0.0204857	0.119152	FALSE	4	-0.34055	-1.26624
E5RFF3	0.059695	-0.2426	-0.0914525	9.88915	0.0205369	0.119295	FALSE	4	0.302295	1.2331
Q5W1L7	0.29605	0.3268	0.311425	9.89248	0.0205238	0.119295	FALSE	4	-0.03075	-1.02154
Q8WWA1-2	-0.32995	0.077988	-0.125981	9.87263	0.0206024	0.119598	FALSE	4	-0.407938	-1.32679
Q9NWV4	-0.1945	-0.13525	-0.164875	9.8597	0.0206539	0.119665	FALSE	4	-0.05925	-1.04192
Q9NP80-3	0.1961	0.11945	0.157775	9.86381	0.0206375	0.119665	FALSE	4	0.07665	1.05457
Q8IXL6	0.16615	0.17425	0.1702	9.86118	0.020648	0.119665	FALSE	4	-0.0081	-1.00563
P54725-2	-0.33975	0.054752	-0.142499	9.85496	0.0206728	0.119697	FALSE	4	-0.394502	-1.31449
P06858	-0.0995015	-0.3207	-0.210101	9.84053	0.0207305	0.119876	FALSE	4	0.221198	1.1657
Q6ZVL6	0.11987	0.28905	0.20446	9.84205	0.0207245	0.119876	FALSE	4	-0.16918	-1.12442
O15439-2	-0.06265	-0.35805	-0.21035	9.77579	0.0209924	0.11992	FALSE	4	0.2954	1.22723
P04792	0.06617	-0.3312	-0.132515	9.77661	0.020989	0.11992	FALSE	4	0.39737	1.3171
P50453	-0.037455	-0.31175	-0.174602	9.79099	0.0209305	0.11992	FALSE	4	0.274295	1.2094
P54284-5	-0.003455	-0.24595	-0.124702	9.82312	0.0208005	0.11992	FALSE	4	0.242495	1.18304
Q15942	-0.14545	-0.2137	-0.179575	9.77666	0.0209888	0.11992	FALSE	4	0.06825	1.04844
Q8IXZ2	0.23965	-0.18694	0.026355	9.79449	0.0209163	0.11992	FALSE	4	0.42659	1.34405
Q9NRM2	-0.2047	-0.17285	-0.188775	9.7873	0.0209455	0.11992	FALSE	4	-0.03185	-1.02232
P30837	-0.1965	-0.1728	-0.18465	9.78844	0.0209409	0.11992	FALSE	4	-0.0237	-1.01656
O00303	-0.24375	-0.10765	-0.1757	9.77855	0.0209812	0.11992	FALSE	4	-0.1361	-1.09893
Q15149-6	0.32045	-0.0289835	0.145733	9.82032	0.0208118	0.11992	FALSE	4	0.349434	1.27406
K7EJ35	0.24815	0.09292	0.170535	9.78307	0.0209627	0.11992	FALSE	4	0.15523	1.1136
C9J2P9	0.26255	0.109785	0.186168	9.79551	0.0209121	0.11992	FALSE	4	0.152765	1.1117
Q9H8V3-2	-0.13785	0.19175	0.02695	9.77617	0.0209909	0.11992	FALSE	4	-0.3296	-1.25666
O43314-2	0.14755	0.21315	0.18035	9.81718	0.0208245	0.11992	FALSE	4	-0.0656	-1.04652
Q5T3J3-2	0.2611	0.2279	0.2445	9.82283	0.0208017	0.11992	FALSE	4	0.0332	1.02328
B1APM4	0.12382	0.24865	0.186235	9.7895	0.0209365	0.11992	FALSE	4	-0.12483	-1.09038
F8WAU7	0.33555	0.267615	0.301582	9.81927	0.020816	0.11992	FALSE	4	0.067935	1.04822
F2Z2E2	0.025555	0.2999	0.162727	9.83357	0.0207585	0.11992	FALSE	4	-0.274345	-1.20944
C9JI46	0.04618	0.47225	0.259215	9.79091	0.0209308	0.11992	FALSE	4	-0.42607	-1.34357
E9PSE5	-0.2446	-0.2121	-0.22835	9.75595	0.0210736	0.120231	FALSE	4	-0.0325	-1.02278
Q9NSC5-2	0.0492885	0.2615	0.155394	9.75767	0.0210665	0.120231	FALSE	4	-0.212211	-1.15846
Q9BQ69	0.17305	-0.2549	-0.040925	9.73883	0.021144	0.120556	FALSE	4	0.42795	1.34532
Q9Y2G7	0.345	0.1946	0.2698	9.72416	0.0212046	0.120825	FALSE	4	0.1504	1.10988
Q86UP2	0.1648	-0.209	-0.0221	9.71468	0.0212439	0.120893	FALSE	4	0.3738	1.29576
D6RFM5	0.18985	-0.1882	0.000825	9.7088	0.0212683	0.120893	FALSE	4	0.37805	1.29958
Q86TW2-2	0.21035	0.22225	0.2163	9.71775	0.0212312	0.120893	FALSE	4	-0.0119	-1.00828
Q96N67-4	0.093675	0.25375	0.173712	9.70803	0.0212715	0.120893	FALSE	4	-0.160075	-1.11735
Q15800-2	0.266275	0.45685	0.361563	9.70503	0.021284	0.120893	FALSE	4	-0.190575	-1.14122
P16949	-0.2774	-0.00637	-0.141885	9.69867	0.0213105	0.120967	FALSE	4	-0.27103	-1.20667
Q9BYG5	0.052605	-0.30365	-0.125523	9.69362	0.0213316	0.121009	FALSE	4	0.356255	1.2801
P50995-2	-0.043885	-0.2227	-0.133293	9.67093	0.0214266	0.121343	FALSE	4	0.178815	1.13195
B4E0T7	0.09546	0.24875	0.172105	9.67581	0.0214061	0.121343	FALSE	4	-0.15329	-1.1121
Q8IVF2	-0.179795	0.28355	0.0518775	9.66988	0.021431	0.121343	FALSE	4	-0.463345	-1.37873
Q8NAT1	0.26535	-0.0637145	0.100818	9.66286	0.0214605	0.121434	FALSE	4	0.329064	1.2562
Q53GG5-2	0.38925	-0.43315	-0.02195	9.64129	0.0215517	0.121795	FALSE	4	0.8224	1.76835
P68431	-0.33895	-0.105135	-0.222043	9.64234	0.0215472	0.121795	FALSE	4	-0.233815	-1.17594
E9PQ70	0.0231	-0.35425	-0.165575	9.62367	0.0216265	0.121887	FALSE	4	0.37735	1.29895
P11274	0.09986	0.20065	0.150255	9.62146	0.0216359	0.121887	FALSE	4	-0.10079	-1.07236
P07203	0.18645	0.2159	0.201175	9.62882	0.0216046	0.121887	FALSE	4	-0.02945	-1.02062
O94806	0.070955	0.22605	0.148503	9.63085	0.021596	0.121887	FALSE	4	-0.155095	-1.11349
F8VP89	-0.76255	0.78675	0.0121	9.62294	0.0216296	0.121887	FALSE	4	-1.5493	-2.92675
A8MWR2	0.35045	-0.101524	0.124463	9.61248	0.0216742	0.121981	FALSE	4	0.451973	1.36791
Q8NCH0	0.21785	0.1571	0.187475	9.61119	0.0216797	0.121981	FALSE	4	0.06075	1.04301
Q5TC84	0.0192	0.46265	0.240925	9.60532	0.0217048	0.122045	FALSE	4	-0.44345	-1.35985
O95400	-0.225	0.020135	-0.102432	9.6016	0.0217207	0.122058	FALSE	4	-0.245135	-1.1852
O95425-4	0.27355	0.018396	0.145973	9.57066	0.0218538	0.122652	FALSE	4	0.255154	1.19346
Q8N5D0-4	0.2222	0.12098	0.17159	9.57274	0.0218449	0.122652	FALSE	4	0.10122	1.07268
P63104	-0.17065	-0.1565	-0.163575	9.56348	0.0218849	0.12275	FALSE	4	-0.01415	-1.00986
Q9BZM4	-0.2628	0.064475	-0.0991625	9.54477	0.0219661	0.123038	FALSE	4	-0.327275	-1.25464
D6RD20	-0.21625	0.09304	-0.061605	9.53902	0.0219912	0.123038	FALSE	4	-0.30929	-1.2391
Q6Y2X3	0.10349	0.20165	0.15257	9.54019	0.0219861	0.123038	FALSE	4	-0.09816	-1.07041
O75925	-0.138175	0.3128	0.0873125	9.54672	0.0219576	0.123038	FALSE	4	-0.450975	-1.36696
P62380	-0.129335	-0.3149	-0.222117	9.52738	0.022042	0.123207	FALSE	4	0.185565	1.13726
G5EA31	-0.4712	0.12899	-0.171105	9.52581	0.0220489	0.123207	FALSE	4	-0.60019	-1.51592
R4GNH0	-0.28975	-0.52335	-0.40655	9.50339	0.0221473	0.12368	FALSE	4	0.2336	1.17577
Q9NUN5-4	0.24235	0.24535	0.24385	9.49842	0.0221692	0.123725	FALSE	4	-0.003	-1.00208
Q5VZI3-2	0.2791	-0.102591	0.0882548	9.47459	0.0222747	0.124159	FALSE	4	0.38169	1.30287
Q9HBI1	0.103175	0.20395	0.153562	9.47503	0.0222727	0.124159	FALSE	4	-0.100775	-1.07235
Q8N9Z2	-0.0397425	-0.28425	-0.161996	9.46476	0.0223184	0.124171	FALSE	4	0.244507	1.18469
Q8N128	-0.29825	-0.14413	-0.22119	9.4655	0.0223151	0.124171	FALSE	4	-0.15412	-1.11274
Q15746-4	0.02385	0.54035	0.2821	9.46863	0.0223012	0.124171	FALSE	4	-0.5165	-1.43048
U3KQU8	0.09015	0.2547	0.172425	9.45488	0.0223625	0.124339	FALSE	4	-0.16455	-1.12082
E5RFM2	-0.2655	0.0314237	-0.117038	9.45164	0.0223769	0.124342	FALSE	4	-0.296924	-1.22852
B1AP15	0.12875	0.1842	0.156475	9.445	0.0224066	0.12443	FALSE	4	-0.05545	-1.03918
Q9UHQ1-3	0.336	0.216	0.276	9.43863	0.0224352	0.124435	FALSE	4	0.12	1.08673
Q9BQ51	-0.0109865	0.32425	0.156632	9.43981	0.0224299	0.124435	FALSE	4	-0.335236	-1.26158
P54252-2	-0.29605	-0.12399	-0.21002	9.40495	0.022587	0.125163	FALSE	4	-0.17206	-1.12667
E7ETU5	0.4853	0.027835	0.256568	9.40331	0.0225944	0.125163	FALSE	4	0.457465	1.37313
Q99856	-0.00638	-0.25465	-0.130515	9.37626	0.0227175	0.125255	FALSE	4	0.24827	1.18778
Q9NQG5	-0.14574	-0.24885	-0.197295	9.3716	0.0227388	0.125255	FALSE	4	0.10311	1.07409
Q14978	-0.14065	-0.1867	-0.163675	9.39474	0.0226333	0.125255	FALSE	4	0.04605	1.03243
O00461	0.1889	0.1434	0.16615	9.38337	0.022685	0.125255	FALSE	4	0.0455	1.03204
K7EQ34	0.1826	0.1714	0.177	9.39109	0.0226499	0.125255	FALSE	4	0.0112	1.00779
Q9H3R0-2	0.18045	0.21405	0.19725	9.38987	0.0226554	0.125255	FALSE	4	-0.0336	-1.02356
Q9UPY3	0.044445	0.2217	0.133073	9.37404	0.0227276	0.125255	FALSE	4	-0.177255	-1.13073
Q86TG7	3.5e-05	0.2489	0.124467	9.36916	0.0227499	0.125255	FALSE	4	-0.248865	-1.18827
F8VR50	0.13036	0.268	0.19918	9.3869	0.022669	0.125255	FALSE	4	-0.13764	-1.1001
Q9H6R6-2	0.05018	0.29165	0.170915	9.36896	0.0227508	0.125255	FALSE	4	-0.24147	-1.1822
P30041	-0.0453	-0.22545	-0.135375	9.36201	0.0227827	0.125277	FALSE	4	0.18015	1.133
Q9P2P5-2	-0.16885	0.2793	0.055225	9.36377	0.0227746	0.125277	FALSE	4	-0.44815	-1.36429
H9KVB4	0.2307	-0.04666	0.09202	9.34274	0.0228713	0.1256	FALSE	4	0.27736	1.21198
P52294	-0.264	0.13801	-0.062995	9.34323	0.022869	0.1256	FALSE	4	-0.40201	-1.32135
Q8TED9-2	0.09841	0.27565	0.18703	9.34008	0.0228835	0.1256	FALSE	4	-0.17724	-1.13072
Q9UBZ4	0.07043	0.2796	0.175015	9.33458	0.0229089	0.125663	FALSE	4	-0.20917	-1.15602
Q8TE77-5	-0.220675	-0.4281	-0.324387	9.30848	0.02303	0.126051	FALSE	4	0.207425	1.15463
Q12767	-0.14745	-0.26565	-0.20655	9.30884	0.0230283	0.126051	FALSE	4	0.1182	1.08538
O14949	-0.24595	-0.206355	-0.226153	9.30418	0.02305	0.126051	FALSE	4	-0.039595	-1.02783
Q92626	0.22005	-0.1254	0.047325	9.30824	0.0230311	0.126051	FALSE	4	0.34545	1.27055
Q92609	0.039345	0.3265	0.182922	9.30497	0.0230464	0.126051	FALSE	4	-0.287155	-1.22023
Q8WVB3	0.02229	-0.37065	-0.17418	9.29173	0.0231082	0.126292	FALSE	4	0.39294	1.31307
Q8NBZ7	0.136345	0.24735	0.191848	9.28688	0.0231309	0.126339	FALSE	4	-0.111005	-1.07998
Q99584	-0.135425	-0.2535	-0.194463	9.27473	0.0231879	0.126427	FALSE	4	0.118075	1.08529
B4DTE2	0.197425	0.3546	0.276012	9.27442	0.0231894	0.126427	FALSE	4	-0.157175	-1.1151
H0YD03	0.1399	0.4402	0.29005	9.27743	0.0231752	0.126427	FALSE	4	-0.3003	-1.2314
P36871	0.2527	0.2568	0.25475	9.25895	0.0232623	0.126748	FALSE	4	-0.0041	-1.00285
Q9ULG6-2	0.069675	-0.3931	-0.161713	9.24607	0.0233232	0.126995	FALSE	4	0.462775	1.37819
H0YG77	0.4357	0.02979	0.232745	9.24337	0.023336	0.126995	FALSE	4	0.40591	1.32492
Q7Z3E5-2	-0.078305	-0.23705	-0.157677	9.23569	0.0233725	0.127039	FALSE	4	0.158745	1.11632
P14406	0.123335	-0.2251	-0.0508825	9.23784	0.0233623	0.127039	FALSE	4	0.348435	1.27318
Q9ULE0	0.15745	0.2091	0.183275	9.22721	0.0234129	0.127182	FALSE	4	-0.05165	-1.03645
Q9Y2Z9-2	-0.17725	-0.17115	-0.1742	9.22094	0.0234428	0.127204	FALSE	4	-0.0061	-1.00424
Q8NC60	0.01524	0.22825	0.121745	9.22041	0.0234453	0.127204	FALSE	4	-0.21301	-1.1591
C9J5G3	-0.28872	-0.89675	-0.592735	9.1807	0.0236361	0.127583	FALSE	4	0.60803	1.52418
F8VZZ2	-0.2545	-0.39575	-0.325125	9.17333	0.0236717	0.127583	FALSE	4	0.14125	1.10286
M0QZI4	0.110214	-0.34	-0.114893	9.18931	0.0235946	0.127583	FALSE	4	0.450214	1.36624
Q9C0B1	-0.1528	-0.1882	-0.1705	9.17585	0.0236595	0.127583	FALSE	4	0.0354	1.02484
Q8N108-17	-0.28305	-0.05692	-0.169985	9.19149	0.0235841	0.127583	FALSE	4	-0.22613	-1.16969
Q01658	-0.2842	-0.02803	-0.156115	9.19822	0.0235517	0.127583	FALSE	4	-0.25617	-1.1943
Q96S82	-0.2862	-0.00994	-0.14807	9.17326	0.0236721	0.127583	FALSE	4	-0.27626	-1.21105
Q9UFG5	-0.25645	0.002615	-0.126917	9.17439	0.0236666	0.127583	FALSE	4	-0.259065	-1.1967
K7ERB6	-0.17895	0.1747	-0.002125	9.17391	0.023669	0.127583	FALSE	4	-0.35365	-1.27779
P02792	-0.0203705	0.3399	0.159765	9.20165	0.0235352	0.127583	FALSE	4	-0.36027	-1.28367
B4DFF2	0.36925	0.4607	0.414975	9.17038	0.023686	0.127583	FALSE	4	-0.09145	-1.06544
Q9H1J7	0.155025	0.54295	0.348988	9.17901	0.0236443	0.127583	FALSE	4	-0.387925	-1.30851
Q9HC98	-0.279	-0.2777	-0.27835	9.15931	0.0237398	0.127657	FALSE	4	-0.0013	-1.0009
Q07065	0.2549	-0.010195	0.122353	9.15886	0.023742	0.127657	FALSE	4	0.265095	1.20172
G3V2N3	0.07782	0.39665	0.237235	9.15873	0.0237426	0.127657	FALSE	4	-0.31883	-1.24732
Q86XK3-3	-0.0845715	0.3573	0.136364	9.15545	0.0237585	0.127666	FALSE	4	-0.441871	-1.35837
O15062	-0.028935	-0.24095	-0.134942	9.14908	0.0237896	0.127757	FALSE	4	0.212015	1.1583
Q9H6A9	0.20525	0.09928	0.152265	9.12818	0.0238918	0.128229	FALSE	4	0.10597	1.07622
Q8N2G6	0.0238	-0.481	-0.2286	9.11787	0.0239425	0.128347	FALSE	4	0.5048	1.41893
O95822-2	-0.01495	-0.24045	-0.1277	9.11947	0.0239346	0.128347	FALSE	4	0.2255	1.16918
F5H658	0.19875	0.11865	0.1587	9.10858	0.0239883	0.128516	FALSE	4	0.0801	1.05709
F2Z2T6	0.31045	-0.099435	0.105508	9.0983	0.024039	0.128518	FALSE	4	0.409885	1.32858
A2RTY8	0.45375	0.0651	0.259425	9.1043	0.0240094	0.128518	FALSE	4	0.38865	1.30917
G3V5F4	-0.6847	0.2079	-0.2384	9.09729	0.024044	0.128518	FALSE	4	-0.8926	-1.85652
O14646-2	-0.001165	0.25955	0.129192	9.09689	0.024046	0.128518	FALSE	4	-0.260715	-1.19807
Q13191-3	0.039955	-0.37495	-0.167497	9.06867	0.0241863	0.128678	FALSE	4	0.414905	1.33321
O14545	-0.0373	-0.2825	-0.1599	9.06779	0.0241908	0.128678	FALSE	4	0.2452	1.18526
B8ZZV5	-0.16095	-0.1816	-0.171275	9.07859	0.0241369	0.128678	FALSE	4	0.02065	1.01442
O15212	0.26845	-0.0382825	0.115084	9.0813	0.0241234	0.128678	FALSE	4	0.306733	1.2369
Q5TH69	0.10121	0.21465	0.15793	9.07296	0.0241649	0.128678	FALSE	4	-0.11344	-1.0818
Q9NRH2	-0.03229	0.2161	0.091905	9.07631	0.0241483	0.128678	FALSE	4	-0.24839	-1.18788
Q8N3P4-3	0.090485	0.3026	0.196543	9.08624	0.0240989	0.128678	FALSE	4	-0.212115	-1.15839
Q9NNW5	-0.017842	0.36805	0.175104	9.08467	0.0241066	0.128678	FALSE	4	-0.385892	-1.30667
Q96RY7	0.05033	-0.3363	-0.142985	9.05597	0.0242499	0.128915	FALSE	4	0.38663	1.30734
Q9Y485	0.12995	0.19275	0.16135	9.04742	0.0242928	0.128991	FALSE	4	-0.0628	-1.04449
P29317	-0.148913	0.33325	0.0921685	9.04823	0.0242887	0.128991	FALSE	4	-0.482163	-1.39684
Q5T5U3	0.05851	0.21485	0.13668	9.04095	0.0243253	0.129087	FALSE	4	-0.15634	-1.11446
Q9UBI9	-0.47905	-0.27956	-0.379305	9.02797	0.0243908	0.129273	FALSE	4	-0.19949	-1.14829
Q9HA92	-0.00203065	0.3279	0.162935	9.03052	0.0243779	0.129273	FALSE	4	-0.329931	-1.25695
P08473	-0.1061	0.36195	0.127925	9.02543	0.0244036	0.129273	FALSE	4	-0.46805	-1.38324
O15254	0.11218	0.1919	0.15204	9.01848	0.0244388	0.129318	FALSE	4	-0.07972	-1.05681
H0Y9S9	0.19502	0.2512	0.22311	9.01805	0.024441	0.129318	FALSE	4	-0.05618	-1.03971
Q13823	0.23815	0.133635	0.185892	9.01389	0.0244621	0.129353	FALSE	4	0.104515	1.07513
Q9NSC2-2	-0.004055	-0.253	-0.128527	9.00521	0.0245062	0.12951	FALSE	4	0.248945	1.18834
Q13049	0.06807	0.30065	0.18436	9.00003	0.0245325	0.129573	FALSE	4	-0.23258	-1.17493
E9PEP1	-0.2291	-0.3247	-0.2769	8.99373	0.0245647	0.129666	FALSE	4	0.0956	1.06851
Q8N8S7-3	-0.0977	-0.24825	-0.172975	8.98467	0.024611	0.129814	FALSE	4	0.15055	1.10999
C9J282	0.21395	0.135585	0.174767	8.98258	0.0246216	0.129814	FALSE	4	0.078365	1.05582
E7EQC3	0.141	-0.1989	-0.02895	8.97875	0.0246413	0.129841	FALSE	4	0.3399	1.26567
Q13506	0.2849	0.2874	0.28615	8.97059	0.0246832	0.129985	FALSE	4	-0.0025	-1.00173
P13693	-0.28525	0.042	-0.121625	8.96531	0.0247103	0.130052	FALSE	4	-0.32725	-1.25462
Q8WVY7	-0.2279	-0.018777	-0.123339	8.96192	0.0247278	0.130068	FALSE	4	-0.209123	-1.15599
Q96IU4-2	-0.07424	-0.2747	-0.17447	8.94658	0.024807	0.130221	FALSE	4	0.20046	1.14906
O75531	-0.2286	-0.10064	-0.16462	8.94929	0.024793	0.130221	FALSE	4	-0.12796	-1.09275
P09651	0.2709	-0.07717	0.096865	8.94438	0.0248184	0.130221	FALSE	4	0.34807	1.27286
P55287	0.2427	0.02967	0.136185	8.94222	0.0248296	0.130221	FALSE	4	0.21303	1.15912
Q8N448	0.1654	0.172	0.1687	8.94322	0.0248244	0.130221	FALSE	4	-0.0066	-1.00459
Q6ZSY5	-0.08775	0.46535	0.1888	8.93642	0.0248597	0.130302	FALSE	4	-0.5531	-1.46724
Q6ZWJ1	-0.18215	-0.22395	-0.20305	8.91951	0.0249477	0.130611	FALSE	4	0.0418	1.0294
P25106	0.64945	0.058275	0.353863	8.92077	0.0249411	0.130611	FALSE	4	0.591175	1.50647
O43414-3	-0.1728	-0.21235	-0.192575	8.90797	0.025008	0.13085	FALSE	4	0.03955	1.02779
O60826	0.014975	0.2337	0.124338	8.90381	0.0250298	0.130888	FALSE	4	-0.218725	-1.1637
P40261	0.101465	-0.4363	-0.167417	8.89704	0.0250653	0.130921	FALSE	4	0.537765	1.45172
C9JQD4	-0.3114	0.042415	-0.134492	8.89947	0.0250526	0.130921	FALSE	4	-0.353815	-1.27794
Q9GZT4	-0.14735	-0.17225	-0.1598	8.88437	0.025132	0.131193	FALSE	4	0.0249	1.01741
Q06830	-0.06325	-0.23275	-0.148	8.87432	0.0251851	0.131393	FALSE	4	0.1695	1.12467
Q7LG56	-0.167265	-0.2687	-0.217982	8.86733	0.0252221	0.13151	FALSE	4	0.101435	1.07284
P43487	-0.23695	-0.0415525	-0.139251	8.85355	0.0252953	0.131815	FALSE	4	-0.195398	-1.14504
O00273-2	-0.9267	-0.0183	-0.4725	8.84921	0.0253184	0.131858	FALSE	4	-0.9084	-1.87696
A8MVZ6	0.2048	0.16	0.1824	8.84611	0.0253349	0.131868	FALSE	4	0.0448	1.03154
F8WC89	-0.1788	-0.1795	-0.17915	8.83185	0.0254111	0.132111	FALSE	4	0.0007	1.00049
P50281	0.2629	0.0565085	0.159704	8.83299	0.025405	0.132111	FALSE	4	0.206392	1.1538
Q8WWI5-3	-0.17371	-0.2426	-0.208155	8.80347	0.0255638	0.132137	FALSE	4	0.06889	1.04891
E9PGN6	0.100175	-0.2315	-0.0656625	8.80134	0.0255753	0.132137	FALSE	4	0.331675	1.25847
F8W8H5	0.10395	-0.22175	-0.0589	8.81659	0.0254931	0.132137	FALSE	4	0.3257	1.25327
Q9Y314	0.28045	-0.061955	0.109247	8.80427	0.0255595	0.132137	FALSE	4	0.342405	1.26787
Q14919	-0.3748	0.069345	-0.152727	8.79317	0.0256195	0.132137	FALSE	4	-0.444145	-1.36051
D6RCT8	-0.3646	0.087145	-0.138728	8.79272	0.025622	0.132137	FALSE	4	-0.451745	-1.36769
P50150	0.3883	0.09008	0.23919	8.81351	0.0255097	0.132137	FALSE	4	0.29822	1.22963
Q03169	0.154	0.15785	0.155925	8.82763	0.0254337	0.132137	FALSE	4	-0.00385	-1.00267
P20340-4	0.1316	0.17325	0.152425	8.81087	0.0255238	0.132137	FALSE	4	-0.04165	-1.02929
Q9Y257	0.0080765	0.2188	0.113438	8.81045	0.0255261	0.132137	FALSE	4	-0.210724	-1.15727
D6RCS5	0.2612	0.242	0.2516	8.80824	0.0255381	0.132137	FALSE	4	0.0192	1.0134
P59780-2	0.03849	0.2592	0.148845	8.79491	0.0256101	0.132137	FALSE	4	-0.22071	-1.16531
C9J0J0	0.1106	0.30235	0.206475	8.79262	0.0256225	0.132137	FALSE	4	-0.19175	-1.14215
H0Y8H1	0.013065	0.36375	0.188408	8.8134	0.0255102	0.132137	FALSE	4	-0.350685	-1.27517
O75387	-0.24761	-0.27795	-0.26278	8.76398	0.0257784	0.132759	FALSE	4	0.03034	1.02125
H7C3M7	-0.5264	-0.22635	-0.376375	8.76469	0.0257745	0.132759	FALSE	4	-0.30005	-1.23119
E9PPX2	-0.21501	0.358	0.071495	8.7623	0.0257876	0.132759	FALSE	4	-0.57301	-1.48762
Q9UHE8	0.29095	0.3634	0.327175	8.74843	0.0258636	0.133074	FALSE	4	-0.07245	-1.0515
E7EU42	0.3005	0.15555	0.228025	8.74091	0.0259049	0.133211	FALSE	4	0.14495	1.10569
P02533	-0.0174	-0.72775	-0.372575	8.73605	0.0259318	0.133272	FALSE	4	0.71035	1.6362
Q7Z6E9-2	0.16595	-0.16235	0.0018	8.72118	0.0260139	0.133433	FALSE	4	0.3283	1.25553
Q9BTT0	-0.28565	-0.074875	-0.180262	8.72143	0.0260125	0.133433	FALSE	4	-0.210775	-1.15731
Q96NB2	-0.12364	0.20395	0.040155	8.7196	0.0260227	0.133433	FALSE	4	-0.32759	-1.25492
Q15149-4	0.18314	0.2988	0.24097	8.72267	0.0260057	0.133433	FALSE	4	-0.11566	-1.08347
O15514	-0.42255	0.0067	-0.207925	8.71582	0.0260436	0.133439	FALSE	4	-0.42925	-1.34653
Q13501	0.011025	0.618	0.314512	8.71401	0.0260536	0.133439	FALSE	4	-0.606975	-1.52306
Q9NYW8	0.22985	0.000185	0.115017	8.70784	0.0260879	0.133539	FALSE	4	0.229665	1.17256
P23469-3	0.07603	-0.45265	-0.18831	8.67198	0.0262884	0.134329	FALSE	4	0.52868	1.44261
Q9BXL8	-0.46095	-0.16499	-0.31297	8.67082	0.026295	0.134329	FALSE	4	-0.29596	-1.2277
Q8N8A2	-0.0150295	0.2326	0.108785	8.66954	0.0263022	0.134329	FALSE	4	-0.24763	-1.18725
P24522	-0.086305	1.08855	0.501123	8.67631	0.0262641	0.134329	FALSE	4	-1.17485	-2.2577
F8VZJ2	-0.2406	0.042095	-0.0992525	8.66332	0.0263372	0.134431	FALSE	4	-0.282695	-1.21647
O60296-2	-0.2998	-0.23535	-0.267575	8.66003	0.0263558	0.134449	FALSE	4	-0.06445	-1.04569
F5H5F3	0.22065	0.11137	0.16601	8.64102	0.0264633	0.134921	FALSE	4	0.10928	1.07869
Q15596	-0.05552	-0.43935	-0.247435	8.63425	0.0265018	0.134963	FALSE	4	0.38383	1.3048
G5E9L9	-0.2062	-0.16385	-0.185025	8.63665	0.0264881	0.134963	FALSE	4	-0.04235	-1.02979
O95816	-0.2402	-0.076545	-0.158372	8.6246	0.0265567	0.135166	FALSE	4	-0.163655	-1.12012
B4DFC9	-0.17607	0.22	0.021965	8.61452	0.0266143	0.135382	FALSE	4	-0.39607	-1.31592
Q7RTV0	0.3122	-0.135035	0.0885825	8.60891	0.0266464	0.135469	FALSE	4	0.447235	1.36342
Q9BTK6	-0.25272	0.39455	0.070915	8.59398	0.0267322	0.135828	FALSE	4	-0.64727	-1.5662
Q7Z2Z2-2	0.078725	0.20085	0.139788	8.58982	0.0267562	0.135873	FALSE	4	-0.122125	-1.08834
Q6UXH1-4	-0.028855	-0.2151	-0.121978	8.57389	0.0268482	0.136263	FALSE	4	0.186245	1.1378
E9PM19	-0.129936	-0.30165	-0.215793	8.56109	0.0269225	0.136266	FALSE	4	0.171714	1.1264
E5RFP0	-0.2528	-0.119005	-0.185902	8.57048	0.026868	0.136266	FALSE	4	-0.133795	-1.09718
Q9UBV7	0.1574	0.1832	0.1703	8.56071	0.0269247	0.136266	FALSE	4	-0.0258	-1.01804
J9JIC5	-0.132	0.1965	0.03225	8.56754	0.026885	0.136266	FALSE	4	-0.3285	-1.25571
P61952	0.05947	0.53375	0.29661	8.56293	0.0269118	0.136266	FALSE	4	-0.47428	-1.38922
O60830	-0.18095	-0.10855	-0.14475	8.55366	0.0269658	0.136379	FALSE	4	-0.0724	-1.05146
A8MUB1	-0.1544	0.15845	0.002025	8.55165	0.0269775	0.136379	FALSE	4	-0.31285	-1.24216
P49643	-0.21765	0.09535	-0.06115	8.54272	0.0270297	0.136565	FALSE	4	-0.313	-1.24229
Q9NWW6	-0.2037	-0.43075	-0.317225	8.49159	0.0273311	0.136591	FALSE	4	0.22705	1.17044
F6VHI2	-0.05262	-0.22825	-0.140435	8.53549	0.027072	0.136591	FALSE	4	0.17563	1.12946
Q9Y5S1	-0.0073005	-0.21455	-0.110925	8.51632	0.0271847	0.136591	FALSE	4	0.20725	1.15449
Q99500	0.1853	-0.1896	-0.00215	8.49209	0.0273281	0.136591	FALSE	4	0.3749	1.29675
D6RBM4	-0.1568	-0.1854	-0.1711	8.50582	0.0272467	0.136591	FALSE	4	0.0286	1.02002
H0YDU5	0.2832	-0.18294	0.05013	8.52321	0.0271441	0.136591	FALSE	4	0.46614	1.38141
P13995	-0.2019	-0.1754	-0.18865	8.51703	0.0271805	0.136591	FALSE	4	-0.0265	-1.01854
H0Y3H2	0.35975	-0.13206	0.113845	8.5043	0.0272557	0.136591	FALSE	4	0.49181	1.40621
P13489	-0.18305	-0.110915	-0.146982	8.52272	0.027147	0.136591	FALSE	4	-0.072135	-1.05127
Q14257	-0.3559	-0.06627	-0.211085	8.50077	0.0272766	0.136591	FALSE	4	-0.28963	-1.22233
P63208	-0.3895	0.00295	-0.193275	8.51845	0.0271721	0.136591	FALSE	4	-0.39245	-1.31262
Q14814-4	0.21245	0.0111905	0.11182	8.49669	0.0273008	0.136591	FALSE	4	0.20126	1.1497
Q8WTS6	-0.34125	0.037855	-0.151698	8.49274	0.0273242	0.136591	FALSE	4	-0.379105	-1.30053
P27487	0.4088	0.08525	0.247025	8.52136	0.027155	0.136591	FALSE	4	0.32355	1.25141
Q7Z5L2-2	-0.1466	0.1678	0.0106	8.51482	0.0271935	0.136591	FALSE	4	-0.3144	-1.24349
Q96E22	0.2254	0.17295	0.199175	8.53354	0.0270834	0.136591	FALSE	4	0.05245	1.03702
Q9Y450	0.13346	0.18175	0.157605	8.53115	0.0270975	0.136591	FALSE	4	-0.04829	-1.03404
O95747	0.01924	0.24035	0.129795	8.49015	0.0273396	0.136591	FALSE	4	-0.22111	-1.16563
O94988-3	0.26485	0.27905	0.27195	8.50586	0.0272465	0.136591	FALSE	4	-0.0142	-1.00989
H3BT22	-0.05901	0.28675	0.11387	8.49338	0.0273204	0.136591	FALSE	4	-0.34576	-1.27082
Q7Z591-3	-0.21865	-0.16293	-0.19079	8.47715	0.0274171	0.136826	FALSE	4	-0.05572	-1.03938
Q9BW92	-0.036465	0.212	0.0877675	8.47877	0.0274074	0.136826	FALSE	4	-0.248465	-1.18794
H0YFA4	0.14212	-0.4787	-0.16829	8.44905	0.0275855	0.136988	FALSE	4	0.62082	1.53775
B8ZZU8	-0.1469	-0.28215	-0.214525	8.45338	0.0275594	0.136988	FALSE	4	0.13525	1.09828
O43347	-0.088925	-0.1941	-0.141513	8.44626	0.0276023	0.136988	FALSE	4	0.105175	1.07562
Q6ZRI6-2	0.1277	-0.17105	-0.021675	8.44894	0.0275861	0.136988	FALSE	4	0.29875	1.23008
Q9NRR5	-0.13895	-0.1644	-0.151675	8.44719	0.0275967	0.136988	FALSE	4	0.02545	1.0178
Q9H9L3	-0.21395	-0.1367	-0.175325	8.46481	0.0274909	0.136988	FALSE	4	-0.07725	-1.05501
J3QKR7	-0.25655	-0.119745	-0.188147	8.46418	0.0274947	0.136988	FALSE	4	-0.136805	-1.09947
Q96BI3-2	0.3258	0.105505	0.215652	8.44719	0.0275967	0.136988	FALSE	4	0.220295	1.16497
Q9UPU9-2	0.057078	0.24305	0.150064	8.45247	0.027565	0.136988	FALSE	4	-0.185972	-1.13758
Q96BY6-3	0.02141	0.26415	0.14278	8.45843	0.0275291	0.136988	FALSE	4	-0.24274	-1.18324
Q9NX74	-0.061985	-0.258	-0.159993	8.43418	0.0276752	0.137198	FALSE	4	0.196015	1.14553
Q6DHV7-2	-0.20665	-0.10972	-0.158185	8.43613	0.0276634	0.137198	FALSE	4	-0.09693	-1.0695
C9J015	-0.18685	0.1937	0.003425	8.43021	0.0276993	0.137241	FALSE	4	-0.38055	-1.30184
Q9H009	-0.3693	-0.20354	-0.28642	8.41694	0.0277798	0.137336	FALSE	4	-0.16576	-1.12176
F5GY99	0.2022	0.111985	0.157092	8.42259	0.0277455	0.137336	FALSE	4	0.090215	1.06453
Q99962	-0.24175	0.1613	-0.040225	8.41773	0.027775	0.137336	FALSE	4	-0.40305	-1.3223
Q9UJ83-2	0.12235	0.1701	0.146225	8.42172	0.0277508	0.137336	FALSE	4	-0.04775	-1.03365
H3BUM8	-0.02947	-0.25705	-0.14326	8.41003	0.0278219	0.137468	FALSE	4	0.22758	1.17087
P83876	-0.22175	-0.10268	-0.162215	8.40746	0.0278375	0.13747	FALSE	4	-0.11907	-1.08603
Q8IXK0-2	-0.137175	-0.18685	-0.162013	8.39743	0.0278988	0.137504	FALSE	4	0.049675	1.03503
H3BNT4	-0.2215	-0.012052	-0.116776	8.40063	0.0278792	0.137504	FALSE	4	-0.209448	-1.15625
E9PCJ7	-0.22825	-0.007415	-0.117833	8.40302	0.0278647	0.137504	FALSE	4	-0.220835	-1.16541
P13796	-0.3465	0.4342	0.04385	8.39629	0.0279058	0.137504	FALSE	4	-0.7807	-1.71796
H9KVD4	-0.2972	0.25225	-0.022475	8.38423	0.0279797	0.137717	FALSE	4	-0.54945	-1.46353
Q8N8Z6	0.115395	0.2708	0.193098	8.38514	0.0279741	0.137717	FALSE	4	-0.155405	-1.11373
H0YCL6	0.0320495	-0.25325	-0.1106	8.37645	0.0280276	0.137801	FALSE	4	0.285299	1.21866
Q96ER3	-0.2052	0.2046	-0.0003	8.37773	0.0280197	0.137801	FALSE	4	-0.4098	-1.3285
Q8WUP2-3	-0.070892	-0.23305	-0.151971	8.35433	0.0281643	0.13817	FALSE	4	0.162158	1.11896
Q9BTL3	0.3524	-0.131965	0.110217	8.3596	0.0281317	0.13817	FALSE	4	0.484365	1.39897
P07954-2	-0.17715	-0.11185	-0.1445	8.35821	0.0281402	0.13817	FALSE	4	-0.0653	-1.0463
Q96S38-2	-0.19	0.0941	-0.04795	8.35185	0.0281797	0.13817	FALSE	4	-0.2841	-1.21765
Q6PI47	0.10117	0.26455	0.18286	8.35502	0.02816	0.13817	FALSE	4	-0.16338	-1.11991
Q96NL8	0.28355	-0.060445	0.111552	8.33948	0.0282566	0.138299	FALSE	4	0.343995	1.26927
O75379-2	0.32515	0.03365	0.1794	8.3377	0.0282677	0.138299	FALSE	4	0.2915	1.22391
K7ES11	-0.1914	0.148015	-0.0216925	8.33857	0.0282623	0.138299	FALSE	4	-0.339415	-1.26524
Q9UQ53-2	0.2867	0.170365	0.228532	8.34275	0.0282362	0.138299	FALSE	4	0.116335	1.08398
Q9BRV8	-0.3062	-0.09771	-0.201955	8.32967	0.0283178	0.138468	FALSE	4	-0.20849	-1.15548
H3BRV9	-0.15468	-0.24585	-0.200265	8.31532	0.0284077	0.138832	FALSE	4	0.09117	1.06523
Q8NB37	-0.168815	-0.19425	-0.181533	8.29952	0.0285072	0.139242	FALSE	4	0.025435	1.01779
F5GXS0	-0.107025	-0.20465	-0.155837	8.29657	0.0285257	0.139257	FALSE	4	0.097625	1.07001
O43379-4	0.130275	0.27995	0.205113	8.29042	0.0285646	0.139371	FALSE	4	-0.149675	-1.10932
Q8N2K0	-0.0299615	-0.21575	-0.122856	8.27974	0.0286323	0.139625	FALSE	4	0.185788	1.13744
P05787	-0.1118	-0.84185	-0.476825	8.26201	0.0287452	0.139901	FALSE	4	0.73005	1.6587
B4DVB0	0.04058	-0.2415	-0.10046	8.25607	0.0287832	0.139901	FALSE	4	0.28208	1.21595
O75051	-0.26905	-0.090145	-0.179597	8.26065	0.0287539	0.139901	FALSE	4	-0.178905	-1.13202
P05387	-0.31935	-0.008465	-0.163908	8.25374	0.028798	0.139901	FALSE	4	-0.310885	-1.24047
Q8TD26	0.22605	0.056465	0.141258	8.25901	0.0287643	0.139901	FALSE	4	0.169585	1.12473
Q9BXX0	0.2242	0.11305	0.168625	8.25854	0.0287674	0.139901	FALSE	4	0.11115	1.08009
Q8NHM5-4	0.17515	0.13671	0.15593	8.25477	0.0287915	0.139901	FALSE	4	0.03844	1.027
Q8N715	-0.49255	-0.49805	-0.4953	8.24746	0.0288383	0.139946	FALSE	4	0.0055	1.00382
Q8IY57-3	0.26675	-0.043815	0.111467	8.24743	0.0288385	0.139946	FALSE	4	0.310565	1.24019
Q6NSJ5	-0.1037	0.18965	0.042975	8.23883	0.0288937	0.140138	FALSE	4	-0.29335	-1.22548
B7Z6X9	0.2159	0.064115	0.140008	8.23081	0.0289454	0.140312	FALSE	4	0.151785	1.11094
Q86X76-5	-0.0922275	-0.2852	-0.188714	8.22263	0.0289982	0.140492	FALSE	4	0.192972	1.14312
Q86UL3	0.21995	0.11915	0.16955	8.21887	0.0290225	0.140534	FALSE	4	0.1008	1.07237
Q5T160	-0.21985	-0.10645	-0.16315	8.2129	0.0290612	0.14062	FALSE	4	-0.1134	-1.08177
B4DDT2	-0.18855	0.12104	-0.033755	8.21128	0.0290717	0.14062	FALSE	4	-0.30959	-1.23936
J3KNC0	-0.19895	-0.165585	-0.182267	8.2059	0.0291067	0.140638	FALSE	4	-0.033365	-1.0234
Q9NPJ8	0.053125	0.2165	0.134813	8.20628	0.0291042	0.140638	FALSE	4	-0.163375	-1.1199
O94915-2	0.256575	0.3962	0.326387	8.19921	0.0291501	0.140772	FALSE	4	-0.139625	-1.10162
Q96SI1	-0.057275	-0.25095	-0.154113	8.18071	0.029271	0.141203	FALSE	4	0.193675	1.14367
H9KVA1	0.28515	-0.0129	0.136125	8.18301	0.029256	0.141203	FALSE	4	0.29805	1.22948
Q9P0U4	-0.046121	-0.26525	-0.155686	8.17275	0.0293232	0.141266	FALSE	4	0.219129	1.16403
B4E1Q4	-0.1352	-0.16605	-0.150625	8.16915	0.0293468	0.141266	FALSE	4	0.03085	1.02161
I3L374	0.3501	0.12688	0.23849	8.16673	0.0293628	0.141266	FALSE	4	0.22322	1.16734
Q8IYD8-3	0.104005	0.26775	0.185878	8.17622	0.0293004	0.141266	FALSE	4	-0.163745	-1.12019
Q9BZM5	0.094315	0.5123	0.303308	8.16741	0.0293583	0.141266	FALSE	4	-0.417985	-1.33606
B7Z6J6	0.150025	0.4254	0.287712	8.1577	0.0294223	0.141476	FALSE	4	-0.275375	-1.21031
A0MZ66-5	-0.2226	-0.009455	-0.116028	8.14991	0.0294738	0.14161	FALSE	4	-0.213145	-1.15921
Q99683	0.2815	0.13432	0.20791	8.14873	0.0294816	0.14161	FALSE	4	0.14718	1.1074
E7EV88	-0.14669	-0.5341	-0.340395	8.13678	0.0295608	0.141864	FALSE	4	0.38741	1.30804
B1ALM7	0.5577	0.64515	0.601425	8.13596	0.0295663	0.141864	FALSE	4	-0.08745	-1.06249
Q9BVQ7	-0.06875	0.2573	0.094275	8.12156	0.0296622	0.142248	FALSE	4	-0.32605	-1.25358
Q92934	-0.215275	-0.4536	-0.334437	8.10652	0.0297629	0.142655	FALSE	4	0.238325	1.17962
Q6UB99	0.08229	-0.25655	-0.08713	8.10242	0.0297904	0.14271	FALSE	4	0.33884	1.26474
P39687	-0.31675	-0.107105	-0.211927	8.08688	0.029895	0.143076	FALSE	4	-0.209645	-1.1564
O96007	-0.140445	0.20935	0.0344525	8.08635	0.0298986	0.143076	FALSE	4	-0.349795	-1.27438
O75096	0.0167	0.5564	0.28655	8.08391	0.029915	0.143078	FALSE	4	-0.5397	-1.45367
Q9NPJ6	-0.27365	-0.086375	-0.180012	8.07043	0.0300063	0.143209	FALSE	4	-0.187275	-1.13861
Q9C0B5-2	0.13383	0.17865	0.15624	8.07644	0.0299656	0.143209	FALSE	4	-0.04482	-1.03155
P55290	0.44315	0.211905	0.327528	8.0747	0.0299774	0.143209	FALSE	4	0.231245	1.17385
P21291	0.4194	0.267465	0.343432	8.07098	0.0300026	0.143209	FALSE	4	0.151935	1.11106
A6NFQ2-2	0.208	-0.143115	0.0324425	8.05128	0.0301367	0.143755	FALSE	4	0.351115	1.27555
M0R328	-0.14645	-0.3123	-0.229375	8.04087	0.0302079	0.144018	FALSE	4	0.16585	1.12183
Q9H8T0	-0.30885	0.1099	-0.099475	8.03419	0.0302538	0.14416	FALSE	4	-0.41875	-1.33677
O95571	-0.08487	-0.28195	-0.18341	8.02425	0.0303221	0.144409	FALSE	4	0.19708	1.14638
Q5VW36	0.08142	0.2152	0.14831	8.01273	0.0304017	0.144711	FALSE	4	-0.13378	-1.09716
Q96DP5	-0.029705	-0.2185	-0.124103	7.99465	0.030527	0.145076	FALSE	4	0.188795	1.13981
P49917	0.02236	0.2546	0.13848	7.99581	0.030519	0.145076	FALSE	4	-0.23224	-1.17466
Q9NX09	0.2312	0.3205	0.27585	7.99869	0.0304989	0.145076	FALSE	4	-0.0893	-1.06385
F5GXX5	0.18845	0.10848	0.148465	7.98894	0.0305668	0.145188	FALSE	4	0.07997	1.057
P26038	0.09514	0.2133	0.15422	7.98391	0.0306018	0.145278	FALSE	4	-0.11816	-1.08535
Q6ZRY4	-0.085775	-0.24755	-0.166662	7.97971	0.0306312	0.14534	FALSE	4	0.161775	1.11866
S4R3Z4	-0.197625	-0.3724	-0.285013	7.97044	0.0306961	0.145571	FALSE	4	0.174775	1.12879
E5RIS3	-0.25945	0.074665	-0.0923925	7.95717	0.0307893	0.145936	FALSE	4	-0.334115	-1.2606
Q9UIU6	-0.31365	-0.043465	-0.178558	7.9531	0.030818	0.145994	FALSE	4	-0.270185	-1.20596
P53794	0.302705	-0.5255	-0.111397	7.94353	0.0308855	0.146237	FALSE	4	0.828205	1.77547
Q12756	0.153965	-0.17695	-0.0114925	7.93465	0.0309484	0.146447	FALSE	4	0.330915	1.25781
Q9ULH7-4	-0.24595	-0.112575	-0.179262	7.93035	0.0309789	0.146447	FALSE	4	-0.133375	-1.09686
Q8TDJ6	0.28045	-0.10593	0.08726	7.93176	0.0309689	0.146447	FALSE	4	0.38638	1.30711
H3BNK2	0.075855	-0.33985	-0.131997	7.92424	0.0310224	0.146575	FALSE	4	0.415705	1.33395
P49902-2	-0.2215	0.05271	-0.084395	7.91898	0.0310598	0.146675	FALSE	4	-0.27421	-1.20933
Q5TGY1-2	-0.23275	0.0274865	-0.102632	7.91528	0.0310862	0.146686	FALSE	4	-0.260236	-1.19768
Q9BUF5	-0.18145	0.18435	0.00145	7.91406	0.0310949	0.146686	FALSE	4	-0.3658	-1.2886
Q9BYG4	-0.070785	-0.20765	-0.139217	7.89592	0.0312248	0.146954	FALSE	4	0.136865	1.09951
P50053	-0.31715	-0.105703	-0.211426	7.89828	0.0312079	0.146954	FALSE	4	-0.211448	-1.15785
P0CG38	-0.19135	-0.073925	-0.132637	7.90098	0.0311885	0.146954	FALSE	4	-0.117425	-1.0848
Q9BXR0	-0.20765	-0.020272	-0.113961	7.9007	0.0311905	0.146954	FALSE	4	-0.187378	-1.13869
O43795-2	0.1627	0.13475	0.148725	7.8947	0.0312336	0.146954	FALSE	4	0.02795	1.01956
Q6N022	0.29985	-0.3224	-0.011275	7.88506	0.031303	0.147035	FALSE	4	0.62225	1.53927
G8JLP2	-0.059835	-0.2569	-0.158367	7.8809	0.031333	0.147035	FALSE	4	0.197065	1.14636
Q14527	0.090175	0.2155	0.152837	7.88142	0.0313292	0.147035	FALSE	4	-0.125325	-1.09075
P48507	0.121485	0.3058	0.213643	7.88822	0.0312803	0.147035	FALSE	4	-0.184315	-1.13628
O96018	-0.179585	0.373	0.0967075	7.88378	0.0313123	0.147035	FALSE	4	-0.552585	-1.46671
Q9H4B6	0.2546	0.05008	0.15234	7.8773	0.031359	0.147081	FALSE	4	0.20452	1.1523
Q16666-2	0.074875	-0.27255	-0.0988375	7.8745	0.0313793	0.147098	FALSE	4	0.347425	1.27229
Q96RS0	-0.098795	-0.19235	-0.145572	7.87011	0.031411	0.147158	FALSE	4	0.093555	1.067
Q3KRA9	0.27725	0.06908	0.173165	7.86728	0.0314315	0.147158	FALSE	4	0.20817	1.15522
Q86YM6	-0.0031515	0.2032	0.100024	7.86594	0.0314413	0.147158	FALSE	4	-0.206351	-1.15377
P12236	0.147435	0.1978	0.172618	7.8618	0.0314713	0.147222	FALSE	4	-0.050365	-1.03553
P35613-2	0.21245	0.08237	0.14741	7.85552	0.031517	0.147359	FALSE	4	0.13008	1.09435
E7ETB0	-0.1738	-0.63655	-0.405175	7.84569	0.0315887	0.14754	FALSE	4	0.46275	1.37817
Q8WV83-2	0.16815	0.24165	0.2049	7.84666	0.0315815	0.14754	FALSE	4	-0.0735	-1.05227
Q9UNK9	0.093185	-0.2912	-0.0990075	7.8374	0.0316492	0.147669	FALSE	4	0.384385	1.3053
C9J4K0	0.2422	0.098435	0.170318	7.83938	0.0316347	0.147669	FALSE	4	0.143765	1.10478
J3KR07	-0.40095	-0.23145	-0.3162	7.82288	0.0317558	0.147905	FALSE	4	-0.1695	-1.12467
Q15007	-0.16165	-0.1254	-0.143525	7.82571	0.031735	0.147905	FALSE	4	-0.03625	-1.02544
Q6RI45	0.2591	-0.090395	0.0843525	7.82005	0.0317766	0.147905	FALSE	4	0.349495	1.27411
Q15678	0.219	0.13108	0.17504	7.81927	0.0317824	0.147905	FALSE	4	0.08792	1.06284
Q8N7C3	-0.0196	0.5334	0.2569	7.82536	0.0317376	0.147905	FALSE	4	-0.553	-1.46713
C9JAX1	-0.2838	-0.049925	-0.166862	7.81364	0.0318239	0.148022	FALSE	4	-0.233875	-1.17599
H0YNI9	0.002	0.2096	0.1058	7.8058	0.0318818	0.148214	FALSE	4	-0.2076	-1.15477
B4DKB2	0.26935	0.114531	0.191941	7.80304	0.0319023	0.148232	FALSE	4	0.154818	1.11328
A8MZH8	0.4534	-0.5406	-0.0436	7.8002	0.0319233	0.148253	FALSE	4	0.994	1.9917
Q9UGL1	0.137365	-0.2496	-0.0561175	7.78578	0.0320304	0.148577	FALSE	4	0.386965	1.30764
P60981-2	-0.055425	-0.22425	-0.139838	7.77879	0.0320825	0.148577	FALSE	4	0.168825	1.12414
Q06136	0.175675	-0.20045	-0.0123875	7.78082	0.0320674	0.148577	FALSE	4	0.376125	1.29785
Q9NXH8	-0.10235	-0.1752	-0.138775	7.78094	0.0320665	0.148577	FALSE	4	0.07285	1.05179
Q8WXA3-2	0.04954	0.19945	0.124495	7.77747	0.0320924	0.148577	FALSE	4	-0.14991	-1.1095
Q86X27-2	-0.18015	0.2148	0.017325	7.78261	0.0320541	0.148577	FALSE	4	-0.39495	-1.3149
O60504-2	-0.063815	-0.2479	-0.155858	7.76717	0.0321695	0.148593	FALSE	4	0.184085	1.1361
Q14CZ0	0.47565	-0.22657	0.12454	7.76593	0.0321788	0.148593	FALSE	4	0.70222	1.62701
Q56A73	-0.38215	-0.207982	-0.295066	7.77129	0.0321386	0.148593	FALSE	4	-0.174168	-1.12831
O60858	0.029355	-0.201	-0.0858225	7.76826	0.0321613	0.148593	FALSE	4	0.230355	1.17312
Q9H8Y8	-0.26145	-0.08124	-0.171345	7.76602	0.0321781	0.148593	FALSE	4	-0.18021	-1.13305
Q96AY2	-0.076375	-0.1856	-0.130988	7.75385	0.0322695	0.148932	FALSE	4	0.109225	1.07865
J3KMW4	-0.007245	0.27165	0.132203	7.75173	0.0322854	0.148932	FALSE	4	-0.278895	-1.21327
H3BSD1	0.0153625	-0.22975	-0.107194	7.74705	0.0323207	0.148941	FALSE	4	0.245113	1.18519
Q8N4S0	-0.1889	-0.1634	-0.17615	7.74794	0.032314	0.148941	FALSE	4	-0.0255	-1.01783
H7BZH6	-0.16455	-0.1303	-0.147425	7.74208	0.0323583	0.149038	FALSE	4	-0.03425	-1.02402
H7C323	-0.22525	-0.067071	-0.14616	7.73389	0.0324202	0.149246	FALSE	4	-0.158179	-1.11588
P11387	0.04575	-0.2043	-0.079275	7.72585	0.0324812	0.14945	FALSE	4	0.25005	1.18925
Q5QJ74	-0.178	-0.11917	-0.148585	7.72295	0.0325033	0.149463	FALSE	4	-0.05883	-1.04162
Q96NT1	-0.3457	0.140095	-0.102803	7.7211	0.0325174	0.149463	FALSE	4	-0.485795	-1.40036
H7C1J4	-0.09821	-0.19465	-0.14643	7.71327	0.032577	0.149608	FALSE	4	0.09644	1.06913
E9PSI1	0.17095	-0.16335	0.0038	7.71258	0.0325823	0.149608	FALSE	4	0.3343	1.26077
Q9NUJ3	-0.06944	0.25115	0.090855	7.70395	0.0326483	0.149834	FALSE	4	-0.32059	-1.24884
Q9BZD2	0.047367	-0.2258	-0.0892165	7.69977	0.0326803	0.149868	FALSE	4	0.273167	1.20846
Q86YI8	-0.21815	-0.1626	-0.190375	7.69861	0.0326891	0.149868	FALSE	4	-0.05555	-1.03926
Q9NQT4	-0.20405	-0.0116135	-0.107832	7.69413	0.0327235	0.149949	FALSE	4	-0.192437	-1.14269
B4DZW2	-0.43745	-0.05018	-0.243815	7.68464	0.0327965	0.150207	FALSE	4	-0.38727	-1.30792
P30154	-0.15265	0.1752	0.011275	7.68163	0.0328197	0.150237	FALSE	4	-0.32785	-1.25514
Q9HC16	-0.0976	-0.29915	-0.198375	7.67477	0.0328727	0.150325	FALSE	4	0.20155	1.14993
Q6IAK0	-0.088255	0.31025	0.110997	7.67615	0.032862	0.150325	FALSE	4	-0.398505	-1.31814
Q5TGE2	0.9707	-0.8851	0.0428	7.67124	0.0329	0.150374	FALSE	4	1.8558	3.61952
P62879	-0.003308	0.22815	0.112421	7.66625	0.0329386	0.150473	FALSE	4	-0.231458	-1.17402
Q9HCE0	0.1929	0.182605	0.187752	7.66259	0.032967	0.150526	FALSE	4	0.010295	1.00716
B4DGR6	-0.045295	-0.211	-0.128147	7.65801	0.0330026	0.150572	FALSE	4	0.165705	1.12171
B7Z9J8	-0.24975	-0.0268075	-0.138279	7.65481	0.0330275	0.150572	FALSE	4	-0.222942	-1.16711
F5GYP2	-0.002635	0.2385	0.117932	7.65641	0.033015	0.150572	FALSE	4	-0.241135	-1.18192
F8W7D6	-0.103795	-0.2188	-0.161298	7.64424	0.0331098	0.150661	FALSE	4	0.115005	1.08298
O95995-2	0.1981	-0.087425	0.0553375	7.64152	0.0331311	0.150661	FALSE	4	0.285525	1.21885
Q9NQG6	-0.23315	-0.00513	-0.11914	7.64184	0.0331286	0.150661	FALSE	4	-0.22802	-1.17123
Q8IZQ5	0.4096	0.12925	0.269425	7.64684	0.0330895	0.150661	FALSE	4	0.28035	1.21449
Q8IVG5	-0.011186	0.20095	0.094882	7.64661	0.0330913	0.150661	FALSE	4	-0.212136	-1.1584
P0CB43	-0.2228	-0.20775	-0.215275	7.62807	0.0332364	0.150911	FALSE	4	-0.01505	-1.01049
Q8N4Q1	-0.39795	-0.13276	-0.265355	7.62875	0.0332311	0.150911	FALSE	4	-0.26519	-1.20179
E9PMJ2	-0.23035	-0.1176	-0.173975	7.6281	0.0332362	0.150911	FALSE	4	-0.11275	-1.08129
Q676U5-3	0.17155	0.1097	0.140625	7.61274	0.0333571	0.151382	FALSE	4	0.06185	1.0438
Q15543	-0.49605	-0.28247	-0.38926	7.58637	0.0335661	0.151499	FALSE	4	-0.21358	-1.15956
P16403	0.123645	-0.22775	-0.0520525	7.58979	0.0335389	0.151499	FALSE	4	0.351395	1.27579
P08107	-0.03867	-0.2093	-0.123985	7.59096	0.0335296	0.151499	FALSE	4	0.17063	1.12555
O43776	-0.069615	-0.20165	-0.135632	7.59676	0.0334835	0.151499	FALSE	4	0.132035	1.09584
B7Z583	-0.183	-0.129095	-0.156048	7.60729	0.0334002	0.151499	FALSE	4	-0.053905	-1.03807
Q5VVJ2	-0.057945	0.1906	0.0663275	7.58785	0.0335543	0.151499	FALSE	4	-0.248545	-1.18801
B4DQJ8	0.018915	0.20955	0.114233	7.59945	0.0334622	0.151499	FALSE	4	-0.190635	-1.14127
E7EW69	-0.02095	0.21315	0.0961	7.60257	0.0334375	0.151499	FALSE	4	-0.2341	-1.17617
Q8IWB7	-0.09641	0.21505	0.05932	7.59188	0.0335223	0.151499	FALSE	4	-0.31146	-1.24096
Q9BZQ8	-0.088815	0.32065	0.115918	7.59455	0.0335011	0.151499	FALSE	4	-0.409465	-1.32819
Q6PIJ6-3	0.01594	0.32115	0.168545	7.58605	0.0335687	0.151499	FALSE	4	-0.30521	-1.2356
Q9UK99-3	0.079675	0.19715	0.138412	7.57309	0.0336721	0.151889	FALSE	4	-0.117475	-1.08483
P08779	-0.3458	-1.731	-1.0384	7.56706	0.0337204	0.151956	FALSE	4	1.3852	2.61208
Q9BQC6	-0.11752	-0.209	-0.16326	7.56166	0.0337636	0.151956	FALSE	4	0.09148	1.06546
Q53HC9	-0.24725	-0.01373	-0.13049	7.56106	0.0337685	0.151956	FALSE	4	-0.23352	-1.1757
A7MBM2	0.1855	0.19005	0.187775	7.56064	0.0337718	0.151956	FALSE	4	-0.00455	-1.00316
Q15262	0.046157	0.2255	0.135828	7.56472	0.0337391	0.151956	FALSE	4	-0.179343	-1.13237
O14653-3	-0.86725	-0.0849	-0.476075	7.55039	0.0338543	0.152174	FALSE	4	-0.78235	-1.71993
Q92628	0.2069	0.125935	0.166417	7.55232	0.0338388	0.152174	FALSE	4	0.080965	1.05773
P82970	-0.264785	-0.34255	-0.303667	7.54118	0.0339287	0.152259	FALSE	4	0.077765	1.05538
J3KP55	0.0891285	-0.34185	-0.126361	7.54022	0.0339364	0.152259	FALSE	4	0.430978	1.34815
Q13591	0.165395	-0.2837	-0.0591525	7.51506	0.0341407	0.152259	FALSE	4	0.449095	1.36518
Q9NUD5	0.128025	-0.25715	-0.0645625	7.52873	0.0340295	0.152259	FALSE	4	0.385175	1.30602
O43541-4	-0.13105	-0.215	-0.173025	7.51743	0.0341214	0.152259	FALSE	4	0.08395	1.05992
[truncated: 6,964 more rows]
