# Supplementary material for: Molecular targets and signaling pathways regulated by nuclear translocation of syndecan-1
Source: BMC Cell Biol. 2017 Dec 8;18:34. doi: 10.1186/s12860-017-0150-z (PMC5721467; doi:10.1186/s12860-017-0150-z)
Supplement: Supplementary file 7 — List of pathways enriched following nuclear translocation of syndecan-1, identified by GSEA analysis The GSEA analysis performed on the transcriptomic dataset of NLSdel versus Fls1 (sheet “mRNA”) and the proteome dataset (sheet “Proteome”) identified several enriched pathways. (XLSX 141 kb) [file 12860_2017_150_MOESM7_ESM.xlsx]

## Sheet: mRNA
NAME	GS<br> follow link to MSigDB	GS DETAILS	SIZE	ES	NES	NOM p-val	FDR q-val	FWER p-val	RANK AT MAX	rank
REACTOME_RNA_POL_I_PROMOTER_OPENING	REACTOME_RNA_POL_I_PROMOTER_OPENING	Details ...	55	0.668942	2.44977	0	0.126787	0.118	4956	1
REACTOME_PHASE1_FUNCTIONALIZATION_OF_COMPOUNDS	REACTOME_PHASE1_FUNCTIONALIZATION_OF_COMPOUNDS	Details ...	69	0.631756	2.37879	0	0.186143	0.294	3517	2
KEGG_SYSTEMIC_LUPUS_ERYTHEMATOSUS	KEGG_SYSTEMIC_LUPUS_ERYTHEMATOSUS	Details ...	128	0.570685	2.27419	0	0.231719	0.689	4966	3
REACTOME_INTERFERON_ALPHA_BETA_SIGNALING	REACTOME_INTERFERON_ALPHA_BETA_SIGNALING	Details ...	61	0.608867	2.23597	0	0.267611	0.793	550	4
REACTOME_CLASS_A1_RHODOPSIN_LIKE_RECEPTORS	REACTOME_CLASS_A1_RHODOPSIN_LIKE_RECEPTORS		292	0.426052	1.81142	0	0.304791	1	1703	5
REACTOME_OLFACTORY_SIGNALING_PATHWAY	REACTOME_OLFACTORY_SIGNALING_PATHWAY		315	0.438919	1.89015	0	0.34264	1	1253	6
REACTOME_GPCR_LIGAND_BINDING	REACTOME_GPCR_LIGAND_BINDING		393	0.389793	1.70031	0	0.347777	1	1703	7
REACTOME_AMYLOIDS	REACTOME_AMYLOIDS	Details ...	74	0.560919	2.13349	0	0.387987	0.966	4956	8
KEGG_NEUROACTIVE_LIGAND_RECEPTOR_INTERACTION	KEGG_NEUROACTIVE_LIGAND_RECEPTOR_INTERACTION		271	0.45532	1.92794	0	0.388106	1	1703	9
KEGG_OLFACTORY_TRANSDUCTION	KEGG_OLFACTORY_TRANSDUCTION		383	0.387636	1.68617	0.001	0.34683	1	7033	10
KEGG_TYROSINE_METABOLISM	KEGG_TYROSINE_METABOLISM	Details ...	41	0.594718	2.07461	0.00100705	0.338495	0.996	1862	11
REACTOME_TRANSPORT_OF_GLUCOSE_AND_OTHER_SUGARS_BILE_SALTS_AND_ORGANIC_ACIDS_METAL_IONS_AND_AMINE_COMPOUNDS	REACTOME_TRANSPORT_OF_GLUCOSE_AND_OTHER_SUGARS_BILE_SALTS_AND_ORGANIC_ACIDS_METAL_IONS_AND_AMINE_COMPOUNDS		89	0.481895	1.87293	0.002	0.312766	1	1057	12
REACTOME_PEPTIDE_LIGAND_BINDING_RECEPTORS	REACTOME_PEPTIDE_LIGAND_BINDING_RECEPTORS		182	0.458122	1.88876	0.002	0.329093	1	3477	13
KEGG_DRUG_METABOLISM_CYTOCHROME_P450	KEGG_DRUG_METABOLISM_CYTOCHROME_P450	Details ...	63	0.575768	2.10129	0.002	0.389368	0.989	1161	14
REACTOME_MEIOTIC_RECOMBINATION	REACTOME_MEIOTIC_RECOMBINATION	Details ...	78	0.536083	2.02073	0.003	0.350208	0.999	4956	15
REACTOME_SYNTHESIS_OF_DNA	REACTOME_SYNTHESIS_OF_DNA		84	0.511133	2.00354	0.003	0.367379	0.999	8253	16
KEGG_RETINOL_METABOLISM	KEGG_RETINOL_METABOLISM	Details ...	55	0.578414	2.13122	0.00300601	0.354721	0.969	3668	17
KEGG_LINOLEIC_ACID_METABOLISM	KEGG_LINOLEIC_ACID_METABOLISM	Details ...	28	0.678764	2.27605	0.00307692	0.286378	0.684	973	18
REACTOME_INSULIN_RECEPTOR_RECYCLING	REACTOME_INSULIN_RECEPTOR_RECYCLING	Details ...	21	0.720676	2.28688	0.00310238	0.34161	0.644	2088	19
REACTOME_G1_S_TRANSITION	REACTOME_G1_S_TRANSITION		100	0.469003	1.82243	0.004	0.303551	1	8281	20
REACTOME_CYTOCHROME_P450_ARRANGED_BY_SUBSTRATE_TYPE	REACTOME_CYTOCHROME_P450_ARRANGED_BY_SUBSTRATE_TYPE	Details ...	50	0.571355	2.10115	0.0040201	0.357005	0.989	3517	21
BIOCARTA_COMP_PATHWAY	BIOCARTA_COMP_PATHWAY	Details ...	18	0.715918	2.17302	0.00426894	0.377751	0.923	2715	22
REACTOME_BIOLOGICAL_OXIDATIONS	REACTOME_BIOLOGICAL_OXIDATIONS		128	0.463332	1.86154	0.005	0.316489	1	995	23
KEGG_COMPLEMENT_AND_COAGULATION_CASCADES	KEGG_COMPLEMENT_AND_COAGULATION_CASCADES		68	0.52431	1.9602	0.005	0.348956	1	3113	24
REACTOME_G_ALPHA_I_SIGNALLING_EVENTS	REACTOME_G_ALPHA_I_SIGNALLING_EVENTS		191	0.403588	1.67062	0.005	0.352438	1	4637	25
REACTOME_ACYL_CHAIN_REMODELLING_OF_PC	REACTOME_ACYL_CHAIN_REMODELLING_OF_PC	Details ...	22	0.674154	2.13523	0.00736067	0.431708	0.965	973	26
REACTOME_XENOBIOTICS	REACTOME_XENOBIOTICS	Details ...	15	0.705418	2.06259	0.00762527	0.304172	0.998	3511	27
REACTOME_CGMP_EFFECTS	REACTOME_CGMP_EFFECTS	Details ...	19	0.672802	2.0633	0.00850159	0.320881	0.998	675	28
REACTOME_RNA_POL_I_TRANSCRIPTION	REACTOME_RNA_POL_I_TRANSCRIPTION		79	0.492168	1.87763	0.009	0.31215	1	4956	29
REACTOME_MITOTIC_G1_G1_S_PHASES	REACTOME_MITOTIC_G1_G1_S_PHASES		124	0.439358	1.74008	0.01	0.347766	1	8281	30
REACTOME_M_G1_TRANSITION	REACTOME_M_G1_TRANSITION		72	0.511479	1.90029	0.01001	0.342763	1	8253	31
REACTOME_DEPOSITION_OF_NEW_CENPA_CONTAINING_NUCLEOSOMES_AT_THE_CENTROMERE	REACTOME_DEPOSITION_OF_NEW_CENPA_CONTAINING_NUCLEOSOMES_AT_THE_CENTROMERE		57	0.532969	1.91285	0.01001	0.38092	1	5267	32
REACTOME_PACKAGING_OF_TELOMERE_ENDS	REACTOME_PACKAGING_OF_TELOMERE_ENDS		45	0.558593	1.97359	0.0100402	0.377382	1	4956	33
KEGG_FATTY_ACID_METABOLISM	KEGG_FATTY_ACID_METABOLISM	Details ...	39	0.59376	2.09457	0.0100604	0.344415	0.989	1747	34
BIOCARTA_CASPASE_PATHWAY	BIOCARTA_CASPASE_PATHWAY	Details ...	23	0.659591	2.04906	0.0104275	0.312852	0.998	2825	35
REACTOME_TRANSFERRIN_ENDOCYTOSIS_AND_RECYCLING	REACTOME_TRANSFERRIN_ENDOCYTOSIS_AND_RECYCLING	Details ...	24	0.647055	2.08557	0.0104932	0.338866	0.994	2088	36
REACTOME_S_PHASE	REACTOME_S_PHASE		100	0.478606	1.8467	0.011	0.309995	1	8253	37
KEGG_METABOLISM_OF_XENOBIOTICS_BY_CYTOCHROME_P450	KEGG_METABOLISM_OF_XENOBIOTICS_BY_CYTOCHROME_P450		61	0.506545	1.86048	0.011011	0.311912	1	1733	38
KEGG_ETHER_LIPID_METABOLISM	KEGG_ETHER_LIPID_METABOLISM		32	0.571085	1.96355	0.0111336	0.354049	1	1037	39
KEGG_PHENYLALANINE_METABOLISM	KEGG_PHENYLALANINE_METABOLISM	Details ...	17	0.6833	2.07164	0.0119826	0.323251	0.996	211	40
REACTOME_ACYL_CHAIN_REMODELLING_OF_PI	REACTOME_ACYL_CHAIN_REMODELLING_OF_PI		15	0.68696	1.96698	0.0133185	0.361243	1	515	41
REACTOME_DNA_STRAND_ELONGATION	REACTOME_DNA_STRAND_ELONGATION		30	0.588114	1.93825	0.0133333	0.378995	1	8171	42
REACTOME_CELL_CYCLE_CHECKPOINTS	REACTOME_CELL_CYCLE_CHECKPOINTS		105	0.440449	1.70028	0.015	0.344212	1	8253	43
KEGG_DNA_REPLICATION	KEGG_DNA_REPLICATION		36	0.550031	1.89514	0.0150905	0.342647	1	8171	44
KEGG_STEROID_HORMONE_BIOSYNTHESIS	KEGG_STEROID_HORMONE_BIOSYNTHESIS		46	0.53501	1.88104	0.0151057	0.313271	1	1735	45
KEGG_GLYCOSAMINOGLYCAN_BIOSYNTHESIS_CHONDROITIN_SULFATE	KEGG_GLYCOSAMINOGLYCAN_BIOSYNTHESIS_CHONDROITIN_SULFATE		22	0.627649	1.97073	0.0165975	0.368529	1	3814	46
REACTOME_INTERFERON_SIGNALING	REACTOME_INTERFERON_SIGNALING		151	0.39983	1.62874	0.017	0.376386	1	6876	47
KEGG_ABC_TRANSPORTERS	KEGG_ABC_TRANSPORTERS		44	0.511908	1.83067	0.0171198	0.306897	1	1556	48
REACTOME_COMPLEMENT_CASCADE	REACTOME_COMPLEMENT_CASCADE		29	0.604579	1.99382	0.0184237	0.36995	1	3113	49
REACTOME_ACTIVATION_OF_ATR_IN_RESPONSE_TO_REPLICATION_STRESS	REACTOME_ACTIVATION_OF_ATR_IN_RESPONSE_TO_REPLICATION_STRESS		29	0.578984	1.90186	0.0184615	0.358327	1	8171	50
REACTOME_FACTORS_INVOLVED_IN_MEGAKARYOCYTE_DEVELOPMENT_AND_PLATELET_PRODUCTION	REACTOME_FACTORS_INVOLVED_IN_MEGAKARYOCYTE_DEVELOPMENT_AND_PLATELET_PRODUCTION		124	0.427849	1.69029	0.019	0.347514	1	5452	51
REACTOME_CHEMOKINE_RECEPTORS_BIND_CHEMOKINES	REACTOME_CHEMOKINE_RECEPTORS_BIND_CHEMOKINES		54	0.510659	1.82667	0.0190572	0.30273	1	3477	52
REACTOME_ACYL_CHAIN_REMODELLING_OF_PS	REACTOME_ACYL_CHAIN_REMODELLING_OF_PS		15	0.680679	1.98285	0.0196937	0.375315	1	515	53
KEGG_VIRAL_MYOCARDITIS	KEGG_VIRAL_MYOCARDITIS		69	0.46454	1.72581	0.02	0.341232	1	6479	54
KEGG_ALLOGRAFT_REJECTION	KEGG_ALLOGRAFT_REJECTION		36	0.530625	1.85401	0.020202	0.310238	1	5176	55
REACTOME_ION_TRANSPORT_BY_P_TYPE_ATPASES	REACTOME_ION_TRANSPORT_BY_P_TYPE_ATPASES		33	0.554256	1.88565	0.020429	0.326485	1	2060	56
REACTOME_NITRIC_OXIDE_STIMULATES_GUANYLATE_CYCLASE	REACTOME_NITRIC_OXIDE_STIMULATES_GUANYLATE_CYCLASE		25	0.590915	1.90314	0.0206398	0.365818	1	675	57
REACTOME_ACYL_CHAIN_REMODELLING_OF_PE	REACTOME_ACYL_CHAIN_REMODELLING_OF_PE		21	0.591357	1.88422	0.0209424	0.314676	1	973	58
KEGG_CYTOKINE_CYTOKINE_RECEPTOR_INTERACTION	KEGG_CYTOKINE_CYTOKINE_RECEPTOR_INTERACTION		256	0.344894	1.45171	0.021	0.436371	1	5180	59
REACTOME_ORC1_REMOVAL_FROM_CHROMATIN	REACTOME_ORC1_REMOVAL_FROM_CHROMATIN		59	0.478687	1.78074	0.0210421	0.340515	1	8253	60
BIOCARTA_INTRINSIC_PATHWAY	BIOCARTA_INTRINSIC_PATHWAY		23	0.598398	1.90611	0.0212993	0.370688	1	676	61
REACTOME_FGFR_LIGAND_BINDING_AND_ACTIVATION	REACTOME_FGFR_LIGAND_BINDING_AND_ACTIVATION		22	0.591997	1.85389	0.021875	0.304743	1	5450	62
KEGG_OXIDATIVE_PHOSPHORYLATION	KEGG_OXIDATIVE_PHOSPHORYLATION		114	0.404486	1.59742	0.022	0.379583	1	6638	63
REACTOME_CELL_CYCLE	REACTOME_CELL_CYCLE		384	0.310957	1.35403	0.022	0.441496	1	9896	64
KEGG_AUTOIMMUNE_THYROID_DISEASE	KEGG_AUTOIMMUNE_THYROID_DISEASE		50	0.494295	1.77559	0.0220884	0.34389	1	5176	65
REACTOME_ACYL_CHAIN_REMODELLING_OF_PG	REACTOME_ACYL_CHAIN_REMODELLING_OF_PG		16	0.631147	1.84194	0.0229258	0.301089	1	515	66
REACTOME_DNA_REPLICATION	REACTOME_DNA_REPLICATION		182	0.378816	1.55101	0.023	0.408535	1	9131	67
BIOCARTA_DEATH_PATHWAY	BIOCARTA_DEATH_PATHWAY		32	0.564583	1.90155	0.023374	0.349638	1	371	68
REACTOME_THE_ROLE_OF_NEF_IN_HIV1_REPLICATION_AND_DISEASE_PATHOGENESIS	REACTOME_THE_ROLE_OF_NEF_IN_HIV1_REPLICATION_AND_DISEASE_PATHOGENESIS		27	0.559007	1.84553	0.0236626	0.306463	1	2111	69
REACTOME_RNA_POL_I_RNA_POL_III_AND_MITOCHONDRIAL_TRANSCRIPTION	REACTOME_RNA_POL_I_RNA_POL_III_AND_MITOCHONDRIAL_TRANSCRIPTION		112	0.410765	1.6195	0.025	0.374092	1	9399	70
BIOCARTA_CYTOKINE_PATHWAY	BIOCARTA_CYTOKINE_PATHWAY		21	0.595948	1.91263	0.0251572	0.369924	1	1210	71
BIOCARTA_TH1TH2_PATHWAY	BIOCARTA_TH1TH2_PATHWAY		18	0.627752	1.88966	0.0258065	0.335465	1	5176	72
REACTOME_ACTIVATION_OF_THE_PRE_REPLICATIVE_COMPLEX	REACTOME_ACTIVATION_OF_THE_PRE_REPLICATIVE_COMPLEX		24	0.598878	1.91596	0.0259875	0.386344	1	8171	73
REACTOME_NEUROTRANSMITTER_RECEPTOR_BINDING_AND_DOWNSTREAM_TRANSMISSION_IN_THE_POSTSYNAPTIC_CELL	REACTOME_NEUROTRANSMITTER_RECEPTOR_BINDING_AND_DOWNSTREAM_TRANSMISSION_IN_THE_POSTSYNAPTIC_CELL		135	0.375513	1.51461	0.026	0.418902	1	4732	74
REACTOME_ASSEMBLY_OF_THE_PRE_REPLICATIVE_COMPLEX	REACTOME_ASSEMBLY_OF_THE_PRE_REPLICATIVE_COMPLEX		57	0.476062	1.76456	0.0260521	0.336949	1	7721	75
KEGG_PROTEASOME	KEGG_PROTEASOME		44	0.496778	1.77035	0.0261044	0.34186	1	7721	76
REACTOME_LATENT_INFECTION_OF_HOMO_SAPIENS_WITH_MYCOBACTERIUM_TUBERCULOSIS	REACTOME_LATENT_INFECTION_OF_HOMO_SAPIENS_WITH_MYCOBACTERIUM_TUBERCULOSIS		30	0.571288	1.88487	0.0265036	0.320573	1	2088	77
REACTOME_CYCLIN_E_ASSOCIATED_EVENTS_DURING_G1_S_TRANSITION_	REACTOME_CYCLIN_E_ASSOCIATED_EVENTS_DURING_G1_S_TRANSITION_		62	0.457873	1.71822	0.0270541	0.336405	1	8253	78
REACTOME_BETA_DEFENSINS	REACTOME_BETA_DEFENSINS		34	0.528206	1.81313	0.0272177	0.307075	1	3634	79
KEGG_HISTIDINE_METABOLISM	KEGG_HISTIDINE_METABOLISM		29	0.563859	1.92105	0.0276074	0.388283	1	1747	80
REACTOME_PI_3K_CASCADE	REACTOME_PI_3K_CASCADE		54	0.478814	1.76353	0.0280561	0.334065	1	6442	81
REACTOME_TELOMERE_MAINTENANCE	REACTOME_TELOMERE_MAINTENANCE		72	0.44872	1.69535	0.029029	0.347663	1	8320	82
REACTOME_DOWNSTREAM_SIGNALING_EVENTS_OF_B_CELL_RECEPTOR_BCR	REACTOME_DOWNSTREAM_SIGNALING_EVENTS_OF_B_CELL_RECEPTOR_BCR		92	0.423455	1.63136	0.03	0.375621	1	8253	83
REACTOME_SCFSKP2_MEDIATED_DEGRADATION_OF_P27_P21	REACTOME_SCFSKP2_MEDIATED_DEGRADATION_OF_P27_P21		53	0.47515	1.7131	0.0300601	0.33607	1	7719	84
KEGG_GRAFT_VERSUS_HOST_DISEASE	KEGG_GRAFT_VERSUS_HOST_DISEASE		40	0.526182	1.82139	0.0311871	0.300167	1	5482	85
BIOCARTA_NKCELLS_PATHWAY	BIOCARTA_NKCELLS_PATHWAY		20	0.604112	1.87129	0.0315457	0.308705	1	1017	86
KEGG_HEMATOPOIETIC_CELL_LINEAGE	KEGG_HEMATOPOIETIC_CELL_LINEAGE		85	0.436359	1.64176	0.032	0.366913	1	5448	87
KEGG_ALPHA_LINOLENIC_ACID_METABOLISM	KEGG_ALPHA_LINOLENIC_ACID_METABOLISM		18	0.606908	1.85442	0.032563	0.315371	1	973	88
REACTOME_IRON_UPTAKE_AND_TRANSPORT	REACTOME_IRON_UPTAKE_AND_TRANSPORT		35	0.512685	1.75577	0.0334686	0.336715	1	2088	89
REACTOME_ANTIVIRAL_MECHANISM_BY_IFN_STIMULATED_GENES	REACTOME_ANTIVIRAL_MECHANISM_BY_IFN_STIMULATED_GENES		64	0.441357	1.65265	0.0340681	0.364519	1	6865	90
REACTOME_ACETYLCHOLINE_BINDING_AND_DOWNSTREAM_EVENTS	REACTOME_ACETYLCHOLINE_BINDING_AND_DOWNSTREAM_EVENTS		15	0.639424	1.84515	0.0348584	0.301856	1	3162	91
REACTOME_TRANSCRIPTION	REACTOME_TRANSCRIPTION		189	0.347659	1.4471	0.035	0.427959	1	9438	92
KEGG_GLYCINE_SERINE_AND_THREONINE_METABOLISM	KEGG_GLYCINE_SERINE_AND_THREONINE_METABOLISM		31	0.517246	1.75629	0.0357873	0.340317	1	1861	93
REACTOME_TRANSMEMBRANE_TRANSPORT_OF_SMALL_MOLECULES	REACTOME_TRANSMEMBRANE_TRANSPORT_OF_SMALL_MOLECULES		407	0.310791	1.35371	0.036	0.440321	1	2109	94
REACTOME_SCF_BETA_TRCP_MEDIATED_DEGRADATION_OF_EMI1	REACTOME_SCF_BETA_TRCP_MEDIATED_DEGRADATION_OF_EMI1		49	0.477209	1.73498	0.0362173	0.347162	1	7721	95
REACTOME_G2_M_CHECKPOINTS	REACTOME_G2_M_CHECKPOINTS		35	0.501623	1.73234	0.0362538	0.347149	1	8171	96
KEGG_PROPANOATE_METABOLISM	KEGG_PROPANOATE_METABOLISM		33	0.506723	1.7291	0.0364372	0.344168	1	1747	97
BIOCARTA_FAS_PATHWAY	BIOCARTA_FAS_PATHWAY		30	0.540695	1.79527	0.0367722	0.323907	1	3	98
REACTOME_CYTOKINE_SIGNALING_IN_IMMUNE_SYSTEM	REACTOME_CYTOKINE_SIGNALING_IN_IMMUNE_SYSTEM		260	0.328241	1.39276	0.037	0.432118	1	6876	99
REACTOME_NUCLEOTIDE_LIKE_PURINERGIC_RECEPTORS	REACTOME_NUCLEOTIDE_LIKE_PURINERGIC_RECEPTORS		15	0.625779	1.83416	0.0371585	0.307096	1	1661	100
KEGG_ARACHIDONIC_ACID_METABOLISM	KEGG_ARACHIDONIC_ACID_METABOLISM		57	0.460377	1.71696	0.0380762	0.334629	1	4719	101
REACTOME_CROSS_PRESENTATION_OF_SOLUBLE_EXOGENOUS_ANTIGENS_ENDOSOMES	REACTOME_CROSS_PRESENTATION_OF_SOLUBLE_EXOGENOUS_ANTIGENS_ENDOSOMES		47	0.462558	1.68495	0.038191	0.345094	1	7721	102
KEGG_TRYPTOPHAN_METABOLISM	KEGG_TRYPTOPHAN_METABOLISM		40	0.50714	1.768	0.0383451	0.336307	1	1862	103
KEGG_DRUG_METABOLISM_OTHER_ENZYMES	KEGG_DRUG_METABOLISM_OTHER_ENZYMES		41	0.480929	1.71932	0.0384226	0.342472	1	644	104
KEGG_TYPE_I_DIABETES_MELLITUS	KEGG_TYPE_I_DIABETES_MELLITUS		41	0.488421	1.68779	0.0384615	0.347901	1	5167	105
REACTOME_SYNTHESIS_OF_PA	REACTOME_SYNTHESIS_OF_PA		27	0.536521	1.73122	0.0385016	0.344794	1	1699	106
KEGG_VASCULAR_SMOOTH_MUSCLE_CONTRACTION	KEGG_VASCULAR_SMOOTH_MUSCLE_CONTRACTION		114	0.387335	1.52969	0.039	0.415299	1	8160	107
KEGG_INTESTINAL_IMMUNE_NETWORK_FOR_IGA_PRODUCTION	KEGG_INTESTINAL_IMMUNE_NETWORK_FOR_IGA_PRODUCTION		46	0.458134	1.63438	0.0392354	0.374399	1	5177	108
REACTOME_MITOTIC_M_M_G1_PHASES	REACTOME_MITOTIC_M_M_G1_PHASES		162	0.36421	1.48228	0.04	0.429725	1	9131	109
KEGG_NUCLEOTIDE_EXCISION_REPAIR	KEGG_NUCLEOTIDE_EXCISION_REPAIR		44	0.484158	1.71051	0.0402414	0.336051	1	8171	110
REACTOME_CDK_MEDIATED_PHOSPHORYLATION_AND_REMOVAL_OF_CDC6	REACTOME_CDK_MEDIATED_PHOSPHORYLATION_AND_REMOVAL_OF_CDC6		46	0.461191	1.64951	0.0411234	0.362583	1	7721	111
REACTOME_ABC_FAMILY_PROTEINS_MEDIATED_TRANSPORT	REACTOME_ABC_FAMILY_PROTEINS_MEDIATED_TRANSPORT		33	0.513971	1.74278	0.0425963	0.347874	1	1555	112
KEGG_ARRHYTHMOGENIC_RIGHT_VENTRICULAR_CARDIOMYOPATHY_ARVC	KEGG_ARRHYTHMOGENIC_RIGHT_VENTRICULAR_CARDIOMYOPATHY_ARVC		73	0.405593	1.54271	0.043043	0.412496	1	5598	113
REACTOME_P53_DEPENDENT_G1_DNA_DAMAGE_RESPONSE	REACTOME_P53_DEPENDENT_G1_DNA_DAMAGE_RESPONSE		53	0.439971	1.61122	0.044044	0.374098	1	8253	114
BIOCARTA_DC_PATHWAY	BIOCARTA_DC_PATHWAY		22	0.533416	1.71861	0.0442105	0.339659	1	5176	115
REACTOME_LAGGING_STRAND_SYNTHESIS	REACTOME_LAGGING_STRAND_SYNTHESIS		19	0.581326	1.82856	0.0448718	0.304871	1	8171	116
BIOCARTA_EIF_PATHWAY	BIOCARTA_EIF_PATHWAY		16	0.603607	1.77028	0.0455038	0.33726	1	3931	117
KEGG_SPLICEOSOME	KEGG_SPLICEOSOME		115	0.367735	1.44521	0.046	0.424222	1	11236	118
REACTOME_HEMOSTASIS	REACTOME_HEMOSTASIS		448	0.292892	1.28203	0.046	0.480546	1	5554	119
REACTOME_ACTIVATION_OF_GENES_BY_ATF4	REACTOME_ACTIVATION_OF_GENES_BY_ATF4		24	0.541174	1.71979	0.0465357	0.345586	1	4065	120
REACTOME_ABCA_TRANSPORTERS_IN_LIPID_HOMEOSTASIS	REACTOME_ABCA_TRANSPORTERS_IN_LIPID_HOMEOSTASIS		17	0.573398	1.73687	0.0466884	0.348583	1	1555	121
REACTOME_EXTRACELLULAR_MATRIX_ORGANIZATION	REACTOME_EXTRACELLULAR_MATRIX_ORGANIZATION		87	0.406682	1.55014	0.047	0.407194	1	3449	122
REACTOME_DESTABILIZATION_OF_MRNA_BY_AUF1_HNRNP_D0	REACTOME_DESTABILIZATION_OF_MRNA_BY_AUF1_HNRNP_D0		50	0.441553	1.62626	0.0471888	0.373803	1	7721	123
REACTOME_DEGRADATION_OF_THE_EXTRACELLULAR_MATRIX	REACTOME_DEGRADATION_OF_THE_EXTRACELLULAR_MATRIX		29	0.529429	1.72781	0.0478615	0.342087	1	1132	124
REACTOME_SIGNALING_BY_THE_B_CELL_RECEPTOR_BCR	REACTOME_SIGNALING_BY_THE_B_CELL_RECEPTOR_BCR		121	0.3758	1.49506	0.049	0.425188	1	8066	125
REACTOME_REGULATION_OF_ORNITHINE_DECARBOXYLASE_ODC	REACTOME_REGULATION_OF_ORNITHINE_DECARBOXYLASE_ODC		48	0.452517	1.62745	0.0492462	0.375177	1	7721	126
KEGG_ASTHMA	KEGG_ASTHMA		29	0.518653	1.75337	0.050308	0.335969	1	1076	127
REACTOME_MEIOSIS	REACTOME_MEIOSIS		106	0.381112	1.49533	0.051	0.42731	1	5062	128
REACTOME_G_PROTEIN_ACTIVATION	REACTOME_G_PROTEIN_ACTIVATION		27	0.505788	1.67331	0.0515464	0.351794	1	4637	129
REACTOME_PERK_REGULATED_GENE_EXPRESSION	REACTOME_PERK_REGULATED_GENE_EXPRESSION		27	0.515895	1.69081	0.0522006	0.350343	1	4065	130
REACTOME_TRANSCRIPTION_COUPLED_NER_TC_NER	REACTOME_TRANSCRIPTION_COUPLED_NER_TC_NER		43	0.451656	1.61417	0.0531062	0.372561	1	8171	131
REACTOME_CDT1_ASSOCIATION_WITH_THE_CDC6_ORC_ORIGIN_COMPLEX	REACTOME_CDT1_ASSOCIATION_WITH_THE_CDC6_ORC_ORIGIN_COMPLEX		48	0.446587	1.59367	0.0533736	0.381853	1	7721	132
KEGG_CALCIUM_SIGNALING_PATHWAY	KEGG_CALCIUM_SIGNALING_PATHWAY		177	0.338322	1.40338	0.054	0.4295	1	2783	133
KEGG_CELL_ADHESION_MOLECULES_CAMS	KEGG_CELL_ADHESION_MOLECULES_CAMS		132	0.374303	1.4805	0.054	0.430155	1	5285	134
REACTOME_EXTENSION_OF_TELOMERES	REACTOME_EXTENSION_OF_TELOMERES		27	0.503981	1.66088	0.0560166	0.359902	1	8320	135
REACTOME_PRE_NOTCH_PROCESSING_IN_GOLGI	REACTOME_PRE_NOTCH_PROCESSING_IN_GOLGI		16	0.59626	1.77157	0.0574215	0.345045	1	740	136
KEGG_GLYCOSAMINOGLYCAN_BIOSYNTHESIS_HEPARAN_SULFATE	KEGG_GLYCOSAMINOGLYCAN_BIOSYNTHESIS_HEPARAN_SULFATE		26	0.501548	1.65559	0.0588235	0.363752	1	5041	137
REACTOME_APOPTOSIS	REACTOME_APOPTOSIS		143	0.354274	1.42982	0.06	0.420039	1	7748	138
REACTOME_G_ALPHA_S_SIGNALLING_EVENTS	REACTOME_G_ALPHA_S_SIGNALLING_EVENTS		118	0.373475	1.47639	0.061	0.43211	1	4637	139
REACTOME_SLC_MEDIATED_TRANSMEMBRANE_TRANSPORT	REACTOME_SLC_MEDIATED_TRANSMEMBRANE_TRANSPORT		239	0.319115	1.34536	0.061	0.446079	1	8754	140
REACTOME_CELL_CYCLE_MITOTIC	REACTOME_CELL_CYCLE_MITOTIC		298	0.313068	1.33768	0.061	0.452346	1	11871	141
REACTOME_DEFENSINS	REACTOME_DEFENSINS		41	0.461189	1.61918	0.0623742	0.371498	1	3634	142
REACTOME_NUCLEOTIDE_EXCISION_REPAIR	REACTOME_NUCLEOTIDE_EXCISION_REPAIR		48	0.426501	1.54037	0.0631896	0.410313	1	8171	143
BIOCARTA_IL12_PATHWAY	BIOCARTA_IL12_PATHWAY		22	0.524521	1.64546	0.063278	0.364833	1	6018	144
KEGG_MISMATCH_REPAIR	KEGG_MISMATCH_REPAIR		23	0.530915	1.67904	0.0639413	0.350224	1	8171	145
REACTOME_POTASSIUM_CHANNELS	REACTOME_POTASSIUM_CHANNELS		98	0.385394	1.48905	0.064	0.426513	1	5330	146
REACTOME_CHROMOSOME_MAINTENANCE	REACTOME_CHROMOSOME_MAINTENANCE		113	0.368137	1.44993	0.064	0.432346	1	9473	147
REACTOME_GLYCOSAMINOGLYCAN_METABOLISM	REACTOME_GLYCOSAMINOGLYCAN_METABOLISM		108	0.371362	1.45494	0.064	0.433662	1	5091	148
REACTOME_ACTIVATION_OF_NF_KAPPAB_IN_B_CELLS	REACTOME_ACTIVATION_OF_NF_KAPPAB_IN_B_CELLS		61	0.407465	1.49447	0.066	0.423471	1	8253	149
REACTOME_REGULATION_OF_MITOTIC_CELL_CYCLE	REACTOME_REGULATION_OF_MITOTIC_CELL_CYCLE		77	0.385472	1.46588	0.066	0.436063	1	7721	150
REACTOME_P53_INDEPENDENT_G1_S_DNA_DAMAGE_CHECKPOINT	REACTOME_P53_INDEPENDENT_G1_S_DNA_DAMAGE_CHECKPOINT		48	0.448694	1.58284	0.0661986	0.391844	1	7721	151
REACTOME_SYNTHESIS_OF_BILE_ACIDS_AND_BILE_SALTS	REACTOME_SYNTHESIS_OF_BILE_ACIDS_AND_BILE_SALTS		19	0.551735	1.67401	0.0664557	0.354052	1	3517	152
REACTOME_RNA_POL_III_TRANSCRIPTION_INITIATION_FROM_TYPE_2_PROMOTER	REACTOME_RNA_POL_III_TRANSCRIPTION_INITIATION_FROM_TYPE_2_PROMOTER		23	0.503173	1.60766	0.0669413	0.376256	1	7482	153
REACTOME_ACTIVATION_OF_KAINATE_RECEPTORS_UPON_GLUTAMATE_BINDING	REACTOME_ACTIVATION_OF_KAINATE_RECEPTORS_UPON_GLUTAMATE_BINDING		31	0.48515	1.62003	0.0674157	0.376458	1	4731	154
KEGG_PRIMARY_BILE_ACID_BIOSYNTHESIS	KEGG_PRIMARY_BILE_ACID_BIOSYNTHESIS		16	0.561709	1.66418	0.0684492	0.358611	1	3517	155
REACTOME_INFLUENZA_LIFE_CYCLE	REACTOME_INFLUENZA_LIFE_CYCLE		133	0.351787	1.40658	0.069	0.426989	1	8267	156
REACTOME_HOST_INTERACTIONS_OF_HIV_FACTORS	REACTOME_HOST_INTERACTIONS_OF_HIV_FACTORS		120	0.35092	1.39773	0.07	0.426574	1	7969	157
REACTOME_ION_CHANNEL_TRANSPORT	REACTOME_ION_CHANNEL_TRANSPORT		54	0.433139	1.57897	0.071	0.395063	1	2060	158
REACTOME_PROCESSIVE_SYNTHESIS_ON_THE_LAGGING_STRAND	REACTOME_PROCESSIVE_SYNTHESIS_ON_THE_LAGGING_STRAND		15	0.576431	1.65258	0.0714286	0.361318	1	8171	159
REACTOME_INFLUENZA_VIRAL_RNA_TRANSCRIPTION_AND_REPLICATION	REACTOME_INFLUENZA_VIRAL_RNA_TRANSCRIPTION_AND_REPLICATION		100	0.370934	1.45927	0.072	0.436442	1	8267	160
REACTOME_PIP3_ACTIVATES_AKT_SIGNALING	REACTOME_PIP3_ACTIVATES_AKT_SIGNALING		27	0.497566	1.62374	0.0728205	0.374218	1	6442	161
REACTOME_MRNA_PROCESSING	REACTOME_MRNA_PROCESSING		144	0.345394	1.3994	0.073	0.425948	1	11848	162
REACTOME_PROCESSING_OF_CAPPED_INTRON_CONTAINING_PRE_MRNA	REACTOME_PROCESSING_OF_CAPPED_INTRON_CONTAINING_PRE_MRNA		125	0.355439	1.42101	0.073	0.427138	1	11848	163
REACTOME_GABA_RECEPTOR_ACTIVATION	REACTOME_GABA_RECEPTOR_ACTIVATION		52	0.419044	1.51162	0.0741483	0.417863	1	4637	164
REACTOME_CD28_DEPENDENT_PI3K_AKT_SIGNALING	REACTOME_CD28_DEPENDENT_PI3K_AKT_SIGNALING		21	0.50929	1.59998	0.0746582	0.37876	1	8066	165
REACTOME_RIG_I_MDA5_MEDIATED_INDUCTION_OF_IFN_ALPHA_BETA_PATHWAYS	REACTOME_RIG_I_MDA5_MEDIATED_INDUCTION_OF_IFN_ALPHA_BETA_PATHWAYS		71	0.398648	1.49968	0.075	0.425735	1	192	166
REACTOME_GAB1_SIGNALOSOME	REACTOME_GAB1_SIGNALOSOME		36	0.448369	1.56382	0.0759109	0.405849	1	8066	167
REACTOME_FORMATION_OF_FIBRIN_CLOT_CLOTTING_CASCADE	REACTOME_FORMATION_OF_FIBRIN_CLOT_CLOTTING_CASCADE		32	0.467289	1.55365	0.0759878	0.40998	1	174	168
KEGG_ANTIGEN_PROCESSING_AND_PRESENTATION	KEGG_ANTIGEN_PROCESSING_AND_PRESENTATION		85	0.373748	1.44436	0.076	0.417225	1	5482	169
REACTOME_CD28_CO_STIMULATION	REACTOME_CD28_CO_STIMULATION		31	0.464688	1.56261	0.0762971	0.404818	1	8066	170
BIOCARTA_CELLCYCLE_PATHWAY	BIOCARTA_CELLCYCLE_PATHWAY		23	0.505342	1.61647	0.0767613	0.372248	1	3847	171
BIOCARTA_GCR_PATHWAY	BIOCARTA_GCR_PATHWAY		19	0.518692	1.60719	0.0779768	0.374002	1	7995	172
REACTOME_METABOLISM_OF_MRNA	REACTOME_METABOLISM_OF_MRNA		206	0.318926	1.31631	0.078	0.468712	1	8274	173
KEGG_RIG_I_LIKE_RECEPTOR_SIGNALING_PATHWAY	KEGG_RIG_I_LIKE_RECEPTOR_SIGNALING_PATHWAY		70	0.404181	1.4979	0.0781563	0.426009	1	6022	174
KEGG_GNRH_SIGNALING_PATHWAY	KEGG_GNRH_SIGNALING_PATHWAY		100	0.3625	1.44165	0.079	0.418957	1	7627	175
REACTOME_RESPONSE_TO_ELEVATED_PLATELET_CYTOSOLIC_CA2_	REACTOME_RESPONSE_TO_ELEVATED_PLATELET_CYTOSOLIC_CA2_		81	0.368049	1.40179	0.0790791	0.426112	1	1609
KEGG_PURINE_METABOLISM	KEGG_PURINE_METABOLISM		156	0.340091	1.37597	0.081	0.438561	1	7671
REACTOME_RESPIRATORY_ELECTRON_TRANSPORT_ATP_SYNTHESIS_BY_CHEMIOSMOTIC_COUPLING_AND_HEAT_PRODUCTION_BY_UNCOUPLING_PROTEINS_	REACTOME_RESPIRATORY_ELECTRON_TRANSPORT_ATP_SYNTHESIS_BY_CHEMIOSMOTIC_COUPLING_AND_HEAT_PRODUCTION_BY_UNCOUPLING_PROTEINS_		79	0.373408	1.42421	0.0820821	0.424359	1	6638
KEGG_BUTANOATE_METABOLISM	KEGG_BUTANOATE_METABOLISM		33	0.458502	1.56477	0.0829918	0.407457	1	7202
REACTOME_REGULATION_OF_APOPTOSIS	REACTOME_REGULATION_OF_APOPTOSIS		56	0.410784	1.47525	0.0842528	0.429127	1	7721
KEGG_PROGESTERONE_MEDIATED_OOCYTE_MATURATION	KEGG_PROGESTERONE_MEDIATED_OOCYTE_MATURATION		84	0.373704	1.43375	0.085	0.416359	1	8263
REACTOME_3_UTR_MEDIATED_TRANSLATIONAL_REGULATION	REACTOME_3_UTR_MEDIATED_TRANSLATIONAL_REGULATION		104	0.357583	1.40188	0.085	0.4278	1	8267
KEGG_NITROGEN_METABOLISM	KEGG_NITROGEN_METABOLISM		23	0.50503	1.60669	0.0851506	0.371815	1	4816
KEGG_CYTOSOLIC_DNA_SENSING_PATHWAY	KEGG_CYTOSOLIC_DNA_SENSING_PATHWAY		53	0.418716	1.48772	0.0852558	0.426234	1	310
REACTOME_GLUCAGON_TYPE_LIGAND_RECEPTORS	REACTOME_GLUCAGON_TYPE_LIGAND_RECEPTORS		33	0.451705	1.52701	0.0868687	0.416489	1	4637
REACTOME_TRANSMISSION_ACROSS_CHEMICAL_SYNAPSES	REACTOME_TRANSMISSION_ACROSS_CHEMICAL_SYNAPSES		184	0.322355	1.32874	0.087	0.46023	1	4732
KEGG_VALINE_LEUCINE_AND_ISOLEUCINE_DEGRADATION	KEGG_VALINE_LEUCINE_AND_ISOLEUCINE_DEGRADATION		44	0.410666	1.47696	0.0882648	0.433478	1	2160
REACTOME_BILE_ACID_AND_BILE_SALT_METABOLISM	REACTOME_BILE_ACID_AND_BILE_SALT_METABOLISM		27	0.473419	1.54163	0.0885685	0.411169	1	1735
REACTOME_AUTODEGRADATION_OF_CDH1_BY_CDH1_APC_C	REACTOME_AUTODEGRADATION_OF_CDH1_BY_CDH1_APC_C		56	0.40332	1.47512	0.0900901	0.426952	1	7719
KEGG_RIBOSOME	KEGG_RIBOSOME		88	0.359328	1.3879	0.091	0.432013	1	8293
REACTOME_CELL_CELL_JUNCTION_ORGANIZATION	REACTOME_CELL_CELL_JUNCTION_ORGANIZATION		56	0.399292	1.46685	0.0910911	0.437103	1	3443
REACTOME_APC_C_CDC20_MEDIATED_DEGRADATION_OF_MITOTIC_PROTEINS	REACTOME_APC_C_CDC20_MEDIATED_DEGRADATION_OF_MITOTIC_PROTEINS		65	0.387668	1.44489	0.092	0.420543	1	7721
REACTOME_TCA_CYCLE_AND_RESPIRATORY_ELECTRON_TRANSPORT	REACTOME_TCA_CYCLE_AND_RESPIRATORY_ELECTRON_TRANSPORT		116	0.331421	1.33359	0.092	0.456535	1	7213
REACTOME_NEURONAL_SYSTEM	REACTOME_NEURONAL_SYSTEM		276	0.297952	1.26515	0.092	0.492708	1	5330
KEGG_ALANINE_ASPARTATE_AND_GLUTAMATE_METABOLISM	KEGG_ALANINE_ASPARTATE_AND_GLUTAMATE_METABOLISM		32	0.461294	1.55468	0.0920121	0.411242	1	4715
REACTOME_NEF_MEDIATES_DOWN_MODULATION_OF_CELL_SURFACE_RECEPTORS_BY_RECRUITING_THEM_TO_CLATHRIN_ADAPTERS	REACTOME_NEF_MEDIATES_DOWN_MODULATION_OF_CELL_SURFACE_RECEPTORS_BY_RECRUITING_THEM_TO_CLATHRIN_ADAPTERS		20	0.512389	1.57486	0.0921466	0.395055	1	2970
REACTOME_METABOLISM_OF_NON_CODING_RNA	REACTOME_METABOLISM_OF_NON_CODING_RNA		45	0.408401	1.45838	0.0928355	0.433216	1	11105
REACTOME_MRNA_SPLICING	REACTOME_MRNA_SPLICING		97	0.358259	1.3895	0.093	0.431428	1	11848
REACTOME_GLOBAL_GENOMIC_NER_GG_NER	REACTOME_GLOBAL_GENOMIC_NER_GG_NER		32	0.454308	1.52544	0.0932118	0.416119	1	8171
KEGG_EPITHELIAL_CELL_SIGNALING_IN_HELICOBACTER_PYLORI_INFECTION	KEGG_EPITHELIAL_CELL_SIGNALING_IN_HELICOBACTER_PYLORI_INFECTION		67	0.371789	1.41608	0.094	0.422565	1	6130
REACTOME_COLLAGEN_FORMATION	REACTOME_COLLAGEN_FORMATION		58	0.390892	1.4615	0.0941884	0.435631	1	3302
REACTOME_SHC_MEDIATED_CASCADE	REACTOME_SHC_MEDIATED_CASCADE		28	0.468305	1.51244	0.0949432	0.419216	1	5493
KEGG_GALACTOSE_METABOLISM	KEGG_GALACTOSE_METABOLISM		25	0.495638	1.57781	0.0955807	0.393898	1	7270
KEGG_RIBOFLAVIN_METABOLISM	KEGG_RIBOFLAVIN_METABOLISM		16	0.530366	1.557	0.0958606	0.410665	1	8015
KEGG_CYSTEINE_AND_METHIONINE_METABOLISM	KEGG_CYSTEINE_AND_METHIONINE_METABOLISM		34	0.44401	1.5313	0.0963489	0.418207	1	6445
REACTOME_AUTODEGRADATION_OF_THE_E3_UBIQUITIN_LIGASE_COP1	REACTOME_AUTODEGRADATION_OF_THE_E3_UBIQUITIN_LIGASE_COP1		47	0.418497	1.50382	0.0973896	0.422231	1	8253
REACTOME_PI3K_AKT_ACTIVATION	REACTOME_PI3K_AKT_ACTIVATION		36	0.458561	1.55265	0.0982776	0.408777	1	8066
REACTOME_PI3K_EVENTS_IN_ERBB2_SIGNALING	REACTOME_PI3K_EVENTS_IN_ERBB2_SIGNALING		42	0.417948	1.47597	0.0982949	0.430251	1	8066
BIOCARTA_MITOCHONDRIA_PATHWAY	BIOCARTA_MITOCHONDRIA_PATHWAY		21	0.483062	1.51783	0.1	0.419502	1	3684
REACTOME_COSTIMULATION_BY_THE_CD28_FAMILY	REACTOME_COSTIMULATION_BY_THE_CD28_FAMILY		61	0.395101	1.43786	0.1002	0.418265	1	837
REACTOME_SIGNALING_BY_WNT	REACTOME_SIGNALING_BY_WNT		63	0.386093	1.43447	0.101	0.417237	1	7721
REACTOME_AMINE_COMPOUND_SLC_TRANSPORTERS	REACTOME_AMINE_COMPOUND_SLC_TRANSPORTERS		27	0.465215	1.52259	0.102145	0.415012	1	551
REACTOME_RNA_POL_III_CHAIN_ELONGATION	REACTOME_RNA_POL_III_CHAIN_ELONGATION		17	0.505989	1.51512	0.102592	0.420841	1	7482
REACTOME_DESTABILIZATION_OF_MRNA_BY_BRF1	REACTOME_DESTABILIZATION_OF_MRNA_BY_BRF1		17	0.511874	1.52542	0.102646	0.413543	1	4065
REACTOME_ACTIVATED_POINT_MUTANTS_OF_FGFR2	REACTOME_ACTIVATED_POINT_MUTANTS_OF_FGFR2		16	0.526069	1.53698	0.102925	0.412487	1	4315
KEGG_MELANOMA	KEGG_MELANOMA		71	0.38299	1.43548	0.103	0.417635	1	7925
REACTOME_LIPID_DIGESTION_MOBILIZATION_AND_TRANSPORT	REACTOME_LIPID_DIGESTION_MOBILIZATION_AND_TRANSPORT		45	0.40586	1.45146	0.103414	0.434499	1	8414
REACTOME_PLATELET_HOMEOSTASIS	REACTOME_PLATELET_HOMEOSTASIS		76	0.36155	1.37543	0.105	0.435781	1	1165
REACTOME_METABOLISM_OF_RNA	REACTOME_METABOLISM_OF_RNA		248	0.304206	1.27313	0.105	0.488427	1	8961
BIOCARTA_CARDIACEGF_PATHWAY	BIOCARTA_CARDIACEGF_PATHWAY		18	0.487204	1.48462	0.105708	0.428616	1	1702
KEGG_GLYCOLYSIS_GLUCONEOGENESIS	KEGG_GLYCOLYSIS_GLUCONEOGENESIS		62	0.385252	1.40792	0.106	0.426818	1	7353
REACTOME_NA_CL_DEPENDENT_NEUROTRANSMITTER_TRANSPORTERS	REACTOME_NA_CL_DEPENDENT_NEUROTRANSMITTER_TRANSPORTERS		17	0.517089	1.53005	0.106724	0.417368	1	437
KEGG_ASCORBATE_AND_ALDARATE_METABOLISM	KEGG_ASCORBATE_AND_ALDARATE_METABOLISM		16	0.548936	1.59165	0.107791	0.381935	1	1747
BIOCARTA_PROTEASOME_PATHWAY	BIOCARTA_PROTEASOME_PATHWAY		28	0.456067	1.50541	0.108718	0.422313	1	8228
KEGG_BETA_ALANINE_METABOLISM	KEGG_BETA_ALANINE_METABOLISM		22	0.482426	1.5476	0.109034	0.408156	1	4814
KEGG_VIBRIO_CHOLERAE_INFECTION	KEGG_VIBRIO_CHOLERAE_INFECTION		53	0.394178	1.41705	0.109218	0.423205	1	2088
REACTOME_CHONDROITIN_SULFATE_DERMATAN_SULFATE_METABOLISM	REACTOME_CHONDROITIN_SULFATE_DERMATAN_SULFATE_METABOLISM		47	0.393552	1.41011	0.111111	0.42557	1	5091
REACTOME_APC_C_CDH1_MEDIATED_DEGRADATION_OF_CDC20_AND_OTHER_APC_C_CDH1_TARGETED_PROTEINS_IN_LATE_MITOSIS_EARLY_G1	REACTOME_APC_C_CDH1_MEDIATED_DEGRADATION_OF_CDC20_AND_OTHER_APC_C_CDH1_TARGETED_PROTEINS_IN_LATE_MITOSIS_EARLY_G1		64	0.369603	1.37355	0.111222	0.433381	1	7721
REACTOME_GABA_SYNTHESIS_RELEASE_REUPTAKE_AND_DEGRADATION	REACTOME_GABA_SYNTHESIS_RELEASE_REUPTAKE_AND_DEGRADATION		17	0.509253	1.50804	0.111468	0.420877	1	360
REACTOME_PI3K_EVENTS_IN_ERBB4_SIGNALING	REACTOME_PI3K_EVENTS_IN_ERBB4_SIGNALING		36	0.414077	1.42675	0.111895	0.422514	1	8066
REACTOME_INHIBITION_OF_INSULIN_SECRETION_BY_ADRENALINE_NORADRENALINE	REACTOME_INHIBITION_OF_INSULIN_SECRETION_BY_ADRENALINE_NORADRENALINE		25	0.461439	1.46468	0.11214	0.435526	1	4637
REACTOME_APOPTOTIC_CLEAVAGE_OF_CELLULAR_PROTEINS	REACTOME_APOPTOTIC_CLEAVAGE_OF_CELLULAR_PROTEINS		38	0.41068	1.44738	0.114688	0.43183	1	3542
REACTOME_DESTABILIZATION_OF_MRNA_BY_KSRP	REACTOME_DESTABILIZATION_OF_MRNA_BY_KSRP		17	0.495115	1.49201	0.115594	0.424556	1	4065
KEGG_ARGININE_AND_PROLINE_METABOLISM	KEGG_ARGININE_AND_PROLINE_METABOLISM		53	0.386081	1.40119	0.118952	0.4251	1	2015
REACTOME_ER_PHAGOSOME_PATHWAY	REACTOME_ER_PHAGOSOME_PATHWAY		58	0.383292	1.38747	0.12	0.430916	1	8441
REACTOME_VIF_MEDIATED_DEGRADATION_OF_APOBEC3G	REACTOME_VIF_MEDIATED_DEGRADATION_OF_APOBEC3G		49	0.384122	1.37845	0.121121	0.438582	1	8253
REACTOME_SIGNALING_BY_ERBB4	REACTOME_SIGNALING_BY_ERBB4		87	0.345432	1.32317	0.122244	0.463639	1	8567
REACTOME_LYSOSOME_VESICLE_BIOGENESIS	REACTOME_LYSOSOME_VESICLE_BIOGENESIS		22	0.462612	1.45084	0.122407	0.433284	1	5066
KEGG_PRION_DISEASES	KEGG_PRION_DISEASES		35	0.423379	1.44544	0.122594	0.425955	1	2928
REACTOME_AMINE_LIGAND_BINDING_RECEPTORS	REACTOME_AMINE_LIGAND_BINDING_RECEPTORS		37	0.409484	1.41716	0.122984	0.426847	1	5085
REACTOME_APOPTOTIC_EXECUTION_PHASE	REACTOME_APOPTOTIC_EXECUTION_PHASE		52	0.394612	1.41983	0.124498	0.426768	1	5655
BIOCARTA_AMI_PATHWAY	BIOCARTA_AMI_PATHWAY		20	0.471163	1.44638	0.124607	0.426873	1	1414
KEGG_DORSO_VENTRAL_AXIS_FORMATION	KEGG_DORSO_VENTRAL_AXIS_FORMATION		24	0.430707	1.40324	0.125259	0.427895	1	745
REACTOME_REGULATION_OF_MRNA_STABILITY_BY_PROTEINS_THAT_BIND_AU_RICH_ELEMENTS	REACTOME_REGULATION_OF_MRNA_STABILITY_BY_PROTEINS_THAT_BIND_AU_RICH_ELEMENTS		80	0.3581	1.35639	0.126	0.439686	1	7721
KEGG_NOD_LIKE_RECEPTOR_SIGNALING_PATHWAY	KEGG_NOD_LIKE_RECEPTOR_SIGNALING_PATHWAY		62	0.367211	1.35653	0.126	0.441161	1	6744
REACTOME_DOWNSTREAM_SIGNALING_OF_ACTIVATED_FGFR	REACTOME_DOWNSTREAM_SIGNALING_OF_ACTIVATED_FGFR		97	0.341532	1.31746	0.126	0.4687	1	8066
REACTOME_CREB_PHOSPHORYLATION_THROUGH_THE_ACTIVATION_OF_CAMKII	REACTOME_CREB_PHOSPHORYLATION_THROUGH_THE_ACTIVATION_OF_CAMKII		15	0.497035	1.44908	0.126474	0.431418	1	4732
REACTOME_MRNA_CAPPING	REACTOME_MRNA_CAPPING		28	0.423608	1.41709	0.127421	0.425013	1	8146
REACTOME_DNA_REPAIR	REACTOME_DNA_REPAIR		104	0.335186	1.30716	0.128	0.466314	1	8253
REACTOME_KERATAN_SULFATE_BIOSYNTHESIS	REACTOME_KERATAN_SULFATE_BIOSYNTHESIS		26	0.450952	1.45862	0.12963	0.435183	1	2124
REACTOME_RESPIRATORY_ELECTRON_TRANSPORT	REACTOME_RESPIRATORY_ELECTRON_TRANSPORT		63	0.363702	1.35044	0.13	0.441867	1	6638
KEGG_MAPK_SIGNALING_PATHWAY	KEGG_MAPK_SIGNALING_PATHWAY		265	0.290537	1.22572	0.13	0.522699	1	8278
REACTOME_CHONDROITIN_SULFATE_BIOSYNTHESIS	REACTOME_CHONDROITIN_SULFATE_BIOSYNTHESIS		19	0.464156	1.43651	0.130573	0.418112	1	3168
REACTOME_ADP_SIGNALLING_THROUGH_P2RY12	REACTOME_ADP_SIGNALLING_THROUGH_P2RY12		21	0.45367	1.41558	0.13094	0.421439	1	4637
REACTOME_MEIOTIC_SYNAPSIS	REACTOME_MEIOTIC_SYNAPSIS		68	0.360147	1.34515	0.131	0.444783	1	5062
REACTOME_HDL_MEDIATED_LIPID_TRANSPORT	REACTOME_HDL_MEDIATED_LIPID_TRANSPORT		15	0.485355	1.44046	0.131692	0.418798	1	2194
BIOCARTA_ARF_PATHWAY	BIOCARTA_ARF_PATHWAY		17	0.475396	1.46226	0.132479	0.436738	1	9853
BIOCARTA_CCR5_PATHWAY	BIOCARTA_CCR5_PATHWAY		17	0.475397	1.44486	0.132609	0.418531	1	6018
REACTOME_INHIBITION_OF_THE_PROTEOLYTIC_ACTIVITY_OF_APC_C_REQUIRED_FOR_THE_ONSET_OF_ANAPHASE_BY_MITOTIC_SPINDLE_CHECKPOINT_COMPONENTS	REACTOME_INHIBITION_OF_THE_PROTEOLYTIC_ACTIVITY_OF_APC_C_REQUIRED_FOR_THE_ONSET_OF_ANAPHASE_BY_MITOTIC_SPINDLE_CHECKPOINT_COMPONENTS		18	0.480248	1.45602	0.13262	0.434216	1	2999
REACTOME_RNA_POL_III_TRANSCRIPTION_TERMINATION	REACTOME_RNA_POL_III_TRANSCRIPTION_TERMINATION		19	0.464556	1.44718	0.133404	0.429928	1	7482
REACTOME_MHC_CLASS_II_ANTIGEN_PRESENTATION	REACTOME_MHC_CLASS_II_ANTIGEN_PRESENTATION		90	0.343542	1.31504	0.134	0.465693	1	5452
REACTOME_G_PROTEIN_BETA_GAMMA_SIGNALLING	REACTOME_G_PROTEIN_BETA_GAMMA_SIGNALLING		28	0.418105	1.39073	0.135025	0.433274	1	4637
BIOCARTA_ERYTH_PATHWAY	BIOCARTA_ERYTH_PATHWAY		15	0.492142	1.43808	0.135371	0.419952	1	1453
REACTOME_PD1_SIGNALING	REACTOME_PD1_SIGNALING		17	0.484659	1.44517	0.137487	0.422207	1	817
REACTOME_ADHERENS_JUNCTIONS_INTERACTIONS	REACTOME_ADHERENS_JUNCTIONS_INTERACTIONS		27	0.425764	1.41302	0.13786	0.423157	1	3443
BIOCARTA_IL3_PATHWAY	BIOCARTA_IL3_PATHWAY		15	0.479012	1.41818	0.138007	0.427255	1	620
KEGG_LEISHMANIA_INFECTION	KEGG_LEISHMANIA_INFECTION		70	0.348652	1.3123	0.142	0.46817	1	817
REACTOME_G_BETA_GAMMA_SIGNALLING_THROUGH_PI3KGAMMA	REACTOME_G_BETA_GAMMA_SIGNALLING_THROUGH_PI3KGAMMA		25	0.42521	1.38439	0.143299	0.433476	1	4637
REACTOME_SIGNALING_BY_SCF_KIT	REACTOME_SIGNALING_BY_SCF_KIT		75	0.343534	1.31061	0.146146	0.465993	1	8066
REACTOME_KERATAN_SULFATE_KERATIN_METABOLISM	REACTOME_KERATAN_SULFATE_KERATIN_METABOLISM		30	0.409464	1.35667	0.147089	0.442654	1	4875
REACTOME_DEADENYLATION_DEPENDENT_MRNA_DECAY	REACTOME_DEADENYLATION_DEPENDENT_MRNA_DECAY		44	0.396456	1.38013	0.147295	0.4378	1	5914
REACTOME_MRNA_SPLICING_MINOR_PATHWAY	REACTOME_MRNA_SPLICING_MINOR_PATHWAY		38	0.389721	1.34971	0.148936	0.441352	1	8957
KEGG_ALDOSTERONE_REGULATED_SODIUM_REABSORPTION	KEGG_ALDOSTERONE_REGULATED_SODIUM_REABSORPTION		41	0.395255	1.36857	0.149899	0.437283	1	2054
KEGG_LONG_TERM_DEPRESSION	KEGG_LONG_TERM_DEPRESSION		68	0.355889	1.31218	0.15015	0.466723	1	7882
REACTOME_FORMATION_OF_TRANSCRIPTION_COUPLED_NER_TC_NER_REPAIR_COMPLEX	REACTOME_FORMATION_OF_TRANSCRIPTION_COUPLED_NER_TC_NER_REPAIR_COMPLEX		28	0.415766	1.36727	0.151329	0.437356	1	7476
KEGG_ADIPOCYTOKINE_SIGNALING_PATHWAY	KEGG_ADIPOCYTOKINE_SIGNALING_PATHWAY		66	0.3483	1.30592	0.153153	0.466545	1	1738
REACTOME_ANTIGEN_PROCESSING_CROSS_PRESENTATION	REACTOME_ANTIGEN_PROCESSING_CROSS_PRESENTATION		72	0.349597	1.30362	0.154	0.463587	1	8441
KEGG_GLYCEROPHOSPHOLIPID_METABOLISM	KEGG_GLYCEROPHOSPHOLIPID_METABOLISM		75	0.348499	1.30718	0.154	0.46789	1	1699
KEGG_APOPTOSIS	KEGG_APOPTOSIS		87	0.335312	1.27962	0.154	0.482737	1	1738
REACTOME_GABA_B_RECEPTOR_ACTIVATION	REACTOME_GABA_B_RECEPTOR_ACTIVATION		38	0.39059	1.3437	0.154234	0.445252	1	4637
KEGG_RNA_POLYMERASE	KEGG_RNA_POLYMERASE		29	0.410947	1.37465	0.155713	0.433518	1	7482
REACTOME_DESTABILIZATION_OF_MRNA_BY_TRISTETRAPROLIN_TTP	REACTOME_DESTABILIZATION_OF_MRNA_BY_TRISTETRAPROLIN_TTP		17	0.453037	1.39017	0.158849	0.432228	1	4065
REACTOME_MICRORNA_MIRNA_BIOGENESIS	REACTOME_MICRORNA_MIRNA_BIOGENESIS		21	0.444071	1.37584	0.158898	0.436915	1	7889
REACTOME_THROMBOXANE_SIGNALLING_THROUGH_TP_RECEPTOR	REACTOME_THROMBOXANE_SIGNALLING_THROUGH_TP_RECEPTOR		23	0.433343	1.36646	0.159044	0.436753	1	4637
KEGG_HOMOLOGOUS_RECOMBINATION	KEGG_HOMOLOGOUS_RECOMBINATION		26	0.417924	1.37512	0.160788	0.434455	1	10217
REACTOME_PHOSPHOLIPASE_C_MEDIATED_CASCADE	REACTOME_PHOSPHOLIPASE_C_MEDIATED_CASCADE		53	0.351899	1.29525	0.160966	0.472868	1	7617
KEGG_REGULATION_OF_AUTOPHAGY	KEGG_REGULATION_OF_AUTOPHAGY		32	0.412701	1.37147	0.163099	0.434616	1	5124
BIOCARTA_ATRBRCA_PATHWAY	BIOCARTA_ATRBRCA_PATHWAY		20	0.439307	1.37792	0.165079	0.437581	1	7873
BIOCARTA_ATM_PATHWAY	BIOCARTA_ATM_PATHWAY		20	0.421406	1.32837	0.166141	0.459161	1	7995
REACTOME_PRE_NOTCH_TRANSCRIPTION_AND_TRANSLATION	REACTOME_PRE_NOTCH_TRANSCRIPTION_AND_TRANSLATION		27	0.40041	1.3517	0.16684	0.441551	1	5986
REACTOME_GRB2_SOS_PROVIDES_LINKAGE_TO_MAPK_SIGNALING_FOR_INTERGRINS_	REACTOME_GRB2_SOS_PROVIDES_LINKAGE_TO_MAPK_SIGNALING_FOR_INTERGRINS_		15	0.472965	1.36155	0.167931	0.440599	1	174
KEGG_VEGF_SIGNALING_PATHWAY	KEGG_VEGF_SIGNALING_PATHWAY		75	0.338236	1.27	0.173	0.491502	1	7882
REACTOME_RESOLUTION_OF_AP_SITES_VIA_THE_MULTIPLE_NUCLEOTIDE_PATCH_REPLACEMENT_PATHWAY	REACTOME_RESOLUTION_OF_AP_SITES_VIA_THE_MULTIPLE_NUCLEOTIDE_PATCH_REPLACEMENT_PATHWAY		17	0.432128	1.31536	0.175647	0.466896	1	7450
REACTOME_PROCESSING_OF_CAPPED_INTRONLESS_PRE_MRNA	REACTOME_PROCESSING_OF_CAPPED_INTRONLESS_PRE_MRNA		23	0.432785	1.35793	0.177083	0.44268	1	8957
KEGG_CARDIAC_MUSCLE_CONTRACTION	KEGG_CARDIAC_MUSCLE_CONTRACTION		72	0.335428	1.26938	0.179179	0.489322	1	3347
REACTOME_LIGAND_GATED_ION_CHANNEL_TRANSPORT	REACTOME_LIGAND_GATED_ION_CHANNEL_TRANSPORT		21	0.423803	1.3227	0.179787	0.462662	1	5084
REACTOME_P130CAS_LINKAGE_TO_MAPK_SIGNALING_FOR_INTEGRINS	REACTOME_P130CAS_LINKAGE_TO_MAPK_SIGNALING_FOR_INTEGRINS		15	0.47417	1.36362	0.181025	0.439284	1	174
REACTOME_G1_S_SPECIFIC_TRANSCRIPTION	REACTOME_G1_S_SPECIFIC_TRANSCRIPTION		16	0.445402	1.32335	0.181818	0.46502	1	9869
REACTOME_REGULATION_OF_INSULIN_LIKE_GROWTH_FACTOR_IGF_ACTIVITY_BY_INSULIN_LIKE_GROWTH_FACTOR_BINDING_PROTEINS_IGFBPS	REACTOME_REGULATION_OF_INSULIN_LIKE_GROWTH_FACTOR_IGF_ACTIVITY_BY_INSULIN_LIKE_GROWTH_FACTOR_BINDING_PROTEINS_IGFBPS		16	0.452561	1.35826	0.182309	0.443844	1	1203
REACTOME_FORMATION_OF_THE_TERNARY_COMPLEX_AND_SUBSEQUENTLY_THE_43S_COMPLEX	REACTOME_FORMATION_OF_THE_TERNARY_COMPLEX_AND_SUBSEQUENTLY_THE_43S_COMPLEX		48	0.349901	1.26606	0.183367	0.492859	1	8267
REACTOME_FRS2_MEDIATED_CASCADE	REACTOME_FRS2_MEDIATED_CASCADE		36	0.380555	1.3055	0.183838	0.46554	1	5493
REACTOME_SIGNALING_BY_INSULIN_RECEPTOR	REACTOME_SIGNALING_BY_INSULIN_RECEPTOR		103	0.311287	1.22628	0.185	0.52492	1	7614
BIOCARTA_ACTINY_PATHWAY	BIOCARTA_ACTINY_PATHWAY		20	0.411201	1.30384	0.185263	0.464778	1	11844
REACTOME_DEADENYLATION_OF_MRNA	REACTOME_DEADENYLATION_OF_MRNA		19	0.435472	1.3299	0.185458	0.4603	1	3927
REACTOME_RNA_POL_III_TRANSCRIPTION	REACTOME_RNA_POL_III_TRANSCRIPTION		33	0.383253	1.31184	0.187627	0.465676	1	9105
REACTOME_CONVERSION_FROM_APC_C_CDC20_TO_APC_C_CDH1_IN_LATE_ANAPHASE	REACTOME_CONVERSION_FROM_APC_C_CDC20_TO_APC_C_CDH1_IN_LATE_ANAPHASE		16	0.439466	1.29502	0.188312	0.471651	1	2999
KEGG_PYRUVATE_METABOLISM	KEGG_PYRUVATE_METABOLISM		40	0.370111	1.29063	0.191147	0.476852	1	7353
REACTOME_DOWNSTREAM_TCR_SIGNALING	REACTOME_DOWNSTREAM_TCR_SIGNALING		33	0.362078	1.26985	0.191726	0.49019	1	817
REACTOME_DARPP_32_EVENTS	REACTOME_DARPP_32_EVENTS		24	0.414798	1.31589	0.192946	0.467703	1	7616
REACTOME_SIGNALING_BY_FGFR	REACTOME_SIGNALING_BY_FGFR		108	0.302043	1.1938	0.194	0.543253	1	8253
REACTOME_TIGHT_JUNCTION_INTERACTIONS	REACTOME_TIGHT_JUNCTION_INTERACTIONS		29	0.385542	1.29026	0.196939	0.475816	1	3198
BIOCARTA_GATA3_PATHWAY	BIOCARTA_GATA3_PATHWAY		16	0.440152	1.28628	0.197611	0.477111	1	7616
REACTOME_SIGNAL_AMPLIFICATION	REACTOME_SIGNAL_AMPLIFICATION		31	0.384012	1.27606	0.198364	0.486846	1	4637
REACTOME_SYNTHESIS_OF_BILE_ACIDS_AND_BILE_SALTS_VIA_7ALPHA_HYDROXYCHOLESTEROL	REACTOME_SYNTHESIS_OF_BILE_ACIDS_AND_BILE_SALTS_VIA_7ALPHA_HYDROXYCHOLESTEROL		15	0.451343	1.309	0.198895	0.46663	1	1735
REACTOME_OPIOID_SIGNALLING	REACTOME_OPIOID_SIGNALLING		77	0.327545	1.22269	0.201	0.52144	1	7617
REACTOME_GLYCEROPHOSPHOLIPID_BIOSYNTHESIS	REACTOME_GLYCEROPHOSPHOLIPID_BIOSYNTHESIS		81	0.3231	1.22837	0.201	0.52757	1	1699
REACTOME_HIV_INFECTION	REACTOME_HIV_INFECTION		192	0.281654	1.16479	0.202	0.565644	1	10219
REACTOME_ENDOGENOUS_STEROLS	REACTOME_ENDOGENOUS_STEROLS		15	0.44073	1.27436	0.203091	0.48799	1	3517
KEGG_FC_EPSILON_RI_SIGNALING_PATHWAY	KEGG_FC_EPSILON_RI_SIGNALING_PATHWAY		78	0.320551	1.21665	0.204	0.52209	1	7882
REACTOME_PHOSPHORYLATION_OF_CD3_AND_TCR_ZETA_CHAINS	REACTOME_PHOSPHORYLATION_OF_CD3_AND_TCR_ZETA_CHAINS		15	0.433924	1.28274	0.206332	0.481033	1	817
REACTOME_FANCONI_ANEMIA_PATHWAY	REACTOME_FANCONI_ANEMIA_PATHWAY		21	0.417821	1.3039	0.206933	0.46626	1	4231
REACTOME_PI3K_CASCADE	REACTOME_PI3K_CASCADE		67	0.329094	1.21827	0.207	0.522582	1	7614
REACTOME_APC_CDC20_MEDIATED_DEGRADATION_OF_NEK2A	REACTOME_APC_CDC20_MEDIATED_DEGRADATION_OF_NEK2A		21	0.401746	1.25667	0.207724	0.50096	1	2999
KEGG_RNA_DEGRADATION	KEGG_RNA_DEGRADATION		57	0.331838	1.22579	0.209209	0.524137	1	12762
REACTOME_SIGNALING_BY_NODAL	REACTOME_SIGNALING_BY_NODAL		18	0.419544	1.28726	0.210638	0.47721	1	5600
KEGG_PORPHYRIN_AND_CHLOROPHYLL_METABOLISM	KEGG_PORPHYRIN_AND_CHLOROPHYLL_METABOLISM		32	0.36356	1.24251	0.212398	0.515791	1	4837
BIOCARTA_STEM_PATHWAY	BIOCARTA_STEM_PATHWAY		15	0.442479	1.29775	0.213362	0.470722	1	5177
REACTOME_IMMUNOREGULATORY_INTERACTIONS_BETWEEN_A_LYMPHOID_AND_A_NON_LYMPHOID_CELL	REACTOME_IMMUNOREGULATORY_INTERACTIONS_BETWEEN_A_LYMPHOID_AND_A_NON_LYMPHOID_CELL		64	0.333797	1.22661	0.215215	0.52598	1	5631
KEGG_STARCH_AND_SUCROSE_METABOLISM	KEGG_STARCH_AND_SUCROSE_METABOLISM		40	0.357088	1.23873	0.215292	0.517112	1	4960
REACTOME_MITOTIC_PROMETAPHASE	REACTOME_MITOTIC_PROMETAPHASE		86	0.308128	1.19437	0.216	0.543812	1	13343
KEGG_RENIN_ANGIOTENSIN_SYSTEM	KEGG_RENIN_ANGIOTENSIN_SYSTEM		17	0.416565	1.25772	0.21645	0.502573	1	1703
REACTOME_HOMOLOGOUS_RECOMBINATION_REPAIR_OF_REPLICATION_INDEPENDENT_DOUBLE_STRAND_BREAKS	REACTOME_HOMOLOGOUS_RECOMBINATION_REPAIR_OF_REPLICATION_INDEPENDENT_DOUBLE_STRAND_BREAKS		16	0.425423	1.25289	0.216828	0.50233	1	8171
REACTOME_ACTIVATION_OF_THE_MRNA_UPON_BINDING_OF_THE_CAP_BINDING_COMPLEX_AND_EIFS_AND_SUBSEQUENT_BINDING_TO_43S	REACTOME_ACTIVATION_OF_THE_MRNA_UPON_BINDING_OF_THE_CAP_BINDING_COMPLEX_AND_EIFS_AND_SUBSEQUENT_BINDING_TO_43S		56	0.340336	1.22356	0.218	0.521582	1	8267
KEGG_VASOPRESSIN_REGULATED_WATER_REABSORPTION	KEGG_VASOPRESSIN_REGULATED_WATER_REABSORPTION		44	0.362505	1.24516	0.21809	0.513004	1	3840
REACTOME_INHIBITION_OF_VOLTAGE_GATED_CA2_CHANNELS_VIA_GBETA_GAMMA_SUBUNITS	REACTOME_INHIBITION_OF_VOLTAGE_GATED_CA2_CHANNELS_VIA_GBETA_GAMMA_SUBUNITS		25	0.376438	1.25291	0.21888	0.503852	1	5319
REACTOME_G_BETA_GAMMA_SIGNALLING_THROUGH_PLC_BETA	REACTOME_G_BETA_GAMMA_SIGNALLING_THROUGH_PLC_BETA		20	0.420195	1.28833	0.219873	0.477211	1	4637
KEGG_TOLL_LIKE_RECEPTOR_SIGNALING_PATHWAY	KEGG_TOLL_LIKE_RECEPTOR_SIGNALING_PATHWAY		100	0.296592	1.17173	0.222	0.561266	1	9490
REACTOME_PLC_BETA_MEDIATED_EVENTS	REACTOME_PLC_BETA_MEDIATED_EVENTS		42	0.34755	1.24008	0.224242	0.516477	1	7617
REACTOME_RNA_POL_III_TRANSCRIPTION_INITIATION_FROM_TYPE_3_PROMOTER	REACTOME_RNA_POL_III_TRANSCRIPTION_INITIATION_FROM_TYPE_3_PROMOTER		26	0.383491	1.25701	0.224719	0.502035	1	8810
KEGG_PANTOTHENATE_AND_COA_BIOSYNTHESIS	KEGG_PANTOTHENATE_AND_COA_BIOSYNTHESIS		16	0.422497	1.25533	0.226638	0.501532	1	7512
KEGG_O_GLYCAN_BIOSYNTHESIS	KEGG_O_GLYCAN_BIOSYNTHESIS		30	0.376252	1.23546	0.228484	0.520686	1	4533
KEGG_PROSTATE_CANCER	KEGG_PROSTATE_CANCER		88	0.310155	1.18562	0.229	0.548095	1	7995
REACTOME_NEP_NS2_INTERACTS_WITH_THE_CELLULAR_EXPORT_MACHINERY	REACTOME_NEP_NS2_INTERACTS_WITH_THE_CELLULAR_EXPORT_MACHINERY		26	0.372778	1.24218	0.229814	0.514705	1	11105
BIOCARTA_IL22BP_PATHWAY	BIOCARTA_IL22BP_PATHWAY		16	0.409984	1.23419	0.231189	0.521234	1	9868
BIOCARTA_INFLAM_PATHWAY	BIOCARTA_INFLAM_PATHWAY		28	0.376782	1.22796	0.231557	0.526615	1	5177
REACTOME_TRANSPORT_OF_MATURE_MRNA_DERIVED_FROM_AN_INTRONLESS_TRANSCRIPT	REACTOME_TRANSPORT_OF_MATURE_MRNA_DERIVED_FROM_AN_INTRONLESS_TRANSCRIPT		32	0.363117	1.22476	0.231943	0.52272	1	11623
REACTOME_MYOGENESIS	REACTOME_MYOGENESIS		26	0.371952	1.2081	0.234504	0.532961	1	6656
REACTOME_ABORTIVE_ELONGATION_OF_HIV1_TRANSCRIPT_IN_THE_ABSENCE_OF_TAT	REACTOME_ABORTIVE_ELONGATION_OF_HIV1_TRANSCRIPT_IN_THE_ABSENCE_OF_TAT		23	0.379607	1.2173	0.234747	0.522605	1	10848
REACTOME_INTERFERON_GAMMA_SIGNALING	REACTOME_INTERFERON_GAMMA_SIGNALING		59	0.326389	1.18741	0.235235	0.546594	1	5282
BIOCARTA_CK1_PATHWAY	BIOCARTA_CK1_PATHWAY		17	0.417494	1.22473	0.236814	0.521227	1	7616
REACTOME_FORMATION_OF_INCISION_COMPLEX_IN_GG_NER	REACTOME_FORMATION_OF_INCISION_COMPLEX_IN_GG_NER		20	0.385956	1.20685	0.236952	0.533579	1	8171
REACTOME_NEGATIVE_REGULATION_OF_FGFR_SIGNALING	REACTOME_NEGATIVE_REGULATION_OF_FGFR_SIGNALING		36	0.344641	1.19044	0.237805	0.547583	1	5450
KEGG_CELL_CYCLE	KEGG_CELL_CYCLE		117	0.292469	1.15244	0.24	0.573686	1	12062
REACTOME_REGULATION_OF_IFNA_SIGNALING	REACTOME_REGULATION_OF_IFNA_SIGNALING		23	0.384719	1.22189	0.240246	0.519582	1	5281
REACTOME_LIPOPROTEIN_METABOLISM	REACTOME_LIPOPROTEIN_METABOLISM		28	0.350033	1.18838	0.240326	0.548004	1	2194
REACTOME_INWARDLY_RECTIFYING_K_CHANNELS	REACTOME_INWARDLY_RECTIFYING_K_CHANNELS		31	0.365776	1.22252	0.24264	0.520166	1	5319
BIOCARTA_EDG1_PATHWAY	BIOCARTA_EDG1_PATHWAY		27	0.356048	1.1899	0.243408	0.546987	1	9043
REACTOME_RNA_POL_I_TRANSCRIPTION_TERMINATION	REACTOME_RNA_POL_I_TRANSCRIPTION_TERMINATION		20	0.395729	1.20067	0.243644	0.537629	1	9925
REACTOME_BASE_EXCISION_REPAIR	REACTOME_BASE_EXCISION_REPAIR		19	0.400924	1.23294	0.245708	0.521758	1	7450
BIOCARTA_HCMV_PATHWAY	BIOCARTA_HCMV_PATHWAY		17	0.393175	1.21487	0.245955	0.523618	1	9004
REACTOME_REGULATION_OF_GLUCOKINASE_BY_GLUCOKINASE_REGULATORY_PROTEIN	REACTOME_REGULATION_OF_GLUCOKINASE_BY_GLUCOKINASE_REGULATORY_PROTEIN		26	0.374048	1.2201	0.246646	0.521006	1	11105
REACTOME_PHOSPHORYLATION_OF_THE_APC_C	REACTOME_PHOSPHORYLATION_OF_THE_APC_C		17	0.403329	1.20677	0.247546	0.532212	1	3029
REACTOME_HEPARAN_SULFATE_HEPARIN_HS_GAG_METABOLISM	REACTOME_HEPARAN_SULFATE_HEPARIN_HS_GAG_METABOLISM		51	0.324712	1.16496	0.247992	0.566851	1	5042
REACTOME_LATE_PHASE_OF_HIV_LIFE_CYCLE	REACTOME_LATE_PHASE_OF_HIV_LIFE_CYCLE		99	0.290237	1.14107	0.248	0.580161	1	12893
REACTOME_O_LINKED_GLYCOSYLATION_OF_MUCINS	REACTOME_O_LINKED_GLYCOSYLATION_OF_MUCINS		55	0.317184	1.15682	0.249	0.570679	1	4533
KEGG_ALZHEIMERS_DISEASE	KEGG_ALZHEIMERS_DISEASE		156	0.280927	1.13483	0.249	0.588426	1	6760
REACTOME_NONSENSE_MEDIATED_DECAY_ENHANCED_BY_THE_EXON_JUNCTION_COMPLEX	REACTOME_NONSENSE_MEDIATED_DECAY_ENHANCED_BY_THE_EXON_JUNCTION_COMPLEX		103	0.294337	1.14017	0.25	0.580256	1	8267
KEGG_PROXIMAL_TUBULE_BICARBONATE_RECLAMATION	KEGG_PROXIMAL_TUBULE_BICARBONATE_RECLAMATION		23	0.391372	1.22736	0.251293	0.526102	1	4610
REACTOME_MITOCHONDRIAL_TRNA_AMINOACYLATION	REACTOME_MITOCHONDRIAL_TRNA_AMINOACYLATION		20	0.383866	1.19817	0.25211	0.538884	1	12537
BIOCARTA_TFF_PATHWAY	BIOCARTA_TFF_PATHWAY		21	0.372269	1.18373	0.25211	0.548399	1	8567
REACTOME_FORMATION_OF_TUBULIN_FOLDING_INTERMEDIATES_BY_CCT_TRIC	REACTOME_FORMATION_OF_TUBULIN_FOLDING_INTERMEDIATES_BY_CCT_TRIC		19	0.379634	1.18483	0.258712	0.547987	1	12344
BIOCARTA_CDC42RAC_PATHWAY	BIOCARTA_CDC42RAC_PATHWAY		16	0.398693	1.20486	0.258938	0.53373	1	11844
REACTOME_THROMBIN_SIGNALLING_THROUGH_PROTEINASE_ACTIVATED_RECEPTORS_PARS	REACTOME_THROMBIN_SIGNALLING_THROUGH_PROTEINASE_ACTIVATED_RECEPTORS_PARS		32	0.342385	1.18171	0.259109	0.550301	1	4637
BIOCARTA_ARAP_PATHWAY	BIOCARTA_ARAP_PATHWAY		17	0.396569	1.201	0.259419	0.538553	1	5343
REACTOME_TERMINATION_OF_O_GLYCAN_BIOSYNTHESIS	REACTOME_TERMINATION_OF_O_GLYCAN_BIOSYNTHESIS		21	0.383885	1.18117	0.263771	0.549656	1	1187
BIOCARTA_CTCF_PATHWAY	BIOCARTA_CTCF_PATHWAY		23	0.360095	1.16791	0.265199	0.564668	1	9667
KEGG_INSULIN_SIGNALING_PATHWAY	KEGG_INSULIN_SIGNALING_PATHWAY		136	0.278409	1.12201	0.266	0.598044	1	7906
REACTOME_TRANSPORT_OF_RIBONUCLEOPROTEINS_INTO_THE_HOST_NUCLEUS	REACTOME_TRANSPORT_OF_RIBONUCLEOPROTEINS_INTO_THE_HOST_NUCLEUS		26	0.372778	1.19931	0.266871	0.538458	1	11105
REACTOME_NUCLEAR_SIGNALING_BY_ERBB4	REACTOME_NUCLEAR_SIGNALING_BY_ERBB4		38	0.328659	1.15218	0.267337	0.572696	1	716
KEGG_LEUKOCYTE_TRANSENDOTHELIAL_MIGRATION	KEGG_LEUKOCYTE_TRANSENDOTHELIAL_MIGRATION		115	0.286397	1.13473	0.268	0.587092	1	8160
REACTOME_APC_C_CDC20_MEDIATED_DEGRADATION_OF_CYCLIN_B	REACTOME_APC_C_CDC20_MEDIATED_DEGRADATION_OF_CYCLIN_B		19	0.391612	1.18757	0.268578	0.547856	1	3029
REACTOME_GENERATION_OF_SECOND_MESSENGER_MOLECULES	REACTOME_GENERATION_OF_SECOND_MESSENGER_MOLECULES		26	0.360769	1.17695	0.269547	0.555325	1	837
REACTOME_CELL_JUNCTION_ORGANIZATION	REACTOME_CELL_JUNCTION_ORGANIZATION		77	0.296226	1.13048	0.27027	0.588862	1	3443
KEGG_GLYCOSYLPHOSPHATIDYLINOSITOL_GPI_ANCHOR_BIOSYNTHESIS	KEGG_GLYCOSYLPHOSPHATIDYLINOSITOL_GPI_ANCHOR_BIOSYNTHESIS		25	0.355186	1.16129	0.270855	0.565916	1	7320
KEGG_BASE_EXCISION_REPAIR	KEGG_BASE_EXCISION_REPAIR		33	0.345055	1.1651	0.271341	0.568113	1	7456
REACTOME_RNA_POL_I_TRANSCRIPTION_INITIATION	REACTOME_RNA_POL_I_TRANSCRIPTION_INITIATION		23	0.370053	1.17519	0.271682	0.556843	1	9925
REACTOME_NGF_SIGNALLING_VIA_TRKA_FROM_THE_PLASMA_MEMBRANE	REACTOME_NGF_SIGNALLING_VIA_TRKA_FROM_THE_PLASMA_MEMBRANE		134	0.27701	1.10673	0.272	0.60792	1	8568
REACTOME_SEMA4D_INDUCED_CELL_MIGRATION_AND_GROWTH_CONE_COLLAPSE	REACTOME_SEMA4D_INDUCED_CELL_MIGRATION_AND_GROWTH_CONE_COLLAPSE		25	0.363721	1.16892	0.272262	0.564473	1	8160
REACTOME_PLATELET_CALCIUM_HOMEOSTASIS	REACTOME_PLATELET_CALCIUM_HOMEOSTASIS		16	0.389329	1.16334	0.277599	0.565334	1	2056
KEGG_DILATED_CARDIOMYOPATHY	KEGG_DILATED_CARDIOMYOPATHY		89	0.291957	1.12432	0.278	0.595427	1	2761
REACTOME_SEMA4D_IN_SEMAPHORIN_SIGNALING	REACTOME_SEMA4D_IN_SEMAPHORIN_SIGNALING		29	0.350423	1.15734	0.278974	0.5713	1	8160
KEGG_HUNTINGTONS_DISEASE	KEGG_HUNTINGTONS_DISEASE		171	0.276981	1.11738	0.279	0.600454	1	7476
REACTOME_E2F_MEDIATED_REGULATION_OF_DNA_REPLICATION	REACTOME_E2F_MEDIATED_REGULATION_OF_DNA_REPLICATION		27	0.354307	1.16292	0.280864	0.564557	1	9869
BIOCARTA_EGF_PATHWAY	BIOCARTA_EGF_PATHWAY		31	0.343551	1.14631	0.282234	0.577067	1	9148
REACTOME_TRANSPORT_OF_MATURE_TRANSCRIPT_TO_CYTOPLASM	REACTOME_TRANSPORT_OF_MATURE_TRANSCRIPT_TO_CYTOPLASM		43	0.325073	1.15053	0.282282	0.572662	1	12893
BIOCARTA_MCALPAIN_PATHWAY	BIOCARTA_MCALPAIN_PATHWAY		24	0.36231	1.14995	0.284079	0.572159	1	11380
REACTOME_REGULATION_OF_KIT_SIGNALING	REACTOME_REGULATION_OF_KIT_SIGNALING		16	0.393837	1.15624	0.285714	0.568682	1	885
REACTOME_GASTRIN_CREB_SIGNALLING_PATHWAY_VIA_PKC_AND_MAPK	REACTOME_GASTRIN_CREB_SIGNALLING_PATHWAY_VIA_PKC_AND_MAPK		198	0.265248	1.09157	0.287	0.615211	1	8048
REACTOME_FORMATION_OF_THE_HIV1_EARLY_ELONGATION_COMPLEX	REACTOME_FORMATION_OF_THE_HIV1_EARLY_ELONGATION_COMPLEX		32	0.343831	1.14618	0.288911	0.575815	1	9211
REACTOME_SIGNALING_BY_ERBB2	REACTOME_SIGNALING_BY_ERBB2		97	0.285675	1.10232	0.289	0.608613	1	8253
KEGG_PYRIMIDINE_METABOLISM	KEGG_PYRIMIDINE_METABOLISM		96	0.287056	1.11092	0.29	0.603229	1	7605
REACTOME_TRANSLATION	REACTOME_TRANSLATION		144	0.272046	1.09622	0.29	0.613896	1	9112
REACTOME_UNBLOCKING_OF_NMDA_RECEPTOR_GLUTAMATE_BINDING_AND_ACTIVATION	REACTOME_UNBLOCKING_OF_NMDA_RECEPTOR_GLUTAMATE_BINDING_AND_ACTIVATION		15	0.387183	1.14117	0.290217	0.581439	1	4732
REACTOME_RNA_POL_II_TRANSCRIPTION_PRE_INITIATION_AND_PROMOTER_OPENING	REACTOME_RNA_POL_II_TRANSCRIPTION_PRE_INITIATION_AND_PROMOTER_OPENING		39	0.326122	1.13076	0.290616	0.591281	1	9278
KEGG_NICOTINATE_AND_NICOTINAMIDE_METABOLISM	KEGG_NICOTINATE_AND_NICOTINAMIDE_METABOLISM		24	0.34971	1.14598	0.292228	0.574691	1	7432
REACTOME_PROSTACYCLIN_SIGNALLING_THROUGH_PROSTACYCLIN_RECEPTOR	REACTOME_PROSTACYCLIN_SIGNALLING_THROUGH_PROSTACYCLIN_RECEPTOR		19	0.380254	1.1518	0.292581	0.571889	1	4637
REACTOME_TGF_BETA_RECEPTOR_SIGNALING_ACTIVATES_SMADS	REACTOME_TGF_BETA_RECEPTOR_SIGNALING_ACTIVATES_SMADS		24	0.364968	1.16441	0.292783	0.56479	1	12062
REACTOME_GOLGI_ASSOCIATED_VESICLE_BIOGENESIS	REACTOME_GOLGI_ASSOCIATED_VESICLE_BIOGENESIS		51	0.307232	1.11526	0.298	0.599895	1	9419
BIOCARTA_IL17_PATHWAY	BIOCARTA_IL17_PATHWAY		16	0.389704	1.15667	0.299356	0.569457	1	5448
REACTOME_RNA_POL_II_TRANSCRIPTION	REACTOME_RNA_POL_II_TRANSCRIPTION		92	0.281079	1.10059	0.3	0.608895	1	12865
REACTOME_G1_PHASE	REACTOME_G1_PHASE		35	0.336042	1.13002	0.300403	0.588235	1	3849
KEGG_GLYCEROLIPID_METABOLISM	KEGG_GLYCEROLIPID_METABOLISM		49	0.311949	1.12489	0.300903	0.595789	1	7506
BIOCARTA_PDGF_PATHWAY	BIOCARTA_PDGF_PATHWAY		32	0.342119	1.13079	0.301829	0.592722	1	9148
REACTOME_DOWNREGULATION_OF_TGF_BETA_RECEPTOR_SIGNALING	REACTOME_DOWNREGULATION_OF_TGF_BETA_RECEPTOR_SIGNALING		21	0.355468	1.12164	0.303477	0.597255	1	12062
REACTOME_INNATE_IMMUNE_SYSTEM	REACTOME_INNATE_IMMUNE_SYSTEM		258	0.251919	1.07201	0.304	0.626949	1	3634
BIOCARTA_G1_PATHWAY	BIOCARTA_G1_PATHWAY		28	0.339704	1.12034	0.304214	0.598112	1	3847
BIOCARTA_NFAT_PATHWAY	BIOCARTA_NFAT_PATHWAY		53	0.303773	1.11761	0.306	0.60147	1	7882
REACTOME_NRAGE_SIGNALS_DEATH_THROUGH_JNK	REACTOME_NRAGE_SIGNALS_DEATH_THROUGH_JNK		43	0.311914	1.1137	0.307229	0.601176	1	2130
REACTOME_INTEGRIN_CELL_SURFACE_INTERACTIONS	REACTOME_INTEGRIN_CELL_SURFACE_INTERACTIONS		78	0.285729	1.09309	0.309	0.613942	1	5552
REACTOME_G_ALPHA_Z_SIGNALLING_EVENTS	REACTOME_G_ALPHA_Z_SIGNALLING_EVENTS		44	0.307817	1.09598	0.312939	0.612911	1	4637
REACTOME_HIV_LIFE_CYCLE	REACTOME_HIV_LIFE_CYCLE		113	0.280667	1.10419	0.313	0.606781	1	13169
BIOCARTA_HDAC_PATHWAY	BIOCARTA_HDAC_PATHWAY		27	0.324461	1.10062	0.313846	0.610295	1	7558
REACTOME_NEUROTRANSMITTER_RELEASE_CYCLE	REACTOME_NEUROTRANSMITTER_RELEASE_CYCLE		34	0.326999	1.11153	0.314402	0.60363	1	360
REACTOME_N_GLYCAN_ANTENNAE_ELONGATION_IN_THE_MEDIAL_TRANS_GOLGI	REACTOME_N_GLYCAN_ANTENNAE_ELONGATION_IN_THE_MEDIAL_TRANS_GOLGI		18	0.367216	1.11733	0.315508	0.599072	1	6160
KEGG_HYPERTROPHIC_CARDIOMYOPATHY_HCM	KEGG_HYPERTROPHIC_CARDIOMYOPATHY_HCM		82	0.284156	1.07634	0.316	0.628712	1	2761
REACTOME_DOUBLE_STRAND_BREAK_REPAIR	REACTOME_DOUBLE_STRAND_BREAK_REPAIR		22	0.340007	1.09106	0.316456	0.614695	1	11791
REACTOME_CLEAVAGE_OF_GROWING_TRANSCRIPT_IN_THE_TERMINATION_REGION_	REACTOME_CLEAVAGE_OF_GROWING_TRANSCRIPT_IN_THE_TERMINATION_REGION_		34	0.32461	1.10548	0.316532	0.605858	1	12258
KEGG_LONG_TERM_POTENTIATION	KEGG_LONG_TERM_POTENTIATION		70	0.294989	1.09391	0.317	0.61386	1	8263
BIOCARTA_GLEEVEC_PATHWAY	BIOCARTA_GLEEVEC_PATHWAY		23	0.357874	1.1306	0.318087	0.590107	1	9147
REACTOME_G_ALPHA_Q_SIGNALLING_EVENTS	REACTOME_G_ALPHA_Q_SIGNALLING_EVENTS		177	0.261489	1.07134	0.319	0.624045	1	8048
REACTOME_PRE_NOTCH_EXPRESSION_AND_PROCESSING	REACTOME_PRE_NOTCH_EXPRESSION_AND_PROCESSING		41	0.322527	1.11538	0.319556	0.601143	1	5986
KEGG_PATHOGENIC_ESCHERICHIA_COLI_INFECTION	KEGG_PATHOGENIC_ESCHERICHIA_COLI_INFECTION		53	0.304059	1.09096	0.321966	0.612044	1	10254
KEGG_NEUROTROPHIN_SIGNALING_PATHWAY	KEGG_NEUROTROPHIN_SIGNALING_PATHWAY		126	0.267961	1.07413	0.322	0.625817	1	8568
REACTOME_GLUCONEOGENESIS	REACTOME_GLUCONEOGENESIS		31	0.315767	1.07081	0.331638	0.622262	1	548
REACTOME_ENDOSOMAL_SORTING_COMPLEX_REQUIRED_FOR_TRANSPORT_ESCRT	REACTOME_ENDOSOMAL_SORTING_COMPLEX_REQUIRED_FOR_TRANSPORT_ESCRT		25	0.337096	1.10653	0.332323	0.606868	1	12846
REACTOME_G0_AND_EARLY_G1	REACTOME_G0_AND_EARLY_G1		23	0.348231	1.10858	0.332986	0.605936	1	7926
REACTOME_ADP_SIGNALLING_THROUGH_P2RY1	REACTOME_ADP_SIGNALLING_THROUGH_P2RY1		25	0.356049	1.10569	0.333333	0.606943	1	4637
REACTOME_TRANS_GOLGI_NETWORK_VESICLE_BUDDING	REACTOME_TRANS_GOLGI_NETWORK_VESICLE_BUDDING		58	0.294813	1.07608	0.335671	0.626368	1	9419
REACTOME_DOWNSTREAM_SIGNAL_TRANSDUCTION	REACTOME_DOWNSTREAM_SIGNAL_TRANSDUCTION		91	0.276638	1.07522	0.336336	0.626571	1	8066
REACTOME_SIGNALING_BY_FGFR_IN_DISEASE	REACTOME_SIGNALING_BY_FGFR_IN_DISEASE		121	0.268708	1.07142	0.337	0.625265	1	7882
REACTOME_SIGNALING_BY_NOTCH	REACTOME_SIGNALING_BY_NOTCH		99	0.274537	1.07143	0.337	0.626641	1	6849
REACTOME_REGULATORY_RNA_PATHWAYS	REACTOME_REGULATORY_RNA_PATHWAYS		24	0.34104	1.09105	0.337449	0.613292	1	7889
BIOCARTA_ECM_PATHWAY	BIOCARTA_ECM_PATHWAY		23	0.344077	1.0965	0.337824	0.614867	1	11120
REACTOME_SIGNALING_BY_RHO_GTPASES	REACTOME_SIGNALING_BY_RHO_GTPASES		108	0.268283	1.05973	0.339	0.632755	1	1946
KEGG_FRUCTOSE_AND_MANNOSE_METABOLISM	KEGG_FRUCTOSE_AND_MANNOSE_METABOLISM		34	0.323066	1.09403	0.339069	0.615099	1	548
BIOCARTA_NKT_PATHWAY	BIOCARTA_NKT_PATHWAY		29	0.320471	1.07105	0.339104	0.623198	1	5176
KEGG_OTHER_GLYCAN_DEGRADATION	KEGG_OTHER_GLYCAN_DEGRADATION		16	0.373738	1.07249	0.34024	0.627443	1	6659
REACTOME_KINESINS	REACTOME_KINESINS		24	0.332567	1.07618	0.340249	0.627566	1	5452
REACTOME_SIGNALING_BY_EGFR_IN_CANCER	REACTOME_SIGNALING_BY_EGFR_IN_CANCER		105	0.276792	1.07801	0.342	0.628587	1	9133
KEGG_PENTOSE_AND_GLUCURONATE_INTERCONVERSIONS	KEGG_PENTOSE_AND_GLUCURONATE_INTERCONVERSIONS		19	0.353787	1.07929	0.343949	0.629209	1	166
REACTOME_MITOTIC_G2_G2_M_PHASES	REACTOME_MITOTIC_G2_G2_M_PHASES		74	0.282012	1.06505	0.345	0.631198	1	11858
REACTOME_SIGNALING_BY_ILS	REACTOME_SIGNALING_BY_ILS		105	0.271697	1.06104	0.345	0.631705	1	640
BIOCARTA_FMLP_PATHWAY	BIOCARTA_FMLP_PATHWAY		35	0.319564	1.09062	0.347432	0.611264	1	7995
BIOCARTA_BCELLSURVIVAL_PATHWAY	BIOCARTA_BCELLSURVIVAL_PATHWAY		15	0.370162	1.07874	0.347826	0.628749	1	7324
BIOCARTA_CTLA4_PATHWAY	BIOCARTA_CTLA4_PATHWAY		19	0.357049	1.08446	0.349411	0.621189	1	5167
BIOCARTA_NOS1_PATHWAY	BIOCARTA_NOS1_PATHWAY		21	0.340983	1.06206	0.350526	0.632625	1	7617
REACTOME_NCAM1_INTERACTIONS	REACTOME_NCAM1_INTERACTIONS		39	0.304463	1.05709	0.35116	0.63477	1	4557
REACTOME_TRANSPORT_OF_INORGANIC_CATIONS_ANIONS_AND_AMINO_ACIDS_OLIGOPEPTIDES	REACTOME_TRANSPORT_OF_INORGANIC_CATIONS_ANIONS_AND_AMINO_ACIDS_OLIGOPEPTIDES		93	0.272932	1.06186	0.356	0.631613	1	8750
REACTOME_SIGNALING_BY_TGF_BETA_RECEPTOR_COMPLEX	REACTOME_SIGNALING_BY_TGF_BETA_RECEPTOR_COMPLEX		60	0.293616	1.06381	0.356356	0.632094	1	12250
REACTOME_HS_GAG_BIOSYNTHESIS	REACTOME_HS_GAG_BIOSYNTHESIS		30	0.313687	1.05114	0.357798	0.638666	1	5042
REACTOME_PREFOLDIN_MEDIATED_TRANSFER_OF_SUBSTRATE_TO_CCT_TRIC	REACTOME_PREFOLDIN_MEDIATED_TRANSFER_OF_SUBSTRATE_TO_CCT_TRIC		25	0.331487	1.06258	0.358316	0.633077	1	10049
REACTOME_INTEGRIN_ALPHAIIB_BETA3_SIGNALING	REACTOME_INTEGRIN_ALPHAIIB_BETA3_SIGNALING		27	0.326697	1.07772	0.358818	0.627705	1	918
BIOCARTA_AKT_PATHWAY	BIOCARTA_AKT_PATHWAY		22	0.341138	1.07436	0.359833	0.626737	1	7995
REACTOME_INTERACTIONS_OF_VPR_WITH_HOST_CELLULAR_PROTEINS	REACTOME_INTERACTIONS_OF_VPR_WITH_HOST_CELLULAR_PROTEINS		31	0.308291	1.0517	0.36131	0.639008	1	13530
REACTOME_TCR_SIGNALING	REACTOME_TCR_SIGNALING		50	0.292968	1.05826	0.362086	0.634016	1	837
BIOCARTA_NTHI_PATHWAY	BIOCARTA_NTHI_PATHWAY		24	0.3223	1.03598	0.363918	0.651864	1	13040
REACTOME_CLASS_B_2_SECRETIN_FAMILY_RECEPTORS	REACTOME_CLASS_B_2_SECRETIN_FAMILY_RECEPTORS		87	0.27301	1.05058	0.364	0.638215	1	4637
REACTOME_FORMATION_OF_RNA_POL_II_ELONGATION_COMPLEX_	REACTOME_FORMATION_OF_RNA_POL_II_ELONGATION_COMPLEX_		42	0.29753	1.0535	0.364824	0.637003	1	9347
KEGG_TASTE_TRANSDUCTION	KEGG_TASTE_TRANSDUCTION		50	0.295538	1.04909	0.365365	0.636905	1	1646
REACTOME_SIGNALING_BY_CONSTITUTIVELY_ACTIVE_EGFR	REACTOME_SIGNALING_BY_CONSTITUTIVELY_ACTIVE_EGFR		17	0.355512	1.05675	0.370968	0.633953	1	13112
KEGG_PARKINSONS_DISEASE	KEGG_PARKINSONS_DISEASE		111	0.266675	1.04941	0.372	0.637693	1	10056
KEGG_GLIOMA	KEGG_GLIOMA		65	0.281563	1.04759	0.373	0.636933	1	8568
REACTOME_TRANSPORT_OF_VITAMINS_NUCLEOSIDES_AND_RELATED_MOLECULES	REACTOME_TRANSPORT_OF_VITAMINS_NUCLEOSIDES_AND_RELATED_MOLECULES		31	0.311211	1.0449	0.374364	0.640712	1	8754
BIOCARTA_FCER1_PATHWAY	BIOCARTA_FCER1_PATHWAY		38	0.303833	1.05038	0.375758	0.637257	1	7882
REACTOME_RAS_ACTIVATION_UOPN_CA2_INFUX_THROUGH_NMDA_RECEPTOR	REACTOME_RAS_ACTIVATION_UOPN_CA2_INFUX_THROUGH_NMDA_RECEPTOR		17	0.348471	1.03561	0.375932	0.649901	1	2780
REACTOME_GLUTAMATE_NEUROTRANSMITTER_RELEASE_CYCLE	REACTOME_GLUTAMATE_NEUROTRANSMITTER_RELEASE_CYCLE		15	0.342543	1.03441	0.377996	0.650825	1	12981
REACTOME_RNA_POL_II_PRE_TRANSCRIPTION_EVENTS	REACTOME_RNA_POL_II_PRE_TRANSCRIPTION_EVENTS		58	0.286037	1.0333	0.379	0.648837	1	9347
KEGG_JAK_STAT_SIGNALING_PATHWAY	KEGG_JAK_STAT_SIGNALING_PATHWAY		153	0.252804	1.02954	0.379	0.650341	1	5282
REACTOME_NOTCH1_INTRACELLULAR_DOMAIN_REGULATES_TRANSCRIPTION	REACTOME_NOTCH1_INTRACELLULAR_DOMAIN_REGULATES_TRANSCRIPTION		44	0.297017	1.0379	0.381288	0.650986	1	12285
KEGG_LYSINE_DEGRADATION	KEGG_LYSINE_DEGRADATION		44	0.29253	1.03692	0.382204	0.651435	1	11057
REACTOME_SEMAPHORIN_INTERACTIONS	REACTOME_SEMAPHORIN_INTERACTIONS		63	0.282212	1.03352	0.383	0.649744	1	8456
REACTOME_ENOS_ACTIVATION_AND_REGULATION	REACTOME_ENOS_ACTIVATION_AND_REGULATION		19	0.349549	1.04783	0.386266	0.637852	1	10309
BIOCARTA_EIF4_PATHWAY	BIOCARTA_EIF4_PATHWAY		24	0.317899	1.02961	0.386694	0.651556	1	7735
BIOCARTA_IL2_PATHWAY	BIOCARTA_IL2_PATHWAY		22	0.327328	1.02999	0.386892	0.652224	1	5293
BIOCARTA_UCALPAIN_PATHWAY	BIOCARTA_UCALPAIN_PATHWAY		17	0.334435	1.02238	0.387271	0.653277	1	11380
KEGG_SMALL_CELL_LUNG_CANCER	KEGG_SMALL_CELL_LUNG_CANCER		84	0.262722	1.01979	0.387387	0.652854	1	8328
REACTOME_POST_TRANSLATIONAL_MODIFICATION_SYNTHESIS_OF_GPI_ANCHORED_PROTEINS	REACTOME_POST_TRANSLATIONAL_MODIFICATION_SYNTHESIS_OF_GPI_ANCHORED_PROTEINS		26	0.315552	1.05405	0.387397	0.637446	1	7373
REACTOME_MITOCHONDRIAL_PROTEIN_IMPORT	REACTOME_MITOCHONDRIAL_PROTEIN_IMPORT		48	0.28827	1.02288	0.38794	0.656319	1	12856
REACTOME_POST_CHAPERONIN_TUBULIN_FOLDING_PATHWAY	REACTOME_POST_CHAPERONIN_TUBULIN_FOLDING_PATHWAY		16	0.348125	1.03434	0.388829	0.649554	1	9838
REACTOME_CHYLOMICRON_MEDIATED_LIPID_TRANSPORT	REACTOME_CHYLOMICRON_MEDIATED_LIPID_TRANSPORT		16	0.344699	1.02249	0.389381	0.654389	1	8414
BIOCARTA_MET_PATHWAY	BIOCARTA_MET_PATHWAY		36	0.290377	1.02186	0.389506	0.652969	1	7914
REACTOME_IL_RECEPTOR_SHC_SIGNALING	REACTOME_IL_RECEPTOR_SHC_SIGNALING		27	0.309566	1.02822	0.389571	0.651427	1	571
REACTOME_RECRUITMENT_OF_MITOTIC_CENTROSOME_PROTEINS_AND_COMPLEXES	REACTOME_RECRUITMENT_OF_MITOTIC_CENTROSOME_PROTEINS_AND_COMPLEXES		59	0.285524	1.02747	0.38978	0.651467	1	11858
REACTOME_GLUCOSE_TRANSPORT	REACTOME_GLUCOSE_TRANSPORT		37	0.295407	1.03911	0.390071	0.650137	1	11105
BIOCARTA_INTEGRIN_PATHWAY	BIOCARTA_INTEGRIN_PATHWAY		37	0.303049	1.03146	0.390293	0.650776	1	11534
REACTOME_PLATELET_AGGREGATION_PLUG_FORMATION	REACTOME_PLATELET_AGGREGATION_PLUG_FORMATION		36	0.296242	1.02258	0.394094	0.655527	1	1736
REACTOME_REGULATION_OF_WATER_BALANCE_BY_RENAL_AQUAPORINS	REACTOME_REGULATION_OF_WATER_BALANCE_BY_RENAL_AQUAPORINS		43	0.286565	1.01525	0.394183	0.65477	1	7823
REACTOME_PLATELET_ACTIVATION_SIGNALING_AND_AGGREGATION	REACTOME_PLATELET_ACTIVATION_SIGNALING_AND_AGGREGATION		198	0.24673	1.01972	0.395	0.651678	1	4724
REACTOME_PI_METABOLISM	REACTOME_PI_METABOLISM		47	0.285861	1.01985	0.395161	0.654055	1	12246
REACTOME_GLUTATHIONE_CONJUGATION	REACTOME_GLUTATHIONE_CONJUGATION		23	0.332032	1.02348	0.395228	0.656477	1	6178
REACTOME_TRNA_AMINOACYLATION	REACTOME_TRNA_AMINOACYLATION		41	0.297536	1.0358	0.39598	0.650842	1	12537
BIOCARTA_RAS_PATHWAY	BIOCARTA_RAS_PATHWAY		23	0.312395	1.00874	0.400413	0.654036	1	8057
BIOCARTA_RHO_PATHWAY	BIOCARTA_RHO_PATHWAY		32	0.299067	1.01489	0.401631	0.652882	1	12468
REACTOME_INSULIN_RECEPTOR_SIGNALLING_CASCADE	REACTOME_INSULIN_RECEPTOR_SIGNALLING_CASCADE		83	0.265574	1.01031	0.402	0.656231	1	8568
BIOCARTA_RACCYCD_PATHWAY	BIOCARTA_RACCYCD_PATHWAY		26	0.306938	1.01131	0.402062	0.655641	1	12009
KEGG_CHEMOKINE_SIGNALING_PATHWAY	KEGG_CHEMOKINE_SIGNALING_PATHWAY		185	0.245768	1.01608	0.403	0.654492	1	4749
KEGG_PPAR_SIGNALING_PATHWAY	KEGG_PPAR_SIGNALING_PATHWAY		68	0.277954	1.02386	0.403	0.657059	1	4083
BIOCARTA_BCR_PATHWAY	BIOCARTA_BCR_PATHWAY		34	0.291456	1.00477	0.404665	0.656501	1	7882
REACTOME_TRANSCRIPTIONAL_ACTIVITY_OF_SMAD2_SMAD3_SMAD4_HETEROTRIMER	REACTOME_TRANSCRIPTIONAL_ACTIVITY_OF_SMAD2_SMAD3_SMAD4_HETEROTRIMER		36	0.298118	1.01787	0.406471	0.652475	1	12250
BIOCARTA_MTOR_PATHWAY	BIOCARTA_MTOR_PATHWAY		23	0.317319	1.00632	0.406479	0.656227	1	8259
REACTOME_OXYGEN_DEPENDENT_PROLINE_HYDROXYLATION_OF_HYPOXIA_INDUCIBLE_FACTOR_ALPHA	REACTOME_OXYGEN_DEPENDENT_PROLINE_HYDROXYLATION_OF_HYPOXIA_INDUCIBLE_FACTOR_ALPHA		16	0.340572	1.00396	0.409237	0.655501	1	10066
BIOCARTA_NGF_PATHWAY	BIOCARTA_NGF_PATHWAY		18	0.322401	0.997243	0.409574	0.663052	1	8567
REACTOME_SIGNALING_BY_BMP	REACTOME_SIGNALING_BY_BMP		22	0.317247	1.0095	0.410526	0.653832	1	9895
KEGG_TGF_BETA_SIGNALING_PATHWAY	KEGG_TGF_BETA_SIGNALING_PATHWAY		85	0.265386	1.01362	0.412	0.652616	1	2200
REACTOME_SIGNALING_BY_PDGF	REACTOME_SIGNALING_BY_PDGF		118	0.252076	1.00421	0.413	0.6563	1	9433
BIOCARTA_VEGF_PATHWAY	BIOCARTA_VEGF_PATHWAY		29	0.311357	1.01511	0.413265	0.653707	1	11770
REACTOME_GLUCAGON_SIGNALING_IN_METABOLIC_REGULATION	REACTOME_GLUCAGON_SIGNALING_IN_METABOLIC_REGULATION		33	0.302802	1.00351	0.413442	0.655109	1	7616
REACTOME_CA_DEPENDENT_EVENTS	REACTOME_CA_DEPENDENT_EVENTS		29	0.304307	1.00987	0.414006	0.655731	1	7617
REACTOME_ELONGATION_ARREST_AND_RECOVERY	REACTOME_ELONGATION_ARREST_AND_RECOVERY		31	0.307628	1.02063	0.414359	0.653927	1	12470
BIOCARTA_CCR3_PATHWAY	BIOCARTA_CCR3_PATHWAY		23	0.315488	1.00519	0.414761	0.656932	1	8160
REACTOME_A_TETRASACCHARIDE_LINKER_SEQUENCE_IS_REQUIRED_FOR_GAG_SYNTHESIS	REACTOME_A_TETRASACCHARIDE_LINKER_SEQUENCE_IS_REQUIRED_FOR_GAG_SYNTHESIS		25	0.312232	1.00257	0.415544	0.655575	1	4797
BIOCARTA_HSP27_PATHWAY	BIOCARTA_HSP27_PATHWAY		15	0.346562	1.01917	0.415957	0.651389	1	6025
REACTOME_RAP1_SIGNALLING	REACTOME_RAP1_SIGNALLING		16	0.337463	0.992222	0.416938	0.664997	1	10254
REACTOME_AMINO_ACID_SYNTHESIS_AND_INTERCONVERSION_TRANSAMINATION	REACTOME_AMINO_ACID_SYNTHESIS_AND_INTERCONVERSION_TRANSAMINATION		16	0.339633	0.997083	0.417211	0.66209	1	4715
BIOCARTA_IL1R_PATHWAY	BIOCARTA_IL1R_PATHWAY		33	0.298981	0.997258	0.419552	0.664292	1	6018
REACTOME_BOTULINUM_NEUROTOXICITY	REACTOME_BOTULINUM_NEUROTOXICITY		18	0.338722	1.01412	0.421505	0.652974	1	10041
REACTOME_SIGNALLING_BY_NGF	REACTOME_SIGNALLING_BY_NGF		212	0.24162	1.0083	0.422	0.653677	1	8568
BIOCARTA_IGF1MTOR_PATHWAY	BIOCARTA_IGF1MTOR_PATHWAY		20	0.317395	0.992713	0.422105	0.66528	1	8259
KEGG_GAP_JUNCTION	KEGG_GAP_JUNCTION		87	0.260177	1.00952	0.424	0.655077	1	9838
KEGG_GLYCOSAMINOGLYCAN_DEGRADATION	KEGG_GLYCOSAMINOGLYCAN_DEGRADATION		21	0.314974	0.98944	0.425577	0.668915	1	5091
BIOCARTA_KERATINOCYTE_PATHWAY	BIOCARTA_KERATINOCYTE_PATHWAY		46	0.278484	0.99473	0.428427	0.663985	1	8075
KEGG_BLADDER_CANCER	KEGG_BLADDER_CANCER		42	0.280892	0.987898	0.432731	0.669381	1	11120
BIOCARTA_GPCR_PATHWAY	BIOCARTA_GPCR_PATHWAY		34	0.29202	0.97754	0.433198	0.677338	1	7882
BIOCARTA_ETS_PATHWAY	BIOCARTA_ETS_PATHWAY		18	0.323999	0.986251	0.433862	0.669995	1	5293
REACTOME_MRNA_3_END_PROCESSING	REACTOME_MRNA_3_END_PROCESSING		25	0.30504	0.988463	0.433884	0.669555	1	12865
REACTOME_EFFECTS_OF_PIP2_HYDROLYSIS	REACTOME_EFFECTS_OF_PIP2_HYDROLYSIS		23	0.303382	0.979337	0.434197	0.676503	1	3656
REACTOME_ANTIGEN_PROCESSING_UBIQUITINATION_PROTEASOME_DEGRADATION	REACTOME_ANTIGEN_PROCESSING_UBIQUITINATION_PROTEASOME_DEGRADATION		196	0.238322	0.994089	0.435	0.663872	1	10075
BIOCARTA_TOLL_PATHWAY	BIOCARTA_TOLL_PATHWAY		37	0.288284	0.987303	0.436364	0.669296	1	9489
BIOCARTA_ERK5_PATHWAY	BIOCARTA_ERK5_PATHWAY		17	0.324561	0.97471	0.436957	0.681403	1	12384
KEGG_COLORECTAL_CANCER	KEGG_COLORECTAL_CANCER		62	0.262847	0.970382	0.44	0.679667	1	9667
BIOCARTA_LAIR_PATHWAY	BIOCARTA_LAIR_PATHWAY		17	0.319862	0.965755	0.440387	0.683578	1	5484
BIOCARTA_LONGEVITY_PATHWAY	BIOCARTA_LONGEVITY_PATHWAY		15	0.343162	0.986237	0.442013	0.668785	1	11700
REACTOME_BIOSYNTHESIS_OF_THE_N_GLYCAN_PRECURSOR_DOLICHOL_LIPID_LINKED_OLIGOSACCHARIDE_LLO_AND_TRANSFER_TO_A_NASCENT_PROTEIN	REACTOME_BIOSYNTHESIS_OF_THE_N_GLYCAN_PRECURSOR_DOLICHOL_LIPID_LINKED_OLIGOSACCHARIDE_LLO_AND_TRANSFER_TO_A_NASCENT_PROTEIN		28	0.290611	0.963377	0.447288	0.685478	1	4644
REACTOME_AQUAPORIN_MEDIATED_TRANSPORT	REACTOME_AQUAPORIN_MEDIATED_TRANSPORT		50	0.269834	0.982356	0.448448	0.673423	1	7823
BIOCARTA_VIP_PATHWAY	BIOCARTA_VIP_PATHWAY		26	0.293589	0.968218	0.448665	0.68264	1	12757
KEGG_NON_SMALL_CELL_LUNG_CANCER	KEGG_NON_SMALL_CELL_LUNG_CANCER		54	0.263259	0.983513	0.448795	0.672546	1	12220
REACTOME_SMOOTH_MUSCLE_CONTRACTION	REACTOME_SMOOTH_MUSCLE_CONTRACTION		22	0.301837	0.957774	0.451883	0.692251	1	11066
BIOCARTA_INSULIN_PATHWAY	BIOCARTA_INSULIN_PATHWAY		21	0.311584	0.97328	0.453694	0.680382	1	11232
BIOCARTA_MAPK_PATHWAY	BIOCARTA_MAPK_PATHWAY		86	0.255775	0.970508	0.454	0.680668	1	9413
BIOCARTA_41BB_PATHWAY	BIOCARTA_41BB_PATHWAY		17	0.316449	0.956969	0.454741	0.691212	1	6671
REACTOME_GROWTH_HORMONE_RECEPTOR_SIGNALING	REACTOME_GROWTH_HORMONE_RECEPTOR_SIGNALING		24	0.303735	0.970874	0.456321	0.681191	1	9147
REACTOME_METABOLISM_OF_CARBOHYDRATES	REACTOME_METABOLISM_OF_CARBOHYDRATES		233	0.238548	0.996841	0.458	0.661292	1	8744
KEGG_BASAL_TRANSCRIPTION_FACTORS	KEGG_BASAL_TRANSCRIPTION_FACTORS		35	0.287597	0.974296	0.460285	0.680948	1	9329
REACTOME_REGULATION_OF_BETA_CELL_DEVELOPMENT	REACTOME_REGULATION_OF_BETA_CELL_DEVELOPMENT		28	0.290951	0.956276	0.462944	0.691277	1	1738
REACTOME_CITRIC_ACID_CYCLE_TCA_CYCLE	REACTOME_CITRIC_ACID_CYCLE_TCA_CYCLE		20	0.306295	0.957531	0.463312	0.691438	1	14113
REACTOME_SIGNALING_BY_HIPPO	REACTOME_SIGNALING_BY_HIPPO		18	0.310968	0.9495	0.468951	0.696656	1	10250
REACTOME_IL_3_5_AND_GM_CSF_SIGNALING	REACTOME_IL_3_5_AND_GM_CSF_SIGNALING		43	0.267426	0.945808	0.473313	0.698883	1	1366
REACTOME_PHASE_II_CONJUGATION	REACTOME_PHASE_II_CONJUGATION		60	0.261657	0.973158	0.473473	0.679363	1	7109
KEGG_GLYCOSPHINGOLIPID_BIOSYNTHESIS_LACTO_AND_NEOLACTO_SERIES	KEGG_GLYCOSPHINGOLIPID_BIOSYNTHESIS_LACTO_AND_NEOLACTO_SERIES		26	0.288981	0.954799	0.473738	0.692862	1	4534
KEGG_SNARE_INTERACTIONS_IN_VESICULAR_TRANSPORT	KEGG_SNARE_INTERACTIONS_IN_VESICULAR_TRANSPORT		38	0.276005	0.960269	0.474216	0.689952	1	10237
REACTOME_EGFR_DOWNREGULATION	REACTOME_EGFR_DOWNREGULATION		24	0.292695	0.951274	0.474768	0.694596	1	11544
REACTOME_VOLTAGE_GATED_POTASSIUM_CHANNELS	REACTOME_VOLTAGE_GATED_POTASSIUM_CHANNELS		43	0.274294	0.966062	0.476287	0.684212	1	5330
REACTOME_LOSS_OF_NLP_FROM_MITOTIC_CENTROSOMES	REACTOME_LOSS_OF_NLP_FROM_MITOTIC_CENTROSOMES		52	0.267576	0.947326	0.477432	0.698323	1	11858
REACTOME_ARMS_MEDIATED_ACTIVATION	REACTOME_ARMS_MEDIATED_ACTIVATION		17	0.312461	0.939612	0.477838	0.704171	1	11120
REACTOME_SIGNAL_TRANSDUCTION_BY_L1	REACTOME_SIGNAL_TRANSDUCTION_BY_L1		34	0.280509	0.937059	0.478702	0.699465	1	8556
REACTOME_AMINO_ACID_TRANSPORT_ACROSS_THE_PLASMA_MEMBRANE	REACTOME_AMINO_ACID_TRANSPORT_ACROSS_THE_PLASMA_MEMBRANE		31	0.278557	0.937332	0.479188	0.702521	1	8743
REACTOME_ANTIGEN_ACTIVATES_B_CELL_RECEPTOR_LEADING_TO_GENERATION_OF_SECOND_MESSENGERS	REACTOME_ANTIGEN_ACTIVATES_B_CELL_RECEPTOR_LEADING_TO_GENERATION_OF_SECOND_MESSENGERS		29	0.280883	0.939364	0.479466	0.703418	1	2985
KEGG_OOCYTE_MEIOSIS	KEGG_OOCYTE_MEIOSIS		111	0.246974	0.982157	0.48	0.672519	1	8784
BIOCARTA_TEL_PATHWAY	BIOCARTA_TEL_PATHWAY		18	0.309795	0.940181	0.481681	0.704373	1	11112
REACTOME_ACTIVATED_NOTCH1_TRANSMITS_SIGNAL_TO_THE_NUCLEUS	REACTOME_ACTIVATED_NOTCH1_TRANSMITS_SIGNAL_TO_THE_NUCLEUS		26	0.291716	0.933289	0.485128	0.701589	1	8253
REACTOME_PROTEIN_FOLDING	REACTOME_PROTEIN_FOLDING		49	0.262946	0.95298	0.485486	0.692572	1	14104
REACTOME_METABOLISM_OF_VITAMINS_AND_COFACTORS	REACTOME_METABOLISM_OF_VITAMINS_AND_COFACTORS		50	0.26246	0.946563	0.485944	0.698652	1	8732
REACTOME_TIE2_SIGNALING	REACTOME_TIE2_SIGNALING		17	0.314296	0.944571	0.487648	0.699897	1	7324
KEGG_TYPE_II_DIABETES_MELLITUS	KEGG_TYPE_II_DIABETES_MELLITUS		46	0.26076	0.933564	0.487952	0.70225	1	7353
REACTOME_SYNTHESIS_OF_GLYCOSYLPHOSPHATIDYLINOSITOL_GPI	REACTOME_SYNTHESIS_OF_GLYCOSYLPHOSPHATIDYLINOSITOL_GPI		17	0.316131	0.937251	0.488599	0.70029	1	7319
BIOCARTA_BAD_PATHWAY	BIOCARTA_BAD_PATHWAY		26	0.285568	0.938597	0.489733	0.703649	1	2130
KEGG_CHRONIC_MYELOID_LEUKEMIA	KEGG_CHRONIC_MYELOID_LEUKEMIA		73	0.25598	0.959229	0.49	0.69071	1	13204
KEGG_REGULATION_OF_ACTIN_CYTOSKELETON	KEGG_REGULATION_OF_ACTIN_CYTOSKELETON		209	0.235447	0.978843	0.493	0.676226	1	8160
REACTOME_CELL_CELL_COMMUNICATION	REACTOME_CELL_CELL_COMMUNICATION		118	0.244933	0.973078	0.493	0.6783	1	3559
REACTOME_PKA_MEDIATED_PHOSPHORYLATION_OF_CREB	REACTOME_PKA_MEDIATED_PHOSPHORYLATION_OF_CREB		17	0.317094	0.936585	0.497315	0.699162	1	7616
REACTOME_REGULATION_OF_HYPOXIA_INDUCIBLE_FACTOR_HIF_BY_OXYGEN	REACTOME_REGULATION_OF_HYPOXIA_INDUCIBLE_FACTOR_HIF_BY_OXYGEN		23	0.294927	0.937255	0.502123	0.701479	1	10066
BIOCARTA_PTDINS_PATHWAY	BIOCARTA_PTDINS_PATHWAY		23	0.286625	0.916664	0.502629	0.721241	1	7865
REACTOME_SIGNALING_BY_NOTCH1	REACTOME_SIGNALING_BY_NOTCH1		68	0.258031	0.953431	0.504	0.692962	1	6849
BIOCARTA_TCR_PATHWAY	BIOCARTA_TCR_PATHWAY		45	0.262515	0.942185	0.504016	0.703179	1	7995
BIOCARTA_RAC1_PATHWAY	BIOCARTA_RAC1_PATHWAY		23	0.284391	0.904262	0.504158	0.728647	1	12648
REACTOME_NEPHRIN_INTERACTIONS	REACTOME_NEPHRIN_INTERACTIONS		19	0.301306	0.929465	0.504246	0.707609	1	1609
KEGG_N_GLYCAN_BIOSYNTHESIS	KEGG_N_GLYCAN_BIOSYNTHESIS		46	0.263532	0.935727	0.504505	0.699527	1	14069
REACTOME_GENERIC_TRANSCRIPTION_PATHWAY	REACTOME_GENERIC_TRANSCRIPTION_PATHWAY		341	0.224967	0.973951	0.506	0.680374	1	10966
REACTOME_PYRUVATE_METABOLISM_AND_CITRIC_ACID_TCA_CYCLE	REACTOME_PYRUVATE_METABOLISM_AND_CITRIC_ACID_TCA_CYCLE		41	0.268926	0.941102	0.507042	0.70383	1	9194
REACTOME_GLYCOGEN_BREAKDOWN_GLYCOGENOLYSIS	REACTOME_GLYCOGEN_BREAKDOWN_GLYCOGENOLYSIS		16	0.31009	0.919582	0.508215	0.721784	1	7801
BIOCARTA_P38MAPK_PATHWAY	BIOCARTA_P38MAPK_PATHWAY		39	0.26359	0.927689	0.508577	0.709832	1	13464
REACTOME_POST_NMDA_RECEPTOR_ACTIVATION_EVENTS	REACTOME_POST_NMDA_RECEPTOR_ACTIVATION_EVENTS		33	0.274254	0.926989	0.508612	0.710001	1	3377
REACTOME_SYNTHESIS_AND_INTERCONVERSION_OF_NUCLEOTIDE_DI_AND_TRIPHOSPHATES	REACTOME_SYNTHESIS_AND_INTERCONVERSION_OF_NUCLEOTIDE_DI_AND_TRIPHOSPHATES		17	0.303172	0.914138	0.509189	0.722254	1	11833
BIOCARTA_ACH_PATHWAY	BIOCARTA_ACH_PATHWAY		16	0.308127	0.904888	0.509189	0.729883	1	10251
REACTOME_GLYCOLYSIS	REACTOME_GLYCOLYSIS		27	0.277303	0.906046	0.510769	0.728986	1	534
REACTOME_NETRIN1_SIGNALING	REACTOME_NETRIN1_SIGNALING		38	0.264132	0.912986	0.511089	0.723116	1	10117
REACTOME_PLATELET_SENSITIZATION_BY_LDL	REACTOME_PLATELET_SENSITIZATION_BY_LDL		16	0.299644	0.902121	0.511327	0.729135	1	7556
KEGG_ENDOCYTOSIS	KEGG_ENDOCYTOSIS		180	0.231676	0.95458	0.513	0.692036	1	5258
KEGG_GLYCOSAMINOGLYCAN_BIOSYNTHESIS_KERATAN_SULFATE	KEGG_GLYCOSAMINOGLYCAN_BIOSYNTHESIS_KERATAN_SULFATE		15	0.317178	0.917038	0.513043	0.721736	1	4460
BIOCARTA_MPR_PATHWAY	BIOCARTA_MPR_PATHWAY		34	0.265896	0.919498	0.51417	0.720726	1	12097
BIOCARTA_BIOPEPTIDES_PATHWAY	BIOCARTA_BIOPEPTIDES_PATHWAY		42	0.264402	0.912686	0.518593	0.722445	1	9148
REACTOME_SMAD2_SMAD3_SMAD4_HETEROTRIMER_REGULATES_TRANSCRIPTION	REACTOME_SMAD2_SMAD3_SMAD4_HETEROTRIMER_REGULATES_TRANSCRIPTION		25	0.282844	0.906295	0.519211	0.729675	1	12250
REACTOME_ACTIVATION_OF_NMDA_RECEPTOR_UPON_GLUTAMATE_BINDING_AND_POSTSYNAPTIC_EVENTS	REACTOME_ACTIVATION_OF_NMDA_RECEPTOR_UPON_GLUTAMATE_BINDING_AND_POSTSYNAPTIC_EVENTS		37	0.268611	0.917959	0.519677	0.721192	1	4732
KEGG_SELENOAMINO_ACID_METABOLISM	KEGG_SELENOAMINO_ACID_METABOLISM		25	0.277511	0.902942	0.520082	0.730067	1	7109
REACTOME_ACTIVATED_TLR4_SIGNALLING	REACTOME_ACTIVATED_TLR4_SIGNALLING		89	0.241492	0.937698	0.521	0.702971	1	12443
BIOCARTA_STRESS_PATHWAY	BIOCARTA_STRESS_PATHWAY		25	0.275485	0.898993	0.52183	0.731408	1	13040
KEGG_GLYCOSPHINGOLIPID_BIOSYNTHESIS_GANGLIO_SERIES	KEGG_GLYCOSPHINGOLIPID_BIOSYNTHESIS_GANGLIO_SERIES		15	0.308245	0.897056	0.522067	0.732727	1	9125
REACTOME_PROLONGED_ERK_ACTIVATION_EVENTS	REACTOME_PROLONGED_ERK_ACTIVATION_EVENTS		19	0.29408	0.890261	0.524659	0.732323	1	11770
BIOCARTA_TNFR1_PATHWAY	BIOCARTA_TNFR1_PATHWAY		29	0.275083	0.898569	0.524691	0.730985	1	8075
KEGG_PEROXISOME	KEGG_PEROXISOME		76	0.240478	0.919694	0.526527	0.722775	1	7796
BIOCARTA_PGC1A_PATHWAY	BIOCARTA_PGC1A_PATHWAY		22	0.283132	0.904575	0.52686	0.729255	1	12718
REACTOME_INSULIN_SYNTHESIS_AND_PROCESSING	REACTOME_INSULIN_SYNTHESIS_AND_PROCESSING		19	0.290002	0.895119	0.528602	0.732672	1	10041
REACTOME_METABOLISM_OF_LIPIDS_AND_LIPOPROTEINS	REACTOME_METABOLISM_OF_LIPIDS_AND_LIPOPROTEINS		461	0.218883	0.967291	0.529	0.68314	1	7735
REACTOME_METABOLISM_OF_PROTEINS	REACTOME_METABOLISM_OF_PROTEINS		420	0.220279	0.964864	0.529	0.683974	1	13207
REACTOME_SIGNALING_BY_ROBO_RECEPTOR	REACTOME_SIGNALING_BY_ROBO_RECEPTOR		29	0.267238	0.896084	0.529111	0.733291	1	13112
REACTOME_TRAFFICKING_OF_AMPA_RECEPTORS	REACTOME_TRAFFICKING_OF_AMPA_RECEPTORS		27	0.27651	0.894539	0.532587	0.732619	1	4730
BIOCARTA_HIVNEF_PATHWAY	BIOCARTA_HIVNEF_PATHWAY		57	0.250897	0.918821	0.535	0.720803	1	14610
BIOCARTA_IGF1_PATHWAY	BIOCARTA_IGF1_PATHWAY		21	0.292108	0.895755	0.536278	0.732677	1	9082
REACTOME_METABOLISM_OF_AMINO_ACIDS_AND_DERIVATIVES	REACTOME_METABOLISM_OF_AMINO_ACIDS_AND_DERIVATIVES		194	0.229383	0.947716	0.538	0.698788	1	7807
REACTOME_SIGNALLING_TO_RAS	REACTOME_SIGNALLING_TO_RAS		27	0.266658	0.888403	0.540984	0.734711	1	8568
REACTOME_REGULATION_OF_SIGNALING_BY_CBL	REACTOME_REGULATION_OF_SIGNALING_BY_CBL		18	0.28673	0.87364	0.541037	0.745336	1	13204
KEGG_NOTCH_SIGNALING_PATHWAY	KEGG_NOTCH_SIGNALING_PATHWAY		47	0.256327	0.916207	0.544724	0.720891	1	771
REACTOME_INTRINSIC_PATHWAY_FOR_APOPTOSIS	REACTOME_INTRINSIC_PATHWAY_FOR_APOPTOSIS		29	0.273712	0.89903	0.545455	0.732526	1	3847
REACTOME_PTM_GAMMA_CARBOXYLATION_HYPUSINE_FORMATION_AND_ARYLSULFATASE_ACTIVATION	REACTOME_PTM_GAMMA_CARBOXYLATION_HYPUSINE_FORMATION_AND_ARYLSULFATASE_ACTIVATION		26	0.26571	0.873666	0.546667	0.746433	1	4561
BIOCARTA_PPARA_PATHWAY	BIOCARTA_PPARA_PATHWAY		55	0.250806	0.90271	0.551	0.729261	1	12757
BIOCARTA_CALCINEURIN_PATHWAY	BIOCARTA_CALCINEURIN_PATHWAY		18	0.28727	0.870125	0.552828	0.74589	1	9010
REACTOME_CLASS_I_MHC_MEDIATED_ANTIGEN_PROCESSING_PRESENTATION	REACTOME_CLASS_I_MHC_MEDIATED_ANTIGEN_PROCESSING_PRESENTATION		233	0.224476	0.937716	0.553	0.704151	1	14606
REACTOME_SYNTHESIS_OF_PIPS_AT_THE_GOLGI_MEMBRANE	REACTOME_SYNTHESIS_OF_PIPS_AT_THE_GOLGI_MEMBRANE		17	0.286233	0.882467	0.554098	0.738705	1	8346
KEGG_PANCREATIC_CANCER	KEGG_PANCREATIC_CANCER		70	0.242354	0.914516	0.557	0.722723	1	13926
REACTOME_SIGNALING_BY_FGFR1_FUSION_MUTANTS	REACTOME_SIGNALING_BY_FGFR1_FUSION_MUTANTS		17	0.280638	0.852316	0.557484	0.760468	1	12794
REACTOME_SIGNALING_BY_FGFR1_MUTANTS	REACTOME_SIGNALING_BY_FGFR1_MUTANTS		28	0.266433	0.877789	0.56135	0.74476	1	9713
KEGG_ENDOMETRIAL_CANCER	KEGG_ENDOMETRIAL_CANCER		52	0.244572	0.884016	0.562124	0.738233	1	7882
REACTOME_NEGATIVE_REGULATORS_OF_RIG_I_MDA5_SIGNALING	REACTOME_NEGATIVE_REGULATORS_OF_RIG_I_MDA5_SIGNALING		30	0.264664	0.879575	0.562245	0.742666	1	13921
KEGG_INOSITOL_PHOSPHATE_METABOLISM	KEGG_INOSITOL_PHOSPHATE_METABOLISM		54	0.24548	0.891028	0.563	0.733178	1	12531
REACTOME_FATTY_ACYL_COA_BIOSYNTHESIS	REACTOME_FATTY_ACYL_COA_BIOSYNTHESIS		18	0.286575	0.87753	0.563305	0.742948	1	12935
KEGG_STEROID_BIOSYNTHESIS	KEGG_STEROID_BIOSYNTHESIS		16	0.286756	0.847055	0.569399	0.760578	1	13166
BIOCARTA_P53HYPOXIA_PATHWAY	BIOCARTA_P53HYPOXIA_PATHWAY		22	0.269801	0.86144	0.570686	0.75452	1	13437
BIOCARTA_NFKB_PATHWAY	BIOCARTA_NFKB_PATHWAY		23	0.272014	0.874015	0.57158	0.746983	1	14401
REACTOME_MAPK_TARGETS_NUCLEAR_EVENTS_MEDIATED_BY_MAP_KINASES	REACTOME_MAPK_TARGETS_NUCLEAR_EVENTS_MEDIATED_BY_MAP_KINASES		30	0.26251	0.871221	0.572885	0.747399	1	13615
KEGG_TIGHT_JUNCTION	KEGG_TIGHT_JUNCTION		132	0.228837	0.912546	0.573	0.721516	1	7845
BIOCARTA_TPO_PATHWAY	BIOCARTA_TPO_PATHWAY		24	0.273179	0.870937	0.573484	0.746737	1	9147
REACTOME_RECYCLING_PATHWAY_OF_L1	REACTOME_RECYCLING_PATHWAY_OF_L1		27	0.261003	0.857518	0.575569	0.758017	1	8556
REACTOME_REGULATION_OF_INSULIN_SECRETION_BY_GLUCAGON_LIKE_PEPTIDE1	REACTOME_REGULATION_OF_INSULIN_SECRETION_BY_GLUCAGON_LIKE_PEPTIDE1		42	0.24539	0.891567	0.57634	0.736847	1	7907
REACTOME_SIGNALLING_TO_ERKS	REACTOME_SIGNALLING_TO_ERKS		36	0.257553	0.886039	0.576884	0.736729	1	8568
REACTOME_GLUCOSE_METABOLISM	REACTOME_GLUCOSE_METABOLISM		64	0.239187	0.887894	0.577	0.734493	1	13140
BIOCARTA_GSK3_PATHWAY	BIOCARTA_GSK3_PATHWAY		27	0.266446	0.860637	0.578571	0.754781	1	14142
REACTOME_ANTIGEN_PRESENTATION_FOLDING_ASSEMBLY_AND_PEPTIDE_LOADING_OF_CLASS_I_MHC	REACTOME_ANTIGEN_PRESENTATION_FOLDING_ASSEMBLY_AND_PEPTIDE_LOADING_OF_CLASS_I_MHC		20	0.278119	0.856822	0.579003	0.755854	1	12179
KEGG_CITRATE_CYCLE_TCA_CYCLE	KEGG_CITRATE_CYCLE_TCA_CYCLE		31	0.250328	0.870084	0.579534	0.744819	1	14113
KEGG_P53_SIGNALING_PATHWAY	KEGG_P53_SIGNALING_PATHWAY		67	0.242346	0.891401	0.57958	0.734844	1	3585
REACTOME_NOD1_2_SIGNALING_PATHWAY	REACTOME_NOD1_2_SIGNALING_PATHWAY		29	0.251084	0.857428	0.581967	0.757045	1	14401
REACTOME_NUCLEOTIDE_BINDING_DOMAIN_LEUCINE_RICH_REPEAT_CONTAINING_RECEPTOR_NLR_SIGNALING_PATHWAYS	REACTOME_NUCLEOTIDE_BINDING_DOMAIN_LEUCINE_RICH_REPEAT_CONTAINING_RECEPTOR_NLR_SIGNALING_PATHWAYS		44	0.247947	0.869834	0.585513	0.744144	1	13040
REACTOME_INFLAMMASOMES	REACTOME_INFLAMMASOMES		16	0.285892	0.832085	0.585576	0.7697	1	12998
REACTOME_PEROXISOMAL_LIPID_METABOLISM	REACTOME_PEROXISOMAL_LIPID_METABOLISM		20	0.270908	0.860422	0.586316	0.754057	1	1700
KEGG_AMINOACYL_TRNA_BIOSYNTHESIS	KEGG_AMINOACYL_TRNA_BIOSYNTHESIS		40	0.249671	0.867908	0.588117	0.74526	1	14612
BIOCARTA_AKAPCENTROSOME_PATHWAY	BIOCARTA_AKAPCENTROSOME_PATHWAY		15	0.286369	0.840173	0.590055	0.76794	1	12223
REACTOME_CYCLIN_A_B1_ASSOCIATED_EVENTS_DURING_G2_M_TRANSITION	REACTOME_CYCLIN_A_B1_ASSOCIATED_EVENTS_DURING_G2_M_TRANSITION		15	0.282764	0.848788	0.59027	0.759839	1	3029
REACTOME_SIGNALLING_TO_P38_VIA_RIT_AND_RIN	REACTOME_SIGNALLING_TO_P38_VIA_RIT_AND_RIN		15	0.285708	0.845534	0.590414	0.76204	1	11120
BIOCARTA_PML_PATHWAY	BIOCARTA_PML_PATHWAY		17	0.276183	0.841236	0.591154	0.767226	1	13893
BIOCARTA_CD40_PATHWAY	BIOCARTA_CD40_PATHWAY		15	0.292408	0.850281	0.591991	0.761695	1	9693
KEGG_BIOSYNTHESIS_OF_UNSATURATED_FATTY_ACIDS	KEGG_BIOSYNTHESIS_OF_UNSATURATED_FATTY_ACIDS		22	0.272802	0.853213	0.594566	0.760044	1	13315
KEGG_TERPENOID_BACKBONE_BIOSYNTHESIS	KEGG_TERPENOID_BACKBONE_BIOSYNTHESIS		15	0.288316	0.839631	0.594714	0.767807	1	7218
BIOCARTA_NDKDYNAMIN_PATHWAY	BIOCARTA_NDKDYNAMIN_PATHWAY		17	0.284646	0.835362	0.595059	0.767412	1	14552
REACTOME_L1CAM_INTERACTIONS	REACTOME_L1CAM_INTERACTIONS		83	0.23376	0.883358	0.598	0.738294	1	8556
KEGG_UBIQUITIN_MEDIATED_PROTEOLYSIS	KEGG_UBIQUITIN_MEDIATED_PROTEOLYSIS		132	0.227005	0.911346	0.6	0.722622	1	14606
BIOCARTA_EPO_PATHWAY	BIOCARTA_EPO_PATHWAY		19	0.273013	0.850261	0.600214	0.760593	1	5293
REACTOME_CELL_DEATH_SIGNALLING_VIA_NRAGE_NRIF_AND_NADE	REACTOME_CELL_DEATH_SIGNALLING_VIA_NRAGE_NRIF_AND_NADE		58	0.237565	0.874831	0.604208	0.74663	1	2130
REACTOME_SYNTHESIS_OF_PIPS_AT_THE_PLASMA_MEMBRANE	REACTOME_SYNTHESIS_OF_PIPS_AT_THE_PLASMA_MEMBRANE		30	0.256121	0.854161	0.604723	0.759515	1	12227
REACTOME_SPHINGOLIPID_METABOLISM	REACTOME_SPHINGOLIPID_METABOLISM		62	0.238288	0.884551	0.605422	0.738334	1	13311
KEGG_AMYOTROPHIC_LATERAL_SCLEROSIS_ALS	KEGG_AMYOTROPHIC_LATERAL_SCLEROSIS_ALS		53	0.240002	0.870361	0.605422	0.746597	1	14710
REACTOME_METABOLISM_OF_POLYAMINES	REACTOME_METABOLISM_OF_POLYAMINES		15	0.289026	0.829891	0.608315	0.768976	1	9086
BIOCARTA_NO1_PATHWAY	BIOCARTA_NO1_PATHWAY		30	0.249516	0.834674	0.611054	0.766408	1	7623
REACTOME_DAG_AND_IP3_SIGNALING	REACTOME_DAG_AND_IP3_SIGNALING		31	0.245698	0.817288	0.614286	0.780507	1	7617
BIOCARTA_IGF1R_PATHWAY	BIOCARTA_IGF1R_PATHWAY		23	0.261319	0.838951	0.614907	0.767873	1	11120
REACTOME_PHOSPHOLIPID_METABOLISM	REACTOME_PHOSPHOLIPID_METABOLISM		189	0.219168	0.910455	0.615	0.723051	1	1992
KEGG_ERBB_SIGNALING_PATHWAY	KEGG_ERBB_SIGNALING_PATHWAY		87	0.233484	0.891563	0.616	0.735684	1	7882
REACTOME_MYD88_MAL_CASCADE_INITIATED_ON_PLASMA_MEMBRANE	REACTOME_MYD88_MAL_CASCADE_INITIATED_ON_PLASMA_MEMBRANE		80	0.231573	0.872711	0.616	0.74583	1	13774
BIOCARTA_WNT_PATHWAY	BIOCARTA_WNT_PATHWAY		26	0.251908	0.830342	0.61641	0.769335	1	14044
KEGG_ECM_RECEPTOR_INTERACTION	KEGG_ECM_RECEPTOR_INTERACTION		83	0.226059	0.877679	0.617	0.743836	1	5552
REACTOME_EICOSANOID_LIGAND_BINDING_RECEPTORS	REACTOME_EICOSANOID_LIGAND_BINDING_RECEPTORS		15	0.283627	0.83807	0.61978	0.767216	1	7741
REACTOME_CYTOSOLIC_TRNA_AMINOACYLATION	REACTOME_CYTOSOLIC_TRNA_AMINOACYLATION		24	0.257534	0.828145	0.621762	0.769762	1	7912
BIOCARTA_CHEMICAL_PATHWAY	BIOCARTA_CHEMICAL_PATHWAY		22	0.260891	0.830587	0.62435	0.771101	1	15036
BIOCARTA_IL2RB_PATHWAY	BIOCARTA_IL2RB_PATHWAY		38	0.240363	0.849651	0.625126	0.760476	1	2130
KEGG_B_CELL_RECEPTOR_SIGNALING_PATHWAY	KEGG_B_CELL_RECEPTOR_SIGNALING_PATHWAY		75	0.228419	0.868705	0.626	0.745008	1	13864
BIOCARTA_MAL_PATHWAY	BIOCARTA_MAL_PATHWAY		19	0.260362	0.809696	0.626582	0.785058	1	11923
REACTOME_FATTY_ACID_TRIACYLGLYCEROL_AND_KETONE_BODY_METABOLISM	REACTOME_FATTY_ACID_TRIACYLGLYCEROL_AND_KETONE_BODY_METABOLISM		165	0.222821	0.899212	0.628	0.733365	1	6116
REACTOME_GAP_JUNCTION_TRAFFICKING	REACTOME_GAP_JUNCTION_TRAFFICKING		27	0.249111	0.828635	0.628337	0.770002	1	4588
REACTOME_MEMBRANE_TRAFFICKING	REACTOME_MEMBRANE_TRAFFICKING		125	0.223184	0.890951	0.63	0.732162	1	14823
REACTOME_ASSOCIATION_OF_TRIC_CCT_WITH_TARGET_PROTEINS_DURING_BIOSYNTHESIS	REACTOME_ASSOCIATION_OF_TRIC_CCT_WITH_TARGET_PROTEINS_DURING_BIOSYNTHESIS		26	0.25701	0.826291	0.630658	0.771879	1	14104
REACTOME_SPHINGOLIPID_DE_NOVO_BIOSYNTHESIS	REACTOME_SPHINGOLIPID_DE_NOVO_BIOSYNTHESIS		25	0.255146	0.813	0.63136	0.783037	1	10045
BIOCARTA_AT1R_PATHWAY	BIOCARTA_AT1R_PATHWAY		32	0.246121	0.830477	0.634791	0.770189	1	8567
KEGG_THYROID_CANCER	KEGG_THYROID_CANCER		29	0.25011	0.815228	0.635149	0.781652	1	11120
REACTOME_JNK_C_JUN_KINASES_PHOSPHORYLATION_AND_ACTIVATION_MEDIATED_BY_ACTIVATED_HUMAN_TAK1	REACTOME_JNK_C_JUN_KINASES_PHOSPHORYLATION_AND_ACTIVATION_MEDIATED_BY_ACTIVATED_HUMAN_TAK1		16	0.276239	0.800192	0.635473	0.792882	1	11338
KEGG_RENAL_CELL_CARCINOMA	KEGG_RENAL_CELL_CARCINOMA		70	0.230817	0.862132	0.636	0.754471	1	13204
KEGG_SPHINGOLIPID_METABOLISM	KEGG_SPHINGOLIPID_METABOLISM		39	0.243093	0.842445	0.636731	0.766178	1	13311
KEGG_PENTOSE_PHOSPHATE_PATHWAY	KEGG_PENTOSE_PHOSPHATE_PATHWAY		27	0.250243	0.810485	0.637113	0.784879	1	8182
REACTOME_TRIF_MEDIATED_TLR3_SIGNALING	REACTOME_TRIF_MEDIATED_TLR3_SIGNALING		72	0.224103	0.848043	0.639	0.760016	1	12443
REACTOME_NFKB_AND_MAP_KINASES_ACTIVATION_MEDIATED_BY_TLR4_SIGNALING_REPERTOIRE	REACTOME_NFKB_AND_MAP_KINASES_ACTIVATION_MEDIATED_BY_TLR4_SIGNALING_REPERTOIRE		69	0.229063	0.850963	0.640641	0.761618	1	13774
KEGG_GLYOXYLATE_AND_DICARBOXYLATE_METABOLISM	KEGG_GLYOXYLATE_AND_DICARBOXYLATE_METABOLISM		16	0.273564	0.807689	0.642391	0.787149	1	6428
REACTOME_TRAF6_MEDIATED_INDUCTION_OF_NFKB_AND_MAP_KINASES_UPON_TLR7_8_OR_9_ACTIVATION	REACTOME_TRAF6_MEDIATED_INDUCTION_OF_NFKB_AND_MAP_KINASES_UPON_TLR7_8_OR_9_ACTIVATION		74	0.223968	0.856922	0.644645	0.756808	1	14142
REACTOME_GLYCOSPHINGOLIPID_METABOLISM	REACTOME_GLYCOSPHINGOLIPID_METABOLISM		37	0.2428	0.836249	0.646169	0.766988	1	4875
BIOCARTA_GH_PATHWAY	BIOCARTA_GH_PATHWAY		27	0.249473	0.824335	0.647363	0.771842	1	11770
BIOCARTA_IL6_PATHWAY	BIOCARTA_IL6_PATHWAY		22	0.249782	0.797745	0.64916	0.794593	1	11232
REACTOME_TRAF6_MEDIATED_IRF7_ACTIVATION	REACTOME_TRAF6_MEDIATED_IRF7_ACTIVATION		29	0.244822	0.803528	0.649537	0.789529	1	192
KEGG_AMINO_SUGAR_AND_NUCLEOTIDE_SUGAR_METABOLISM	KEGG_AMINO_SUGAR_AND_NUCLEOTIDE_SUGAR_METABOLISM		44	0.232909	0.826051	0.651867	0.771198	1	7413
BIOCARTA_NO2IL12_PATHWAY	BIOCARTA_NO2IL12_PATHWAY		17	0.26767	0.798186	0.655098	0.794979	1	5282
REACTOME_PYRUVATE_METABOLISM	REACTOME_PYRUVATE_METABOLISM		18	0.258817	0.784082	0.655319	0.803265	1	7213
KEGG_PHOSPHATIDYLINOSITOL_SIGNALING_SYSTEM	KEGG_PHOSPHATIDYLINOSITOL_SIGNALING_SYSTEM		76	0.224765	0.849087	0.655656	0.760397	1	12531
BIOCARTA_PTEN_PATHWAY	BIOCARTA_PTEN_PATHWAY		18	0.254732	0.781602	0.655983	0.803857	1	14942
REACTOME_SIGNALING_BY_FGFR_MUTANTS	REACTOME_SIGNALING_BY_FGFR_MUTANTS		42	0.231571	0.81675	0.65893	0.780271	1	13112
REACTOME_TRANSPORT_TO_THE_GOLGI_AND_SUBSEQUENT_MODIFICATION	REACTOME_TRANSPORT_TO_THE_GOLGI_AND_SUBSEQUENT_MODIFICATION		33	0.235554	0.803336	0.659596	0.788763	1	8438
BIOCARTA_P53_PATHWAY	BIOCARTA_P53_PATHWAY		16	0.267534	0.793165	0.660888	0.796563	1	14547
KEGG_FOCAL_ADHESION	KEGG_FOCAL_ADHESION		197	0.215677	0.891052	0.666	0.734299	1	13667
REACTOME_CTNNB1_PHOSPHORYLATION_CASCADE	REACTOME_CTNNB1_PHOSPHORYLATION_CASCADE		16	0.261351	0.787367	0.668099	0.802418	1	14052
REACTOME_PURINE_METABOLISM	REACTOME_PURINE_METABOLISM		33	0.230887	0.794928	0.674157	0.795898	1	7432
BIOCARTA_CERAMIDE_PATHWAY	BIOCARTA_CERAMIDE_PATHWAY		22	0.240807	0.764352	0.678197	0.820604	1	15444
REACTOME_SYNTHESIS_SECRETION_AND_INACTIVATION_OF_GLP1	REACTOME_SYNTHESIS_SECRETION_AND_INACTIVATION_OF_GLP1		17	0.254556	0.783443	0.681378	0.803174	1	12767
REACTOME_GPVI_MEDIATED_ACTIVATION_CASCADE	REACTOME_GPVI_MEDIATED_ACTIVATION_CASCADE		31	0.230815	0.778419	0.683673	0.804476	1	8057
BIOCARTA_G2_PATHWAY	BIOCARTA_G2_PATHWAY		24	0.244293	0.785079	0.687174	0.803836	1	3131
BIOCARTA_AGR_PATHWAY	BIOCARTA_AGR_PATHWAY		35	0.229339	0.779524	0.688391	0.804965	1	7909
KEGG_ADHERENS_JUNCTION	KEGG_ADHERENS_JUNCTION		73	0.218141	0.82519	0.689	0.771494	1	12235
REACTOME_P75_NTR_RECEPTOR_MEDIATED_SIGNALLING	REACTOME_P75_NTR_RECEPTOR_MEDIATED_SIGNALLING		79	0.216596	0.834904	0.694	0.767112	1	13192
BIOCARTA_HIF_PATHWAY	BIOCARTA_HIF_PATHWAY		15	0.260398	0.758869	0.694295	0.824332	1	13368
KEGG_HEDGEHOG_SIGNALING_PATHWAY	KEGG_HEDGEHOG_SIGNALING_PATHWAY		56	0.221827	0.805093	0.697698	0.789169	1	12863
REACTOME_INCRETIN_SYNTHESIS_SECRETION_AND_INACTIVATION	REACTOME_INCRETIN_SYNTHESIS_SECRETION_AND_INACTIVATION		20	0.244492	0.771472	0.698947	0.813966	1	12767
REACTOME_BASIGIN_INTERACTIONS	REACTOME_BASIGIN_INTERACTIONS		25	0.243529	0.779148	0.700513	0.804467	1	13138
BIOCARTA_BARRESTIN_SRC_PATHWAY	BIOCARTA_BARRESTIN_SRC_PATHWAY		15	0.26013	0.765296	0.701313	0.820259	1	1982
REACTOME_TOLL_RECEPTOR_CASCADES	REACTOME_TOLL_RECEPTOR_CASCADES		112	0.212835	0.837818	0.702	0.766509	1	13923
BIOCARTA_TNFR2_PATHWAY	BIOCARTA_TNFR2_PATHWAY		18	0.249035	0.755544	0.703983	0.825826	1	14758
REACTOME_INTEGRATION_OF_ENERGY_METABOLISM	REACTOME_INTEGRATION_OF_ENERGY_METABOLISM		115	0.211144	0.838624	0.704	0.767337	1	7907
REACTOME_CREB_PHOSPHORYLATION_THROUGH_THE_ACTIVATION_OF_RAS	REACTOME_CREB_PHOSPHORYLATION_THROUGH_THE_ACTIVATION_OF_RAS		27	0.235081	0.759865	0.707772	0.824047	1	3377
BIOCARTA_CDMAC_PATHWAY	BIOCARTA_CDMAC_PATHWAY		16	0.2525	0.754544	0.707792	0.825109	1	12695
REACTOME_NUCLEAR_EVENTS_KINASE_AND_TRANSCRIPTION_FACTOR_ACTIVATION	REACTOME_NUCLEAR_EVENTS_KINASE_AND_TRANSCRIPTION_FACTOR_ACTIVATION		24	0.230871	0.746786	0.710145	0.83195	1	13615
REACTOME_MAP_KINASE_ACTIVATION_IN_TLR_CASCADE	REACTOME_MAP_KINASE_ACTIVATION_IN_TLR_CASCADE		49	0.218019	0.795205	0.710843	0.796608	1	14401
REACTOME_AMINO_ACID_AND_OLIGOPEPTIDE_SLC_TRANSPORTERS	REACTOME_AMINO_ACID_AND_OLIGOPEPTIDE_SLC_TRANSPORTERS		49	0.221469	0.795588	0.712136	0.797069	1	8743
REACTOME_METABOLISM_OF_NUCLEOTIDES	REACTOME_METABOLISM_OF_NUCLEOTIDES		70	0.215169	0.805876	0.717	0.789031	1	12331
KEGG_AXON_GUIDANCE	KEGG_AXON_GUIDANCE		129	0.208325	0.836826	0.719	0.767084	1	8758
REACTOME_UNFOLDED_PROTEIN_RESPONSE	REACTOME_UNFOLDED_PROTEIN_RESPONSE		76	0.211183	0.80463	0.719	0.788861	1	4850
REACTOME_G_ALPHA1213_SIGNALLING_EVENTS	REACTOME_G_ALPHA1213_SIGNALLING_EVENTS		74	0.209705	0.79045	0.722	0.798633	1	4637
REACTOME_CTLA4_INHIBITORY_SIGNALING	REACTOME_CTLA4_INHIBITORY_SIGNALING		21	0.233677	0.746626	0.722628	0.831068	1	14179
REACTOME_SHC1_EVENTS_IN_EGFR_SIGNALING	REACTOME_SHC1_EVENTS_IN_EGFR_SIGNALING		15	0.261318	0.745706	0.724324	0.831331	1	11120
BIOCARTA_MTA3_PATHWAY	BIOCARTA_MTA3_PATHWAY		19	0.238586	0.73826	0.725926	0.839701	1	13140
REACTOME_INTERACTION_BETWEEN_L1_AND_ANKYRINS	REACTOME_INTERACTION_BETWEEN_L1_AND_ANKYRINS		21	0.233422	0.747923	0.72833	0.832535	1	9071
REACTOME_STRIATED_MUSCLE_CONTRACTION	REACTOME_STRIATED_MUSCLE_CONTRACTION		27	0.230163	0.747658	0.731832	0.831798	1	1124
BIOCARTA_CXCR4_PATHWAY	BIOCARTA_CXCR4_PATHWAY		24	0.236313	0.757189	0.733746	0.824578	1	11770
REACTOME_IL1_SIGNALING	REACTOME_IL1_SIGNALING		38	0.218199	0.755201	0.734879	0.825241	1	14401
REACTOME_IL_2_SIGNALING	REACTOME_IL_2_SIGNALING		41	0.219064	0.764084	0.736683	0.819925	1	571
REACTOME_STEROID_HORMONES	REACTOME_STEROID_HORMONES		29	0.223793	0.74517	0.744353	0.831012	1	5051
REACTOME_PPARA_ACTIVATES_GENE_EXPRESSION	REACTOME_PPARA_ACTIVATES_GENE_EXPRESSION		103	0.211704	0.814412	0.745	0.781873	1	6116
REACTOME_ACTIVATION_OF_BH3_ONLY_PROTEINS	REACTOME_ACTIVATION_OF_BH3_ONLY_PROTEINS		16	0.245195	0.734675	0.749462	0.842417	1	14547
REACTOME_PKB_MEDIATED_EVENTS	REACTOME_PKB_MEDIATED_EVENTS		28	0.223422	0.733418	0.749491	0.843089	1	15499
BIOCARTA_TGFB_PATHWAY	BIOCARTA_TGFB_PATHWAY		19	0.224482	0.704843	0.753943	0.865423	1	12062
BIOCARTA_IL7_PATHWAY	BIOCARTA_IL7_PATHWAY		17	0.235304	0.718192	0.755016	0.853635	1	951
KEGG_ACUTE_MYELOID_LEUKEMIA	KEGG_ACUTE_MYELOID_LEUKEMIA		57	0.208712	0.76179	0.756757	0.82227	1	13112
REACTOME_ASPARAGINE_N_LINKED_GLYCOSYLATION	REACTOME_ASPARAGINE_N_LINKED_GLYCOSYLATION		80	0.20777	0.785772	0.759	0.803797	1	14829
BIOCARTA_PAR1_PATHWAY	BIOCARTA_PAR1_PATHWAY		37	0.212529	0.729388	0.764647	0.845287	1	8057
REACTOME_TRIGLYCERIDE_BIOSYNTHESIS	REACTOME_TRIGLYCERIDE_BIOSYNTHESIS		38	0.212832	0.736473	0.767677	0.840993	1	5841
BIOCARTA_MEF2D_PATHWAY	BIOCARTA_MEF2D_PATHWAY		19	0.226837	0.697818	0.767933	0.873143	1	15036
BIOCARTA_CREB_PATHWAY	BIOCARTA_CREB_PATHWAY		27	0.222306	0.728555	0.769939	0.845292	1	13673
REACTOME_CELL_SURFACE_INTERACTIONS_AT_THE_VASCULAR_WALL	REACTOME_CELL_SURFACE_INTERACTIONS_AT_THE_VASCULAR_WALL		85	0.207269	0.784663	0.770541	0.803431	1	5965
REACTOME_SHC_RELATED_EVENTS	REACTOME_SHC_RELATED_EVENTS		16	0.24044	0.72613	0.772234	0.847427	1	11120
REACTOME_INTRINSIC_PATHWAY	REACTOME_INTRINSIC_PATHWAY		17	0.237655	0.716607	0.772532	0.852425	1	5484
KEGG_LYSOSOME	KEGG_LYSOSOME		121	0.200057	0.794111	0.774	0.796181	1	14245
REACTOME_TAK1_ACTIVATES_NFKB_BY_PHOSPHORYLATION_AND_ACTIVATION_OF_IKKS_COMPLEX	REACTOME_TAK1_ACTIVATES_NFKB_BY_PHOSPHORYLATION_AND_ACTIVATION_OF_IKKS_COMPLEX		23	0.225106	0.717105	0.776166	0.852901	1	14401
REACTOME_CHOLESTEROL_BIOSYNTHESIS	REACTOME_CHOLESTEROL_BIOSYNTHESIS		21	0.228775	0.717257	0.780922	0.853801	1	14629
REACTOME_NCAM_SIGNALING_FOR_NEURITE_OUT_GROWTH	REACTOME_NCAM_SIGNALING_FOR_NEURITE_OUT_GROWTH		64	0.204175	0.748631	0.781	0.832583	1	4724
BIOCARTA_CARM_ER_PATHWAY	BIOCARTA_CARM_ER_PATHWAY		34	0.213237	0.722753	0.78252	0.850915	1	12638
REACTOME_TRANSCRIPTIONAL_REGULATION_OF_WHITE_ADIPOCYTE_DIFFERENTIATION	REACTOME_TRANSCRIPTIONAL_REGULATION_OF_WHITE_ADIPOCYTE_DIFFERENTIATION		72	0.20128	0.758662	0.790791	0.82354	1	6792
KEGG_MELANOGENESIS	KEGG_MELANOGENESIS		101	0.202241	0.780616	0.796	0.804307	1	4749
REACTOME_BRANCHED_CHAIN_AMINO_ACID_CATABOLISM	REACTOME_BRANCHED_CHAIN_AMINO_ACID_CATABOLISM		17	0.230303	0.690625	0.797428	0.879563	1	15457
REACTOME_HS_GAG_DEGRADATION	REACTOME_HS_GAG_DEGRADATION		20	0.223842	0.692402	0.798736	0.878575	1	5033
REACTOME_MUSCLE_CONTRACTION	REACTOME_MUSCLE_CONTRACTION		45	0.208165	0.733212	0.803213	0.841201	1	11066
BIOCARTA_PYK2_PATHWAY	BIOCARTA_PYK2_PATHWAY		28	0.205208	0.682228	0.807613	0.887258	1	11770
KEGG_FC_GAMMA_R_MEDIATED_PHAGOCYTOSIS	KEGG_FC_GAMMA_R_MEDIATED_PHAGOCYTOSIS		95	0.194541	0.76978	0.812	0.814388	1	16003
KEGG_T_CELL_RECEPTOR_SIGNALING_PATHWAY	KEGG_T_CELL_RECEPTOR_SIGNALING_PATHWAY		108	0.195893	0.77005	0.813	0.815057	1	13224
REACTOME_ERK_MAPK_TARGETS	REACTOME_ERK_MAPK_TARGETS		21	0.214712	0.681546	0.815126	0.886964	1	13615
KEGG_NATURAL_KILLER_CELL_MEDIATED_CYTOTOXICITY	KEGG_NATURAL_KILLER_CELL_MEDIATED_CYTOTOXICITY		134	0.195511	0.783278	0.816	0.802356	1	1017
KEGG_WNT_SIGNALING_PATHWAY	KEGG_WNT_SIGNALING_PATHWAY		150	0.194495	0.790649	0.817	0.799416	1	14052
REACTOME_RIP_MEDIATED_NFKB_ACTIVATION_VIA_DAI	REACTOME_RIP_MEDIATED_NFKB_ACTIVATION_VIA_DAI		18	0.221758	0.670556	0.825532	0.893907	1	13040
BIOCARTA_STATHMIN_PATHWAY	BIOCARTA_STATHMIN_PATHWAY		19	0.221469	0.672739	0.827004	0.892533	1	7616
REACTOME_AXON_GUIDANCE	REACTOME_AXON_GUIDANCE		240	0.193511	0.819694	0.828	0.777533	1	8456
BIOCARTA_HER2_PATHWAY	BIOCARTA_HER2_PATHWAY		22	0.214032	0.680976	0.828482	0.886503	1	12038
BIOCARTA_RELA_PATHWAY	BIOCARTA_RELA_PATHWAY		16	0.21919	0.644511	0.83151	0.915283	1	14401
REACTOME_TRAF6_MEDIATED_NFKB_ACTIVATION	REACTOME_TRAF6_MEDIATED_NFKB_ACTIVATION		21	0.216579	0.675866	0.832298	0.890269	1	14401
REACTOME_CIRCADIAN_CLOCK	REACTOME_CIRCADIAN_CLOCK		52	0.191989	0.705716	0.836673	0.865422	1	14315
KEGG_MTOR_SIGNALING_PATHWAY	KEGG_MTOR_SIGNALING_PATHWAY		51	0.191024	0.686453	0.838515	0.883385	1	15169
REACTOME_SULFUR_AMINO_ACID_METABOLISM	REACTOME_SULFUR_AMINO_ACID_METABOLISM		24	0.202457	0.652234	0.841237	0.909898	1	6445
REACTOME_SHC_MEDIATED_SIGNALLING	REACTOME_SHC_MEDIATED_SIGNALLING		15	0.223951	0.656239	0.846154	0.906863	1	11120
BIOCARTA_PITX2_PATHWAY	BIOCARTA_PITX2_PATHWAY		15	0.221362	0.637966	0.850811	0.920523	1	14044
REACTOME_REGULATION_OF_INSULIN_SECRETION	REACTOME_REGULATION_OF_INSULIN_SECRETION		88	0.18728	0.721842	0.852	0.851017	1	13673
REACTOME_GAP_JUNCTION_ASSEMBLY	REACTOME_GAP_JUNCTION_ASSEMBLY		18	0.210033	0.632583	0.852476	0.920946	1	15163
BIOCARTA_TOB1_PATHWAY	BIOCARTA_TOB1_PATHWAY		20	0.19962	0.633205	0.860906	0.921537	1	9414
KEGG_PATHWAYS_IN_CANCER	KEGG_PATHWAYS_IN_CANCER		325	0.189495	0.810581	0.861	0.78581	1	8057
REACTOME_METABOLISM_OF_STEROID_HORMONES_AND_VITAMINS_A_AND_D	REACTOME_METABOLISM_OF_STEROID_HORMONES_AND_VITAMINS_A_AND_D		35	0.191779	0.656597	0.862487	0.907626	1	3504
REACTOME_TRAFFICKING_OF_GLUR2_CONTAINING_AMPA_RECEPTORS	REACTOME_TRAFFICKING_OF_GLUR2_CONTAINING_AMPA_RECEPTORS		15	0.215751	0.622388	0.866235	0.926751	1	15158
BIOCARTA_RARRXR_PATHWAY	BIOCARTA_RARRXR_PATHWAY		15	0.216202	0.629499	0.866298	0.922708	1	15481
KEGG_GLUTATHIONE_METABOLISM	KEGG_GLUTATHIONE_METABOLISM		50	0.188578	0.676623	0.867735	0.89053	1	6178
REACTOME_DEVELOPMENTAL_BIOLOGY	REACTOME_DEVELOPMENTAL_BIOLOGY		381	0.188601	0.821202	0.87	0.775924	1	8456
BIOCARTA_CSK_PATHWAY	BIOCARTA_CSK_PATHWAY		22	0.197032	0.626777	0.871608	0.924002	1	15833
BIOCARTA_SHH_PATHWAY	BIOCARTA_SHH_PATHWAY		16	0.210991	0.635259	0.873118	0.920702	1	14698
KEGG_MATURITY_ONSET_DIABETES_OF_THE_YOUNG	KEGG_MATURITY_ONSET_DIABETES_OF_THE_YOUNG		24	0.191739	0.618385	0.87526	0.929063	1	429
REACTOME_DIABETES_PATHWAYS	REACTOME_DIABETES_PATHWAYS		126	0.183771	0.733226	0.876	0.842273	1	5459
BIOCARTA_ALK_PATHWAY	BIOCARTA_ALK_PATHWAY		37	0.188629	0.649113	0.878147	0.911912	1	12181
BIOCARTA_SPPA_PATHWAY	BIOCARTA_SPPA_PATHWAY		21	0.198681	0.615486	0.880297	0.930392	1	7882
BIOCARTA_ERK_PATHWAY	BIOCARTA_ERK_PATHWAY		28	0.174181	0.596062	0.908069	0.944671	1	9146
REACTOME_NUCLEAR_RECEPTOR_TRANSCRIPTION_PATHWAY	REACTOME_NUCLEAR_RECEPTOR_TRANSCRIPTION_PATHWAY		47	0.174578	0.636238	0.911469	0.921009	1	517
REACTOME_PYRIMIDINE_METABOLISM	REACTOME_PYRIMIDINE_METABOLISM		24	0.181856	0.587751	0.924025	0.949509	1	15518
REACTOME_CIRCADIAN_REPRESSION_OF_EXPRESSION_BY_REV_ERBA	REACTOME_CIRCADIAN_REPRESSION_OF_EXPRESSION_BY_REV_ERBA		23	0.180384	0.576208	0.929019	0.956205	1	14950
REACTOME_POST_TRANSLATIONAL_PROTEIN_MODIFICATION	REACTOME_POST_TRANSLATIONAL_PROTEIN_MODIFICATION		182	0.175013	0.719209	0.933	0.853378	1	13852
REACTOME_RORA_ACTIVATES_CIRCADIAN_EXPRESSION	REACTOME_RORA_ACTIVATES_CIRCADIAN_EXPRESSION		24	0.175537	0.568703	0.933679	0.95996	1	14950
REACTOME_GRB2_EVENTS_IN_ERBB2_SIGNALING	REACTOME_GRB2_EVENTS_IN_ERBB2_SIGNALING		22	0.178811	0.546296	0.938413	0.967971	1	13925
BIOCARTA_MYOSIN_PATHWAY	BIOCARTA_MYOSIN_PATHWAY		31	0.166998	0.559192	0.938713	0.964451	1	1946
REACTOME_SYNTHESIS_OF_PC	REACTOME_SYNTHESIS_OF_PC		17	0.177461	0.531363	0.94105	0.973988	1	15552
KEGG_ONE_CARBON_POOL_BY_FOLATE	KEGG_ONE_CARBON_POOL_BY_FOLATE		17	0.181464	0.546998	0.944625	0.968801	1	15307
REACTOME_REGULATION_OF_GENE_EXPRESSION_IN_BETA_CELLS	REACTOME_REGULATION_OF_GENE_EXPRESSION_IN_BETA_CELLS		19	0.171561	0.52098	0.945802	0.97736	1	13032
REACTOME_BMAL1_CLOCK_NPAS2_ACTIVATES_CIRCADIAN_EXPRESSION	REACTOME_BMAL1_CLOCK_NPAS2_ACTIVATES_CIRCADIAN_EXPRESSION		36	0.162143	0.548255	0.947315	0.969306	1	14979
REACTOME_SHC1_EVENTS_IN_ERBB4_SIGNALING	REACTOME_SHC1_EVENTS_IN_ERBB4_SIGNALING		20	0.167438	0.511924	0.957202	0.97842	1	15444
REACTOME_AMINE_DERIVED_HORMONES	REACTOME_AMINE_DERIVED_HORMONES		15	0.169276	0.497278	0.963736	0.982181	1	713
REACTOME_ACTIVATION_OF_CHAPERONE_GENES_BY_XBP1S	REACTOME_ACTIVATION_OF_CHAPERONE_GENES_BY_XBP1S		44	0.146125	0.516435	0.967677	0.977978	1	15974
KEGG_PRIMARY_IMMUNODEFICIENCY	KEGG_PRIMARY_IMMUNODEFICIENCY		35	0.119985	0.411836	0.997972	0.996902	1	5179

## Sheet: Proteome
NAME	GS<br> follow link to MSigDB	GS DETAILS	SIZE	ES	NES	NOM p-val	FDR q-val	FWER p-val	RANK AT MAX	LEADING EDGE	rank
REACTOME_COLLAGEN_FORMATION	REACTOME_COLLAGEN_FORMATION	Details ...	28	0.72771	2.06082	0	0	0	1102	tags=64%, list=13%, signal=73%	1
REACTOME_NCAM1_INTERACTIONS	REACTOME_NCAM1_INTERACTIONS	Details ...	16	0.786689	2.07368	0	0	0	1505	tags=88%, list=17%, signal=106%	2
REACTOME_EXTRACELLULAR_MATRIX_ORGANIZATION	REACTOME_EXTRACELLULAR_MATRIX_ORGANIZATION	Details ...	38	0.674585	2.00077	0	0.000324623	0.001	866	tags=55%, list=10%, signal=61%	3
KEGG_ECM_RECEPTOR_INTERACTION	KEGG_ECM_RECEPTOR_INTERACTION	Details ...	51	0.635702	1.93412	0	0.000486934	0.002	1446	tags=63%, list=17%, signal=75%	4
KEGG_ALANINE_ASPARTATE_AND_GLUTAMATE_METABOLISM	KEGG_ALANINE_ASPARTATE_AND_GLUTAMATE_METABOLISM	Details ...	19	0.62471	1.69651	0.00101112	0.0503299	0.262	1088	tags=32%, list=12%, signal=36%	5
REACTOME_LIPOPROTEIN_METABOLISM	REACTOME_LIPOPROTEIN_METABOLISM	Details ...	16	0.647354	1.70539	0.00304569	0.0522386	0.238	1492	tags=56%, list=17%, signal=68%	6
REACTOME_SMOOTH_MUSCLE_CONTRACTION	REACTOME_SMOOTH_MUSCLE_CONTRACTION	Details ...	17	0.638104	1.6856	0.00203252	0.0522937	0.314	2494	tags=82%, list=29%, signal=115%	7
REACTOME_AMINO_ACID_AND_OLIGOPEPTIDE_SLC_TRANSPORTERS	REACTOME_AMINO_ACID_AND_OLIGOPEPTIDE_SLC_TRANSPORTERS	Details ...	15	0.645085	1.6579	0.00102354	0.0606209	0.43	2587	tags=80%, list=30%, signal=113%	8
KEGG_COMPLEMENT_AND_COAGULATION_CASCADES	KEGG_COMPLEMENT_AND_COAGULATION_CASCADES	Details ...	24	0.579734	1.63528	0.00201613	0.0616423	0.538	1767	tags=58%, list=20%, signal=73%	9
REACTOME_KERATAN_SULFATE_KERATIN_METABOLISM	REACTOME_KERATAN_SULFATE_KERATIN_METABOLISM	Details ...	16	0.637568	1.66184	0.00203252	0.0641968	0.412	884	tags=44%, list=10%, signal=49%	10
REACTOME_TRANSPORT_OF_GLUCOSE_AND_OTHER_SUGARS_BILE_SALTS_AND_ORGANIC_ACIDS_METAL_IONS_AND_AMINE_COMPOUNDS	REACTOME_TRANSPORT_OF_GLUCOSE_AND_OTHER_SUGARS_BILE_SALTS_AND_ORGANIC_ACIDS_METAL_IONS_AND_AMINE_COMPOUNDS	Details ...	21	0.583539	1.59902	0.00302419	0.0651025	0.724	1823	tags=57%, list=21%, signal=72%	11
KEGG_HEMATOPOIETIC_CELL_LINEAGE	KEGG_HEMATOPOIETIC_CELL_LINEAGE	Details ...	25	0.585822	1.6368	0.001002	0.0652186	0.526	1629	tags=60%, list=19%, signal=74%	12
REACTOME_MUSCLE_CONTRACTION	REACTOME_MUSCLE_CONTRACTION	Details ...	21	0.586575	1.59916	0.0020202	0.0685578	0.724	2494	tags=71%, list=29%, signal=100%	13
KEGG_CYTOKINE_CYTOKINE_RECEPTOR_INTERACTION	KEGG_CYTOKINE_CYTOKINE_RECEPTOR_INTERACTION	Details ...	45	0.544849	1.63953	0	0.0693113	0.514	1461	tags=49%, list=17%, signal=58%	14
REACTOME_INTERFERON_GAMMA_SIGNALING	REACTOME_INTERFERON_GAMMA_SIGNALING	Details ...	32	0.554527	1.6007	0.00100503	0.0709916	0.719	2975	tags=69%, list=34%, signal=104%	15
REACTOME_CHONDROITIN_SULFATE_DERMATAN_SULFATE_METABOLISM	REACTOME_CHONDROITIN_SULFATE_DERMATAN_SULFATE_METABOLISM	Details ...	29	0.559161	1.60254	0.00100301	0.0737886	0.711	3062	tags=69%, list=35%, signal=106%	16
REACTOME_INTEGRIN_CELL_SURFACE_INTERACTIONS	REACTOME_INTEGRIN_CELL_SURFACE_INTERACTIONS	Details ...	47	0.534803	1.60693	0	0.0746919	0.694	1428	tags=45%, list=16%, signal=53%	17
REACTOME_IMMUNOREGULATORY_INTERACTIONS_BETWEEN_A_LYMPHOID_AND_A_NON_LYMPHOID_CELL	REACTOME_IMMUNOREGULATORY_INTERACTIONS_BETWEEN_A_LYMPHOID_AND_A_NON_LYMPHOID_CELL	Details ...	16	0.620244	1.61314	0.00509165	0.0793102	0.659	2975	tags=81%, list=34%, signal=123%	18
KEGG_CELL_ADHESION_MOLECULES_CAMS	KEGG_CELL_ADHESION_MOLECULES_CAMS	Details ...	47	0.535166	1.60706	0	0.0798193	0.694	3010	tags=64%, list=34%, signal=97%	19
REACTOME_A_TETRASACCHARIDE_LINKER_SEQUENCE_IS_REQUIRED_FOR_GAG_SYNTHESIS	REACTOME_A_TETRASACCHARIDE_LINKER_SEQUENCE_IS_REQUIRED_FOR_GAG_SYNTHESIS	Details ...	15	0.605946	1.58093	0.0102354	0.0804406	0.816	2809	tags=67%, list=32%, signal=98%	20
REACTOME_NCAM_SIGNALING_FOR_NEURITE_OUT_GROWTH	REACTOME_NCAM_SIGNALING_FOR_NEURITE_OUT_GROWTH		36	0.538044	1.5724	0.001001	0.0855812	0.852	1987	tags=50%, list=23%, signal=64%	21
KEGG_LEISHMANIA_INFECTION	KEGG_LEISHMANIA_INFECTION		30	0.545944	1.56268	0.00200803	0.0925911	0.884	782	tags=33%, list=9%, signal=36%	22
BIOCARTA_IL1R_PATHWAY	BIOCARTA_IL1R_PATHWAY		24	0.55992	1.55571	0.00100604	0.097306	0.903	352	tags=29%, list=4%, signal=30%	23
KEGG_METABOLISM_OF_XENOBIOTICS_BY_CYTOCHROME_P450	KEGG_METABOLISM_OF_XENOBIOTICS_BY_CYTOCHROME_P450		15	0.591704	1.53776	0.0175258	0.11688	0.945	630	tags=33%, list=7%, signal=36%	24
KEGG_DILATED_CARDIOMYOPATHY	KEGG_DILATED_CARDIOMYOPATHY		36	0.519255	1.51201	0.001	0.153176	0.984	3056	tags=67%, list=35%, signal=102%	25
REACTOME_DOWNREGULATION_OF_TGF_BETA_RECEPTOR_SIGNALING	REACTOME_DOWNREGULATION_OF_TGF_BETA_RECEPTOR_SIGNALING		17	0.561154	1.49875	0.0142276	0.160342	0.989	1990	tags=41%, list=23%, signal=53%	26
REACTOME_TGF_BETA_RECEPTOR_SIGNALING_ACTIVATES_SMADS	REACTOME_TGF_BETA_RECEPTOR_SIGNALING_ACTIVATES_SMADS		19	0.552643	1.49887	0.0181452	0.165993	0.989	2045	tags=42%, list=23%, signal=55%	27
REACTOME_GLYCOSAMINOGLYCAN_METABOLISM	REACTOME_GLYCOSAMINOGLYCAN_METABOLISM		57	0.490524	1.49913	0.001	0.171705	0.989	2889	tags=53%, list=33%, signal=78%	28
KEGG_HYPERTROPHIC_CARDIOMYOPATHY_HCM	KEGG_HYPERTROPHIC_CARDIOMYOPATHY_HCM		37	0.506042	1.48696	0.00400802	0.18076	0.992	1505	tags=46%, list=17%, signal=55%	29
KEGG_CARDIAC_MUSCLE_CONTRACTION	KEGG_CARDIAC_MUSCLE_CONTRACTION		27	0.517431	1.47817	0.0100402	0.193506	0.994	2764	tags=63%, list=32%, signal=92%	30
BIOCARTA_P53HYPOXIA_PATHWAY	BIOCARTA_P53HYPOXIA_PATHWAY		19	0.539703	1.46587	0.0293522	0.214133	0.997	1908	tags=42%, list=22%, signal=54%	31
REACTOME_LIPID_DIGESTION_MOBILIZATION_AND_TRANSPORT	REACTOME_LIPID_DIGESTION_MOBILIZATION_AND_TRANSPORT		26	0.522298	1.46306	0.0100806	0.214147	0.998	1492	tags=38%, list=17%, signal=46%	32
REACTOME_IL1_SIGNALING	REACTOME_IL1_SIGNALING		27	0.516251	1.45299	0.014014	0.232342	0.998	2419	tags=48%, list=28%, signal=66%	33
KEGG_FOCAL_ADHESION	KEGG_FOCAL_ADHESION		137	0.442958	1.44388	0	0.241896	1	1548	tags=36%, list=18%, signal=43%	34
REACTOME_TRANSFERRIN_ENDOCYTOSIS_AND_RECYCLING	REACTOME_TRANSFERRIN_ENDOCYTOSIS_AND_RECYCLING		15	0.553762	1.44436	0.0316327	0.247495	1	825	tags=33%, list=9%, signal=37%	35
REACTOME_CELL_SURFACE_INTERACTIONS_AT_THE_VASCULAR_WALL	REACTOME_CELL_SURFACE_INTERACTIONS_AT_THE_VASCULAR_WALL		46	0.475822	1.43138	0.006	0.269747	1	1261	tags=37%, list=14%, signal=43%	36
KEGG_TRYPTOPHAN_METABOLISM	KEGG_TRYPTOPHAN_METABOLISM		20	0.518639	1.41167	0.0314721	0.324734	1	2015	tags=45%, list=23%, signal=58%	37
REACTOME_SLC_MEDIATED_TRANSMEMBRANE_TRANSPORT	REACTOME_SLC_MEDIATED_TRANSMEMBRANE_TRANSPORT		88	0.444639	1.40465	0	0.340746	1	1963	tags=40%, list=22%, signal=51%	38
BIOCARTA_HER2_PATHWAY	BIOCARTA_HER2_PATHWAY		16	0.523566	1.384	0.0489796	0.391552	1	934	tags=31%, list=11%, signal=35%	39
KEGG_JAK_STAT_SIGNALING_PATHWAY	KEGG_JAK_STAT_SIGNALING_PATHWAY		55	0.455326	1.38786	0.017	0.395049	1	2894	tags=55%, list=33%, signal=81%	40
REACTOME_TRANSMEMBRANE_TRANSPORT_OF_SMALL_MOLECULES	REACTOME_TRANSMEMBRANE_TRANSPORT_OF_SMALL_MOLECULES		154	0.424868	1.38552	0.001	0.39532	1	2206	tags=38%, list=25%, signal=50%	41
REACTOME_CELL_JUNCTION_ORGANIZATION	REACTOME_CELL_JUNCTION_ORGANIZATION		36	0.470506	1.37013	0.032	0.428441	1	1835	tags=42%, list=21%, signal=53%	42
KEGG_AMYOTROPHIC_LATERAL_SCLEROSIS_ALS	KEGG_AMYOTROPHIC_LATERAL_SCLEROSIS_ALS		30	0.471315	1.36653	0.05005	0.433511	1	2699	tags=50%, list=31%, signal=72%	43
REACTOME_BASIGIN_INTERACTIONS	REACTOME_BASIGIN_INTERACTIONS		15	0.533507	1.37109	0.0705521	0.434619	1	2395	tags=60%, list=27%, signal=83%	44
KEGG_TGF_BETA_SIGNALING_PATHWAY	KEGG_TGF_BETA_SIGNALING_PATHWAY		44	0.451219	1.36047	0.019	0.441407	1	1990	tags=41%, list=23%, signal=53%	45
REACTOME_TRANSPORT_OF_INORGANIC_CATIONS_ANIONS_AND_AMINO_ACIDS_OLIGOPEPTIDES	REACTOME_TRANSPORT_OF_INORGANIC_CATIONS_ANIONS_AND_AMINO_ACIDS_OLIGOPEPTIDES		31	0.471084	1.36148	0.045045	0.446684	1	2670	tags=58%, list=31%, signal=83%	46
REACTOME_AMYLOIDS	REACTOME_AMYLOIDS		17	0.51161	1.35684	0.0717897	0.447321	1	2601	tags=53%, list=30%, signal=75%	47
REACTOME_RESPONSE_TO_ELEVATED_PLATELET_CYTOSOLIC_CA2_	REACTOME_RESPONSE_TO_ELEVATED_PLATELET_CYTOSOLIC_CA2_		45	0.444724	1.34791	0.024	0.449283	1	2886	tags=49%, list=33%, signal=73%	48
KEGG_BLADDER_CANCER	KEGG_BLADDER_CANCER		27	0.47667	1.3494	0.0571715	0.451782	1	3663	tags=70%, list=42%, signal=121%	49
BIOCARTA_AGR_PATHWAY	BIOCARTA_AGR_PATHWAY		24	0.484303	1.34323	0.0451807	0.452261	1	2389	tags=46%, list=27%, signal=63%	50
REACTOME_GPCR_LIGAND_BINDING	REACTOME_GPCR_LIGAND_BINDING		31	0.466334	1.34492	0.039	0.453768	1	2056	tags=48%, list=24%, signal=63%	51
REACTOME_GPVI_MEDIATED_ACTIVATION_CASCADE	REACTOME_GPVI_MEDIATED_ACTIVATION_CASCADE		22	0.488505	1.3509	0.0581745	0.454702	1	1148	tags=32%, list=13%, signal=37%	52
REACTOME_IRON_UPTAKE_AND_TRANSPORT	REACTOME_IRON_UPTAKE_AND_TRANSPORT		21	0.496339	1.35263	0.0668016	0.456185	1	1693	tags=38%, list=19%, signal=47%	53
KEGG_SMALL_CELL_LUNG_CANCER	KEGG_SMALL_CELL_LUNG_CANCER		66	0.43077	1.33467	0.013	0.46373	1	1540	tags=35%, list=18%, signal=42%	54
REACTOME_INTERFERON_ALPHA_BETA_SIGNALING	REACTOME_INTERFERON_ALPHA_BETA_SIGNALING		29	0.468921	1.3366	0.041041	0.464023	1	2975	tags=59%, list=34%, signal=89%	55
REACTOME_HEPARAN_SULFATE_HEPARIN_HS_GAG_METABOLISM	REACTOME_HEPARAN_SULFATE_HEPARIN_HS_GAG_METABOLISM		27	0.470599	1.33787	0.0452716	0.467492	1	2870	tags=52%, list=33%, signal=77%	56
KEGG_ARGININE_AND_PROLINE_METABOLISM	KEGG_ARGININE_AND_PROLINE_METABOLISM		29	0.469863	1.32914	0.0561685	0.47982	1	1503	tags=38%, list=17%, signal=46%	57
KEGG_ABC_TRANSPORTERS	KEGG_ABC_TRANSPORTERS		19	0.486267	1.31949	0.0795569	0.507181	1	3353	tags=53%, list=38%, signal=85%	58
BIOCARTA_RAS_PATHWAY	BIOCARTA_RAS_PATHWAY		19	0.483772	1.32009	0.0780933	0.513532	1	3935	tags=74%, list=45%, signal=134%	59
BIOCARTA_GLEEVEC_PATHWAY	BIOCARTA_GLEEVEC_PATHWAY		21	0.468707	1.29967	0.0897177	0.567389	1	3766	tags=67%, list=43%, signal=117%	60
REACTOME_AXON_GUIDANCE	REACTOME_AXON_GUIDANCE		157	0.395044	1.29607	0.002	0.56768	1	3010	tags=47%, list=34%, signal=71%	61
REACTOME_TRANSPORT_TO_THE_GOLGI_AND_SUBSEQUENT_MODIFICATION	REACTOME_TRANSPORT_TO_THE_GOLGI_AND_SUBSEQUENT_MODIFICATION		21	0.476409	1.29764	0.0948537	0.56837	1	2233	tags=48%, list=26%, signal=64%	62
KEGG_NATURAL_KILLER_CELL_MEDIATED_CYTOTOXICITY	KEGG_NATURAL_KILLER_CELL_MEDIATED_CYTOTOXICITY		58	0.427259	1.30095	0.023	0.570465	1	3544	tags=55%, list=41%, signal=92%	63
BIOCARTA_BAD_PATHWAY	BIOCARTA_BAD_PATHWAY		20	0.480215	1.30254	0.0840932	0.5713	1	1800	tags=35%, list=21%, signal=44%	64
BIOCARTA_FCER1_PATHWAY	BIOCARTA_FCER1_PATHWAY		28	0.457784	1.30278	0.0720721	0.579737	1	985	tags=25%, list=11%, signal=28%	65
REACTOME_HEMOSTASIS	REACTOME_HEMOSTASIS		250	0.387323	1.28861	0.002	0.588051	1	3653	tags=52%, list=42%, signal=87%	66
KEGG_ARRHYTHMOGENIC_RIGHT_VENTRICULAR_CARDIOMYOPATHY_ARVC	KEGG_ARRHYTHMOGENIC_RIGHT_VENTRICULAR_CARDIOMYOPATHY_ARVC		36	0.437396	1.28979	0.074	0.590989	1	3056	tags=53%, list=35%, signal=81%	67
REACTOME_L1CAM_INTERACTIONS	REACTOME_L1CAM_INTERACTIONS		57	0.417457	1.28606	0.036	0.592509	1	3010	tags=49%, list=34%, signal=74%	68
KEGG_CYTOSOLIC_DNA_SENSING_PATHWAY	KEGG_CYTOSOLIC_DNA_SENSING_PATHWAY		29	0.440328	1.27378	0.0972919	0.605233	1	1432	tags=38%, list=16%, signal=45%	69
REACTOME_NUCLEAR_RECEPTOR_TRANSCRIPTION_PATHWAY	REACTOME_NUCLEAR_RECEPTOR_TRANSCRIPTION_PATHWAY		19	0.475476	1.27445	0.10885	0.610385	1	1419	tags=37%, list=16%, signal=44%	70
KEGG_PANCREATIC_CANCER	KEGG_PANCREATIC_CANCER		57	0.417927	1.27502	0.036	0.615881	1	3935	tags=65%, list=45%, signal=117%	71
REACTOME_SIGNALING_BY_ILS	REACTOME_SIGNALING_BY_ILS		69	0.410831	1.27531	0.035	0.6229	1	3835	tags=57%, list=44%, signal=100%	72
REACTOME_G_ALPHA_I_SIGNALLING_EVENTS	REACTOME_G_ALPHA_I_SIGNALLING_EVENTS		28	0.450479	1.27681	0.0882648	0.62399	1	2056	tags=43%, list=24%, signal=56%	73
REACTOME_NEGATIVE_REGULATORS_OF_RIG_I_MDA5_SIGNALING	REACTOME_NEGATIVE_REGULATORS_OF_RIG_I_MDA5_SIGNALING		23	0.454331	1.26632	0.11011	0.629614	1	2932	tags=48%, list=34%, signal=72%	74
BIOCARTA_RAC1_PATHWAY	BIOCARTA_RAC1_PATHWAY		18	0.474973	1.27729	0.119675	0.630571	1	3474	tags=72%, list=40%, signal=120%	75
REACTOME_CELL_CELL_JUNCTION_ORGANIZATION	REACTOME_CELL_CELL_JUNCTION_ORGANIZATION		19	0.462386	1.26387	0.13004	0.63518	1	1835	tags=37%, list=21%, signal=47%	76
REACTOME_NUCLEOTIDE_BINDING_DOMAIN_LEUCINE_RICH_REPEAT_CONTAINING_RECEPTOR_NLR_SIGNALING_PATHWAYS	REACTOME_NUCLEOTIDE_BINDING_DOMAIN_LEUCINE_RICH_REPEAT_CONTAINING_RECEPTOR_NLR_SIGNALING_PATHWAYS		31	0.438698	1.26638	0.0890891	0.637762	1	1152	tags=29%, list=13%, signal=33%	77
KEGG_TOLL_LIKE_RECEPTOR_SIGNALING_PATHWAY	KEGG_TOLL_LIKE_RECEPTOR_SIGNALING_PATHWAY		51	0.416204	1.25461	0.064	0.64405	1	701	tags=22%, list=8%, signal=23%	78
REACTOME_SIGNALING_BY_RHO_GTPASES	REACTOME_SIGNALING_BY_RHO_GTPASES		77	0.401186	1.2551	0.047	0.649519	1	3828	tags=58%, list=44%, signal=103%	79
KEGG_VIRAL_MYOCARDITIS	KEGG_VIRAL_MYOCARDITIS		30	0.43633	1.25621	0.104208	0.651571	1	2975	tags=57%, list=34%, signal=86%	80
REACTOME_NETRIN1_SIGNALING	REACTOME_NETRIN1_SIGNALING		22	0.452008	1.25766	0.144578	0.651965	1	1442	tags=32%, list=17%, signal=38%	81
KEGG_GLYCEROLIPID_METABOLISM	KEGG_GLYCEROLIPID_METABOLISM		34	0.440085	1.25799	0.0771543	0.658245	1	2203	tags=50%, list=25%, signal=67%	82
REACTOME_ACTIVATED_TLR4_SIGNALLING	REACTOME_ACTIVATED_TLR4_SIGNALLING		65	0.403773	1.24854	0.047	0.669393	1	2723	tags=40%, list=31%, signal=58%	83
REACTOME_BMAL1_CLOCK_NPAS2_ACTIVATES_CIRCADIAN_EXPRESSION	REACTOME_BMAL1_CLOCK_NPAS2_ACTIVATES_CIRCADIAN_EXPRESSION		24	0.448427	1.24711	0.121242	0.669723	1	2635	tags=50%, list=30%, signal=71%	84
BIOCARTA_TPO_PATHWAY	BIOCARTA_TPO_PATHWAY		19	0.461723	1.24528	0.150407	0.67176	1	3766	tags=58%, list=43%, signal=102%	85
REACTOME_TRANSMISSION_ACROSS_CHEMICAL_SYNAPSES	REACTOME_TRANSMISSION_ACROSS_CHEMICAL_SYNAPSES		64	0.404174	1.23815	0.067	0.672448	1	1963	tags=33%, list=22%, signal=42%	86
KEGG_P53_SIGNALING_PATHWAY	KEGG_P53_SIGNALING_PATHWAY		45	0.415423	1.23542	0.077	0.672869	1	1876	tags=33%, list=21%, signal=42%	87
BIOCARTA_BCR_PATHWAY	BIOCARTA_BCR_PATHWAY		22	0.44894	1.23349	0.141271	0.675574	1	985	tags=23%, list=11%, signal=26%	88
KEGG_PATHWAYS_IN_CANCER	KEGG_PATHWAYS_IN_CANCER		204	0.376113	1.23856	0.007	0.677691	1	3855	tags=54%, list=44%, signal=95%	89
REACTOME_PLATELET_ACTIVATION_SIGNALING_AND_AGGREGATION	REACTOME_PLATELET_ACTIVATION_SIGNALING_AND_AGGREGATION		115	0.382907	1.23155	0.032	0.678861	1	2774	tags=41%, list=32%, signal=59%	90
BIOCARTA_INSULIN_PATHWAY	BIOCARTA_INSULIN_PATHWAY		17	0.464782	1.24247	0.139369	0.679486	1	3474	tags=47%, list=40%, signal=78%	91
KEGG_APOPTOSIS	KEGG_APOPTOSIS		64	0.398209	1.23028	0.07	0.679628	1	1391	tags=28%, list=16%, signal=33%	92
REACTOME_BRANCHED_CHAIN_AMINO_ACID_CATABOLISM	REACTOME_BRANCHED_CHAIN_AMINO_ACID_CATABOLISM		17	0.460984	1.23554	0.17004	0.679643	1	3722	tags=71%, list=43%, signal=123%	93
BIOCARTA_CTCF_PATHWAY	BIOCARTA_CTCF_PATHWAY		17	0.464613	1.22583	0.169697	0.68193	1	728	tags=29%, list=8%, signal=32%	94
REACTOME_RIG_I_MDA5_MEDIATED_INDUCTION_OF_IFN_ALPHA_BETA_PATHWAYS	REACTOME_RIG_I_MDA5_MEDIATED_INDUCTION_OF_IFN_ALPHA_BETA_PATHWAYS		47	0.404227	1.22713	0.108	0.681963	1	2723	tags=45%, list=31%, signal=65%	95
KEGG_FATTY_ACID_METABOLISM	KEGG_FATTY_ACID_METABOLISM		30	0.429272	1.22844	0.131263	0.682128	1	4024	tags=67%, list=46%, signal=123%	96
BIOCARTA_FAS_PATHWAY	BIOCARTA_FAS_PATHWAY		28	0.434691	1.2387	0.127255	0.684542	1	3544	tags=57%, list=41%, signal=96%	97
REACTOME_G_ALPHA_S_SIGNALLING_EVENTS	REACTOME_G_ALPHA_S_SIGNALLING_EVENTS		22	0.444229	1.23954	0.153226	0.687802	1	1949	tags=41%, list=22%, signal=53%	98
BIOCARTA_HIVNEF_PATHWAY	BIOCARTA_HIVNEF_PATHWAY		48	0.405064	1.2218	0.088	0.697313	1	3544	tags=56%, list=41%, signal=94%	99
BIOCARTA_P38MAPK_PATHWAY	BIOCARTA_P38MAPK_PATHWAY		32	0.42199	1.21515	0.132	0.699769	1	2909	tags=47%, list=33%, signal=70%	100
KEGG_GLYCOLYSIS_GLUCONEOGENESIS	KEGG_GLYCOLYSIS_GLUCONEOGENESIS		36	0.417939	1.22003	0.133267	0.700235	1	3641	tags=56%, list=42%, signal=95%	101
REACTOME_CIRCADIAN_REPRESSION_OF_EXPRESSION_BY_REV_ERBA	REACTOME_CIRCADIAN_REPRESSION_OF_EXPRESSION_BY_REV_ERBA		17	0.456423	1.21368	0.17088	0.701392	1	2635	tags=53%, list=30%, signal=76%	102
BIOCARTA_TFF_PATHWAY	BIOCARTA_TFF_PATHWAY		17	0.451758	1.20895	0.198161	0.701434	1	1800	tags=35%, list=21%, signal=44%	103
KEGG_VALINE_LEUCINE_AND_ISOLEUCINE_DEGRADATION	KEGG_VALINE_LEUCINE_AND_ISOLEUCINE_DEGRADATION		38	0.407764	1.20768	0.128128	0.701785	1	3805	tags=63%, list=44%, signal=111%	104
KEGG_LEUKOCYTE_TRANSENDOTHELIAL_MIGRATION	KEGG_LEUKOCYTE_TRANSENDOTHELIAL_MIGRATION		54	0.395167	1.20642	0.118	0.702321	1	1283	tags=26%, list=15%, signal=30%	105
REACTOME_NRAGE_SIGNALS_DEATH_THROUGH_JNK	REACTOME_NRAGE_SIGNALS_DEATH_THROUGH_JNK		28	0.430825	1.2159	0.140281	0.702426	1	3612	tags=61%, list=41%, signal=103%	106
KEGG_STARCH_AND_SUCROSE_METABOLISM	KEGG_STARCH_AND_SUCROSE_METABOLISM		18	0.445842	1.18624	0.199597	0.703625	1	3087	tags=50%, list=35%, signal=77%	107
REACTOME_PURINE_METABOLISM	REACTOME_PURINE_METABOLISM		27	0.434581	1.21804	0.140281	0.704032	1	3281	tags=56%, list=38%, signal=89%	108
REACTOME_SYNTHESIS_OF_PIPS_AT_THE_PLASMA_MEMBRANE	REACTOME_SYNTHESIS_OF_PIPS_AT_THE_PLASMA_MEMBRANE		25	0.423859	1.20035	0.167339	0.7041	1	3974	tags=64%, list=45%, signal=117%	109
REACTOME_GLYCEROPHOSPHOLIPID_BIOSYNTHESIS	REACTOME_GLYCEROPHOSPHOLIPID_BIOSYNTHESIS		46	0.397153	1.1871	0.144	0.704547	1	2845	tags=48%, list=33%, signal=71%	110
REACTOME_IL_2_SIGNALING	REACTOME_IL_2_SIGNALING		25	0.421752	1.19111	0.182915	0.705921	1	3766	tags=60%, list=43%, signal=105%	111
REACTOME_SIGNALING_BY_GPCR	REACTOME_SIGNALING_BY_GPCR		144	0.370102	1.20342	0.042	0.706018	1	3697	tags=52%, list=42%, signal=89%	112
REACTOME_INNATE_IMMUNE_SYSTEM	REACTOME_INNATE_IMMUNE_SYSTEM		131	0.374151	1.21628	0.029	0.70719	1	2932	tags=40%, list=34%, signal=60%	113
KEGG_FRUCTOSE_AND_MANNOSE_METABOLISM	KEGG_FRUCTOSE_AND_MANNOSE_METABOLISM		28	0.42018	1.20906	0.154618	0.707237	1	3256	tags=46%, list=37%, signal=74%	114
REACTOME_LYSOSOME_VESICLE_BIOGENESIS	REACTOME_LYSOSOME_VESICLE_BIOGENESIS		18	0.449888	1.19177	0.211111	0.70818	1	2376	tags=39%, list=27%, signal=53%	115
REACTOME_GPCR_DOWNSTREAM_SIGNALING	REACTOME_GPCR_DOWNSTREAM_SIGNALING		103	0.374827	1.20073	0.065	0.708264	1	3612	tags=53%, list=41%, signal=90%	116
REACTOME_TAK1_ACTIVATES_NFKB_BY_PHOSPHORYLATION_AND_ACTIVATION_OF_IKKS_COMPLEX	REACTOME_TAK1_ACTIVATES_NFKB_BY_PHOSPHORYLATION_AND_ACTIVATION_OF_IKKS_COMPLEX		17	0.452301	1.19278	0.220305	0.708701	1	1071	tags=29%, list=12%, signal=33%	117
REACTOME_NEURONAL_SYSTEM	REACTOME_NEURONAL_SYSTEM		81	0.379651	1.1893	0.095	0.709679	1	2005	tags=32%, list=23%, signal=41%	118
BIOCARTA_TGFB_PATHWAY	BIOCARTA_TGFB_PATHWAY		16	0.457855	1.18405	0.210419	0.709698	1	1990	tags=38%, list=23%, signal=48%	119
REACTOME_SIGNAL_TRANSDUCTION_BY_L1	REACTOME_SIGNAL_TRANSDUCTION_BY_L1		29	0.411066	1.18718	0.188566	0.709774	1	1987	tags=34%, list=23%, signal=44%	120
REACTOME_CELL_DEATH_SIGNALLING_VIA_NRAGE_NRIF_AND_NADE	REACTOME_CELL_DEATH_SIGNALLING_VIA_NRAGE_NRIF_AND_NADE		38	0.409394	1.20147	0.129	0.710559	1	3612	tags=61%, list=41%, signal=103%	121
BIOCARTA_TNFR2_PATHWAY	BIOCARTA_TNFR2_PATHWAY		15	0.466664	1.20953	0.195097	0.711269	1	335	tags=27%, list=4%, signal=28%	122
BIOCARTA_CHEMICAL_PATHWAY	BIOCARTA_CHEMICAL_PATHWAY		19	0.451001	1.20355	0.197368	0.711672	1	2961	tags=47%, list=34%, signal=71%	123
KEGG_NOD_LIKE_RECEPTOR_SIGNALING_PATHWAY	KEGG_NOD_LIKE_RECEPTOR_SIGNALING_PATHWAY		34	0.414457	1.21059	0.139	0.711942	1	1391	tags=26%, list=16%, signal=31%	124
REACTOME_IL_3_5_AND_GM_CSF_SIGNALING	REACTOME_IL_3_5_AND_GM_CSF_SIGNALING		25	0.417938	1.18764	0.195195	0.712848	1	3804	tags=60%, list=44%, signal=106%	125
KEGG_GLYCEROPHOSPHOLIPID_METABOLISM	KEGG_GLYCEROPHOSPHOLIPID_METABOLISM		45	0.395182	1.19305	0.134	0.713187	1	3300	tags=53%, list=38%, signal=85%	126
KEGG_COLORECTAL_CANCER	KEGG_COLORECTAL_CANCER		50	0.397701	1.19745	0.116	0.713799	1	3708	tags=52%, list=42%, signal=90%	127
KEGG_SPHINGOLIPID_METABOLISM	KEGG_SPHINGOLIPID_METABOLISM		17	0.448048	1.19611	0.199183	0.714959	1	4329	tags=71%, list=50%, signal=140%	128
REACTOME_DEVELOPMENTAL_BIOLOGY	REACTOME_DEVELOPMENTAL_BIOLOGY		235	0.359732	1.19336	0.026	0.717512	1	3010	tags=43%, list=34%, signal=64%	129
KEGG_ARACHIDONIC_ACID_METABOLISM	KEGG_ARACHIDONIC_ACID_METABOLISM		15	0.457088	1.18107	0.227551	0.719571	1	3860	tags=73%, list=44%, signal=131%	130
BIOCARTA_NTHI_PATHWAY	BIOCARTA_NTHI_PATHWAY		19	0.438659	1.17892	0.209677	0.720075	1	2635	tags=47%, list=30%, signal=68%	131
REACTOME_TOLL_RECEPTOR_CASCADES	REACTOME_TOLL_RECEPTOR_CASCADES		77	0.382915	1.19369	0.091	0.721608	1	2723	tags=38%, list=31%, signal=54%	132
KEGG_CHRONIC_MYELOID_LEUKEMIA	KEGG_CHRONIC_MYELOID_LEUKEMIA		63	0.381468	1.17739	0.132	0.723353	1	3835	tags=54%, list=44%, signal=95%	133
BIOCARTA_MITOCHONDRIA_PATHWAY	BIOCARTA_MITOCHONDRIA_PATHWAY		17	0.439827	1.17919	0.229124	0.724213	1	3984	tags=65%, list=46%, signal=119%	134
REACTOME_POST_TRANSLATIONAL_PROTEIN_MODIFICATION	REACTOME_POST_TRANSLATIONAL_PROTEIN_MODIFICATION		104	0.367218	1.17247	0.085	0.738281	1	3062	tags=44%, list=35%, signal=67%	135
REACTOME_SULFUR_AMINO_ACID_METABOLISM	REACTOME_SULFUR_AMINO_ACID_METABOLISM		18	0.441881	1.17327	0.235714	0.739491	1	3532	tags=61%, list=40%, signal=102%	136
REACTOME_MYD88_MAL_CASCADE_INITIATED_ON_PLASMA_MEMBRANE	REACTOME_MYD88_MAL_CASCADE_INITIATED_ON_PLASMA_MEMBRANE		56	0.383453	1.17009	0.149	0.745655	1	2552	tags=36%, list=29%, signal=50%	137
KEGG_RENAL_CELL_CARCINOMA	KEGG_RENAL_CELL_CARCINOMA		55	0.381445	1.16856	0.142	0.748343	1	3587	tags=49%, list=41%, signal=83%	138
KEGG_FC_GAMMA_R_MEDIATED_PHAGOCYTOSIS	KEGG_FC_GAMMA_R_MEDIATED_PHAGOCYTOSIS		67	0.374647	1.16735	0.142	0.74938	1	2687	tags=40%, list=31%, signal=58%	139
BIOCARTA_KERATINOCYTE_PATHWAY	BIOCARTA_KERATINOCYTE_PATHWAY		33	0.401155	1.16531	0.208	0.754374	1	2663	tags=42%, list=30%, signal=61%	140
KEGG_TYPE_II_DIABETES_MELLITUS	KEGG_TYPE_II_DIABETES_MELLITUS		22	0.422809	1.16279	0.223684	0.762224	1	4424	tags=68%, list=51%, signal=138%	141
KEGG_VASCULAR_SMOOTH_MUSCLE_CONTRACTION	KEGG_VASCULAR_SMOOTH_MUSCLE_CONTRACTION		48	0.383559	1.1615	0.177	0.76381	1	2774	tags=40%, list=32%, signal=58%	142
REACTOME_INTERFERON_SIGNALING	REACTOME_INTERFERON_SIGNALING		99	0.362243	1.15348	0.108	0.775153	1	2994	tags=40%, list=34%, signal=61%	143
REACTOME_CYTOKINE_SIGNALING_IN_IMMUNE_SYSTEM	REACTOME_CYTOKINE_SIGNALING_IN_IMMUNE_SYSTEM		168	0.351324	1.1535	0.074	0.780268	1	3835	tags=49%, list=44%, signal=86%	144
KEGG_VEGF_SIGNALING_PATHWAY	KEGG_VEGF_SIGNALING_PATHWAY		45	0.384958	1.1514	0.202	0.781465	1	3474	tags=49%, list=40%, signal=81%	145
REACTOME_GASTRIN_CREB_SIGNALLING_PATHWAY_VIA_PKC_AND_MAPK	REACTOME_GASTRIN_CREB_SIGNALLING_PATHWAY_VIA_PKC_AND_MAPK		58	0.377372	1.15377	0.16	0.784296	1	4622	tags=69%, list=53%, signal=145%	146
REACTOME_G_ALPHA_Q_SIGNALLING_EVENTS	REACTOME_G_ALPHA_Q_SIGNALLING_EVENTS		40	0.3888	1.15399	0.204	0.788472	1	4622	tags=78%, list=53%, signal=164%	147
KEGG_ALZHEIMERS_DISEASE	KEGG_ALZHEIMERS_DISEASE		100	0.360887	1.14874	0.112	0.790741	1	2997	tags=44%, list=34%, signal=66%	148
BIOCARTA_FMLP_PATHWAY	BIOCARTA_FMLP_PATHWAY		25	0.409631	1.15451	0.230847	0.790953	1	2552	tags=40%, list=29%, signal=56%	149
KEGG_ALDOSTERONE_REGULATED_SODIUM_REABSORPTION	KEGG_ALDOSTERONE_REGULATED_SODIUM_REABSORPTION		23	0.417059	1.15519	0.222892	0.793029	1	3474	tags=57%, list=40%, signal=94%	150
KEGG_MAPK_SIGNALING_PATHWAY	KEGG_MAPK_SIGNALING_PATHWAY		140	0.351579	1.14724	0.085	0.793946	1	3888	tags=51%, list=44%, signal=90%	151
REACTOME_RORA_ACTIVATES_CIRCADIAN_EXPRESSION	REACTOME_RORA_ACTIVATES_CIRCADIAN_EXPRESSION		19	0.419804	1.14494	0.26572	0.79585	1	4746	tags=79%, list=54%, signal=172%	152
REACTOME_G_ALPHA1213_SIGNALLING_EVENTS	REACTOME_G_ALPHA1213_SIGNALLING_EVENTS		46	0.378721	1.14549	0.208	0.798	1	3697	tags=54%, list=42%, signal=94%	153
KEGG_PURINE_METABOLISM	KEGG_PURINE_METABOLISM		95	0.362043	1.14288	0.125	0.801666	1	3418	tags=47%, list=39%, signal=77%	154
REACTOME_CELL_CELL_COMMUNICATION	REACTOME_CELL_CELL_COMMUNICATION		60	0.371153	1.14092	0.192	0.80701	1	1835	tags=32%, list=21%, signal=40%	155
KEGG_AXON_GUIDANCE	KEGG_AXON_GUIDANCE		82	0.36126	1.13775	0.174	0.809048	1	3378	tags=48%, list=39%, signal=77%	156
REACTOME_O_LINKED_GLYCOSYLATION_OF_MUCINS	REACTOME_O_LINKED_GLYCOSYLATION_OF_MUCINS		15	0.431803	1.13673	0.270492	0.809475	1	2889	tags=53%, list=33%, signal=80%	157
REACTOME_CLASS_B_2_SECRETIN_FAMILY_RECEPTORS	REACTOME_CLASS_B_2_SECRETIN_FAMILY_RECEPTORS		17	0.432724	1.13934	0.263479	0.81039	1	4151	tags=76%, list=47%, signal=145%	158
KEGG_PRION_DISEASES	KEGG_PRION_DISEASES		20	0.420749	1.13804	0.26849	0.812569	1	3804	tags=50%, list=44%, signal=88%	159
REACTOME_TRAF6_MEDIATED_INDUCTION_OF_NFKB_AND_MAP_KINASES_UPON_TLR7_8_OR_9_ACTIVATION	REACTOME_TRAF6_MEDIATED_INDUCTION_OF_NFKB_AND_MAP_KINASES_UPON_TLR7_8_OR_9_ACTIVATION		55	0.371564	1.13421	0.214	0.817828	1	2552	tags=35%, list=29%, signal=48%	160
REACTOME_METABOLISM_OF_CARBOHYDRATES	REACTOME_METABOLISM_OF_CARBOHYDRATES		141	0.346646	1.13184	0.128	0.820677	1	3256	tags=40%, list=37%, signal=63%	161
KEGG_FC_EPSILON_RI_SIGNALING_PATHWAY	KEGG_FC_EPSILON_RI_SIGNALING_PATHWAY		44	0.379322	1.13252	0.22022	0.821897	1	3474	tags=48%, list=40%, signal=79%	162
BIOCARTA_IGF1_PATHWAY	BIOCARTA_IGF1_PATHWAY		17	0.422896	1.13003	0.282077	0.825881	1	3474	tags=47%, list=40%, signal=78%	163
BIOCARTA_IL6_PATHWAY	BIOCARTA_IL6_PATHWAY		16	0.432193	1.12789	0.284254	0.833172	1	2700	tags=38%, list=31%, signal=54%	164
KEGG_NOTCH_SIGNALING_PATHWAY	KEGG_NOTCH_SIGNALING_PATHWAY		28	0.390859	1.12187	0.264529	0.836383	1	3819	tags=54%, list=44%, signal=95%	165
REACTOME_PLATELET_AGGREGATION_PLUG_FORMATION	REACTOME_PLATELET_AGGREGATION_PLUG_FORMATION		20	0.415831	1.12437	0.293051	0.837845	1	1283	tags=25%, list=15%, signal=29%	166
BIOCARTA_AT1R_PATHWAY	BIOCARTA_AT1R_PATHWAY		23	0.407093	1.12228	0.282565	0.838971	1	1987	tags=30%, list=23%, signal=39%	167
REACTOME_BIOLOGICAL_OXIDATIONS	REACTOME_BIOLOGICAL_OXIDATIONS		38	0.382202	1.12319	0.25025	0.839047	1	406	tags=18%, list=5%, signal=19%	168
BIOCARTA_GH_PATHWAY	BIOCARTA_GH_PATHWAY		18	0.418874	1.12494	0.290946	0.83957	1	3766	tags=50%, list=43%, signal=88%	169
REACTOME_NOD1_2_SIGNALING_PATHWAY	REACTOME_NOD1_2_SIGNALING_PATHWAY		23	0.407259	1.12526	0.26506	0.84297	1	1152	tags=26%, list=13%, signal=30%	170
REACTOME_FACTORS_INVOLVED_IN_MEGAKARYOCYTE_DEVELOPMENT_AND_PLATELET_PRODUCTION	REACTOME_FACTORS_INVOLVED_IN_MEGAKARYOCYTE_DEVELOPMENT_AND_PLATELET_PRODUCTION		78	0.352031	1.1073	0.224	0.843331	1	2755	tags=37%, list=32%, signal=54%	171
REACTOME_SIGNALING_BY_PDGF	REACTOME_SIGNALING_BY_PDGF		85	0.346456	1.09933	0.226	0.8442	1	1029	tags=21%, list=12%, signal=24%	172
REACTOME_BIOSYNTHESIS_OF_THE_N_GLYCAN_PRECURSOR_DOLICHOL_LIPID_LINKED_OLIGOSACCHARIDE_LLO_AND_TRANSFER_TO_A_NASCENT_PROTEIN	REACTOME_BIOSYNTHESIS_OF_THE_N_GLYCAN_PRECURSOR_DOLICHOL_LIPID_LINKED_OLIGOSACCHARIDE_LLO_AND_TRANSFER_TO_A_NASCENT_PROTEIN		20	0.402147	1.10528	0.314141	0.844368	1	3009	tags=40%, list=34%, signal=61%	173
KEGG_SNARE_INTERACTIONS_IN_VESICULAR_TRANSPORT	KEGG_SNARE_INTERACTIONS_IN_VESICULAR_TRANSPORT		34	0.380428	1.10965	0.281563	0.844392	1	4171	tags=59%, list=48%, signal=112%	174
REACTOME_SPHINGOLIPID_METABOLISM	REACTOME_SPHINGOLIPID_METABOLISM		34	0.382017	1.10433	0.288288	0.844862	1	4403	tags=65%, list=50%, signal=130%	175
KEGG_TYROSINE_METABOLISM	KEGG_TYROSINE_METABOLISM		15	0.419222	1.09989	0.340143	0.845599	1	2529	tags=40%, list=29%, signal=56%
BIOCARTA_EGF_PATHWAY	BIOCARTA_EGF_PATHWAY		25	0.393011	1.10766	0.303734	0.845905	1	3766	tags=48%, list=43%, signal=84%
REACTOME_PLATELET_HOMEOSTASIS	REACTOME_PLATELET_HOMEOSTASIS		31	0.387241	1.1058	0.318637	0.846214	1	2891	tags=48%, list=33%, signal=72%
REACTOME_SIGNALING_BY_TGF_BETA_RECEPTOR_COMPLEX	REACTOME_SIGNALING_BY_TGF_BETA_RECEPTOR_COMPLEX		47	0.365015	1.10316	0.284	0.846383	1	2382	tags=32%, list=27%, signal=44%
KEGG_PPAR_SIGNALING_PATHWAY	KEGG_PPAR_SIGNALING_PATHWAY		34	0.381836	1.10844	0.289289	0.846384	1	4190	tags=71%, list=48%, signal=135%
KEGG_NEUROTROPHIN_SIGNALING_PATHWAY	KEGG_NEUROTROPHIN_SIGNALING_PATHWAY		92	0.352886	1.11553	0.193	0.84641	1	3835	tags=51%, list=44%, signal=90%
REACTOME_PRE_NOTCH_EXPRESSION_AND_PROCESSING	REACTOME_PRE_NOTCH_EXPRESSION_AND_PROCESSING		27	0.391644	1.11908	0.285	0.846665	1	2733	tags=44%, list=31%, signal=64%
REACTOME_P75_NTR_RECEPTOR_MEDIATED_SIGNALLING	REACTOME_P75_NTR_RECEPTOR_MEDIATED_SIGNALLING		53	0.36455	1.10047	0.274	0.847035	1	3835	tags=55%, list=44%, signal=97%
KEGG_MELANOMA	KEGG_MELANOMA		37	0.379866	1.11002	0.285	0.847217	1	3739	tags=57%, list=43%, signal=99%
REACTOME_GLUCOSE_METABOLISM	REACTOME_GLUCOSE_METABOLISM		44	0.365032	1.10086	0.282	0.849578	1	3447	tags=43%, list=39%, signal=71%
BIOCARTA_GSK3_PATHWAY	BIOCARTA_GSK3_PATHWAY		20	0.408432	1.11406	0.330979	0.84976	1	1391	tags=25%, list=16%, signal=30%
BIOCARTA_ECM_PATHWAY	BIOCARTA_ECM_PATHWAY		22	0.399582	1.11126	0.309164	0.849898	1	4992	tags=77%, list=57%, signal=180%
REACTOME_METABOLISM_OF_LIPIDS_AND_LIPOPROTEINS	REACTOME_METABOLISM_OF_LIPIDS_AND_LIPOPROTEINS		280	0.329682	1.10146	0.12	0.850845	1	4153	tags=54%, list=48%, signal=100%
KEGG_NON_SMALL_CELL_LUNG_CANCER	KEGG_NON_SMALL_CELL_LUNG_CANCER		43	0.372544	1.11021	0.273	0.850882	1	3706	tags=53%, list=42%, signal=92%
KEGG_B_CELL_RECEPTOR_SIGNALING_PATHWAY	KEGG_B_CELL_RECEPTOR_SIGNALING_PATHWAY		49	0.368489	1.11553	0.257	0.851268	1	3474	tags=49%, list=40%, signal=81%
REACTOME_SEMAPHORIN_INTERACTIONS	REACTOME_SEMAPHORIN_INTERACTIONS		47	0.368411	1.11282	0.243	0.851481	1	3378	tags=51%, list=39%, signal=83%
REACTOME_SIGNALING_BY_NOTCH1	REACTOME_SIGNALING_BY_NOTCH1		45	0.363175	1.097	0.281	0.852353	1	3819	tags=56%, list=44%, signal=98%
REACTOME_ANTIGEN_ACTIVATES_B_CELL_RECEPTOR_LEADING_TO_GENERATION_OF_SECOND_MESSENGERS	REACTOME_ANTIGEN_ACTIVATES_B_CELL_RECEPTOR_LEADING_TO_GENERATION_OF_SECOND_MESSENGERS		18	0.413013	1.11132	0.309476	0.854389	1	1620	tags=28%, list=19%, signal=34%
BIOCARTA_TCR_PATHWAY	BIOCARTA_TCR_PATHWAY		29	0.391741	1.11678	0.272818	0.854399	1	2615	tags=34%, list=30%, signal=49%
REACTOME_TRAF6_MEDIATED_IRF7_ACTIVATION	REACTOME_TRAF6_MEDIATED_IRF7_ACTIVATION		15	0.430243	1.11573	0.317526	0.855021	1	2723	tags=53%, list=31%, signal=77%
REACTOME_CIRCADIAN_CLOCK	REACTOME_CIRCADIAN_CLOCK		34	0.375711	1.09246	0.321	0.862738	1	2635	tags=44%, list=30%, signal=63%
BIOCARTA_NDKDYNAMIN_PATHWAY	BIOCARTA_NDKDYNAMIN_PATHWAY		15	0.417016	1.09161	0.338462	0.863292	1	1421	tags=33%, list=16%, signal=40%
KEGG_AMINO_SUGAR_AND_NUCLEOTIDE_SUGAR_METABOLISM	KEGG_AMINO_SUGAR_AND_NUCLEOTIDE_SUGAR_METABOLISM		38	0.367145	1.09046	0.306613	0.864922	1	1584	tags=29%, list=18%, signal=35%
REACTOME_BOTULINUM_NEUROTOXICITY	REACTOME_BOTULINUM_NEUROTOXICITY		15	0.427392	1.09361	0.351184	0.865512	1	3246	tags=53%, list=37%, signal=85%
KEGG_PEROXISOME	KEGG_PEROXISOME		55	0.356309	1.0927	0.293	0.865856	1	4024	tags=58%, list=46%, signal=107%
REACTOME_G_ALPHA_Z_SIGNALLING_EVENTS	REACTOME_G_ALPHA_Z_SIGNALLING_EVENTS		21	0.392103	1.0873	0.344411	0.876474	1	4208	tags=62%, list=48%, signal=119%
BIOCARTA_IL2RB_PATHWAY	BIOCARTA_IL2RB_PATHWAY		26	0.38193	1.08447	0.338693	0.886703	1	1010	tags=27%, list=12%, signal=30%
KEGG_ENDOCYTOSIS	KEGG_ENDOCYTOSIS		126	0.33488	1.08335	0.249	0.888165	1	3140	tags=40%, list=36%, signal=62%
REACTOME_RESPIRATORY_ELECTRON_TRANSPORT	REACTOME_RESPIRATORY_ELECTRON_TRANSPORT		46	0.359003	1.08144	0.343	0.889476	1	2895	tags=39%, list=33%, signal=58%
KEGG_REGULATION_OF_ACTIN_CYTOSKELETON	KEGG_REGULATION_OF_ACTIN_CYTOSKELETON		130	0.332261	1.08222	0.235	0.889891	1	3739	tags=49%, list=43%, signal=85%
REACTOME_METABOLISM_OF_VITAMINS_AND_COFACTORS	REACTOME_METABOLISM_OF_VITAMINS_AND_COFACTORS		38	0.369933	1.07988	0.325	0.892978	1	3674	tags=55%, list=42%, signal=95%
KEGG_MELANOGENESIS	KEGG_MELANOGENESIS		43	0.360406	1.07737	0.326326	0.893098	1	4424	tags=60%, list=51%, signal=122%
BIOCARTA_MET_PATHWAY	BIOCARTA_MET_PATHWAY		32	0.370201	1.07887	0.352705	0.893795	1	3587	tags=47%, list=41%, signal=79%
REACTOME_TRIGLYCERIDE_BIOSYNTHESIS	REACTOME_TRIGLYCERIDE_BIOSYNTHESIS		27	0.380537	1.07796	0.357143	0.894278	1	3510	tags=56%, list=40%, signal=93%
REACTOME_SPHINGOLIPID_DE_NOVO_BIOSYNTHESIS	REACTOME_SPHINGOLIPID_DE_NOVO_BIOSYNTHESIS		17	0.409192	1.07322	0.368315	0.897036	1	4403	tags=76%, list=50%, signal=154%
REACTOME_MYOGENESIS	REACTOME_MYOGENESIS		17	0.398728	1.07135	0.382892	0.898127	1	1960	tags=29%, list=22%, signal=38%
REACTOME_NFKB_AND_MAP_KINASES_ACTIVATION_MEDIATED_BY_TLR4_SIGNALING_REPERTOIRE	REACTOME_NFKB_AND_MAP_KINASES_ACTIVATION_MEDIATED_BY_TLR4_SIGNALING_REPERTOIRE		53	0.353556	1.07348	0.325	0.900012	1	2428	tags=32%, list=28%, signal=44%
REACTOME_TRIF_MEDIATED_TLR3_SIGNALING	REACTOME_TRIF_MEDIATED_TLR3_SIGNALING		56	0.352735	1.07435	0.315	0.900104	1	2896	tags=38%, list=33%, signal=56%
REACTOME_SIGNALING_BY_NOTCH	REACTOME_SIGNALING_BY_NOTCH		64	0.351441	1.07152	0.296	0.90148	1	2733	tags=41%, list=31%, signal=59%
KEGG_LYSOSOME	KEGG_LYSOSOME		84	0.339953	1.07488	0.287	0.901533	1	4075	tags=54%, list=47%, signal=99%
REACTOME_DARPP_32_EVENTS	REACTOME_DARPP_32_EVENTS		18	0.400126	1.06766	0.385163	0.912519	1	1949	tags=28%, list=22%, signal=36%
REACTOME_NUCLEAR_SIGNALING_BY_ERBB4	REACTOME_NUCLEAR_SIGNALING_BY_ERBB4		16	0.407959	1.06528	0.373469	0.920096	1	3766	tags=63%, list=43%, signal=110%
BIOCARTA_MCALPAIN_PATHWAY	BIOCARTA_MCALPAIN_PATHWAY		18	0.397005	1.06328	0.386802	0.922442	1	2798	tags=39%, list=32%, signal=57%
REACTOME_APOPTOTIC_EXECUTION_PHASE	REACTOME_APOPTOTIC_EXECUTION_PHASE		40	0.358338	1.06155	0.361361	0.922753	1	2961	tags=40%, list=34%, signal=60%
KEGG_HUNTINGTONS_DISEASE	KEGG_HUNTINGTONS_DISEASE		112	0.332143	1.06211	0.316	0.92407	1	2792	tags=37%, list=32%, signal=53%
REACTOME_OPIOID_SIGNALLING	REACTOME_OPIOID_SIGNALLING		43	0.35741	1.06355	0.349	0.924994	1	1949	tags=30%, list=22%, signal=39%
KEGG_CALCIUM_SIGNALING_PATHWAY	KEGG_CALCIUM_SIGNALING_PATHWAY		47	0.35095	1.0601	0.356	0.925682	1	4236	tags=55%, list=48%, signal=107%
REACTOME_RNA_POL_III_TRANSCRIPTION_INITIATION_FROM_TYPE_3_PROMOTER	REACTOME_RNA_POL_III_TRANSCRIPTION_INITIATION_FROM_TYPE_3_PROMOTER		20	0.391638	1.05809	0.404642	0.931272	1	4108	tags=65%, list=47%, signal=122%
KEGG_T_CELL_RECEPTOR_SIGNALING_PATHWAY	KEGG_T_CELL_RECEPTOR_SIGNALING_PATHWAY		65	0.341799	1.05587	0.373	0.934249	1	1391	tags=25%, list=16%, signal=29%
KEGG_ENDOMETRIAL_CANCER	KEGG_ENDOMETRIAL_CANCER		42	0.355148	1.05653	0.367	0.935004	1	3708	tags=50%, list=42%, signal=86%
REACTOME_GENERIC_TRANSCRIPTION_PATHWAY	REACTOME_GENERIC_TRANSCRIPTION_PATHWAY		116	0.326631	1.04929	0.341	0.935195	1	3095	tags=41%, list=35%, signal=62%
REACTOME_METABOLISM_OF_AMINO_ACIDS_AND_DERIVATIVES	REACTOME_METABOLISM_OF_AMINO_ACIDS_AND_DERIVATIVES		121	0.324465	1.04833	0.344	0.935824	1	1088	tags=19%, list=12%, signal=21%
BIOCARTA_PDGF_PATHWAY	BIOCARTA_PDGF_PATHWAY		26	0.379098	1.0547	0.393788	0.936187	1	3983	tags=50%, list=46%, signal=92%
REACTOME_EGFR_DOWNREGULATION	REACTOME_EGFR_DOWNREGULATION		21	0.380002	1.04942	0.395161	0.938556	1	2879	tags=38%, list=33%, signal=57%
REACTOME_PHOSPHOLIPID_METABOLISM	REACTOME_PHOSPHOLIPID_METABOLISM		116	0.325324	1.05047	0.34	0.94118	1	3197	tags=43%, list=37%, signal=67%
BIOCARTA_HDAC_PATHWAY	BIOCARTA_HDAC_PATHWAY		22	0.373811	1.04964	0.403827	0.941501	1	3474	tags=45%, list=40%, signal=75%
REACTOME_SIGNALING_BY_ROBO_RECEPTOR	REACTOME_SIGNALING_BY_ROBO_RECEPTOR		24	0.379	1.05283	0.412237	0.941674	1	2893	tags=42%, list=33%, signal=62%
REACTOME_REGULATION_OF_INSULIN_SECRETION	REACTOME_REGULATION_OF_INSULIN_SECRETION		45	0.348923	1.05058	0.381	0.94464	1	2221	tags=31%, list=25%, signal=41%
KEGG_ANTIGEN_PROCESSING_AND_PRESENTATION	KEGG_ANTIGEN_PROCESSING_AND_PRESENTATION		31	0.365433	1.05106	0.404404	0.946308	1	2998	tags=39%, list=34%, signal=59%
REACTOME_PPARA_ACTIVATES_GENE_EXPRESSION	REACTOME_PPARA_ACTIVATES_GENE_EXPRESSION		70	0.337488	1.04447	0.381	0.946748	1	4402	tags=60%, list=50%, signal=120%
REACTOME_ASPARAGINE_N_LINKED_GLYCOSYLATION	REACTOME_ASPARAGINE_N_LINKED_GLYCOSYLATION		60	0.336667	1.04366	0.382	0.946773	1	3009	tags=40%, list=34%, signal=61%
BIOCARTA_PAR1_PATHWAY	BIOCARTA_PAR1_PATHWAY		24	0.37404	1.04448	0.413897	0.950727	1	873	tags=21%, list=10%, signal=23%
KEGG_GLIOMA	KEGG_GLIOMA		44	0.347565	1.03955	0.416	0.962722	1	3706	tags=48%, list=42%, signal=82%
KEGG_BIOSYNTHESIS_OF_UNSATURATED_FATTY_ACIDS	KEGG_BIOSYNTHESIS_OF_UNSATURATED_FATTY_ACIDS		15	0.400196	1.02895	0.44501	0.974142	1	4024	tags=67%, list=46%, signal=123%
REACTOME_RNA_POL_III_TRANSCRIPTION_TERMINATION	REACTOME_RNA_POL_III_TRANSCRIPTION_TERMINATION		15	0.402371	1.02912	0.452577	0.97726	1	3022	tags=53%, list=35%, signal=81%
REACTOME_SIGNALING_BY_SCF_KIT	REACTOME_SIGNALING_BY_SCF_KIT		57	0.334657	1.02983	0.411	0.977634	1	3804	tags=53%, list=44%, signal=93%
BIOCARTA_PPARA_PATHWAY	BIOCARTA_PPARA_PATHWAY		39	0.34703	1.02729	0.44	0.977936	1	4818	tags=64%, list=55%, signal=142%
KEGG_ACUTE_MYELOID_LEUKEMIA	KEGG_ACUTE_MYELOID_LEUKEMIA		46	0.343297	1.03002	0.432	0.980769	1	3835	tags=50%, list=44%, signal=89%
REACTOME_GROWTH_HORMONE_RECEPTOR_SIGNALING	REACTOME_GROWTH_HORMONE_RECEPTOR_SIGNALING		15	0.395421	1.03481	0.446502	0.981955	1	4424	tags=67%, list=51%, signal=135%
BIOCARTA_ATM_PATHWAY	BIOCARTA_ATM_PATHWAY		18	0.389643	1.03011	0.439796	0.98445	1	2872	tags=44%, list=33%, signal=66%
KEGG_LONG_TERM_DEPRESSION	KEGG_LONG_TERM_DEPRESSION		32	0.350813	1.02489	0.443443	0.985975	1	3472	tags=47%, list=40%, signal=77%
REACTOME_SYNTHESIS_OF_PA	REACTOME_SYNTHESIS_OF_PA		17	0.391277	1.03057	0.444557	0.986323	1	2845	tags=47%, list=33%, signal=70%
REACTOME_INTRINSIC_PATHWAY_FOR_APOPTOSIS	REACTOME_INTRINSIC_PATHWAY_FOR_APOPTOSIS		23	0.369982	1.03114	0.436492	0.987751	1	1209	tags=26%, list=14%, signal=30%
REACTOME_FATTY_ACID_TRIACYLGLYCEROL_AND_KETONE_BODY_METABOLISM	REACTOME_FATTY_ACID_TRIACYLGLYCEROL_AND_KETONE_BODY_METABOLISM		117	0.319071	1.03137	0.403	0.990871	1	3768	tags=49%, list=43%, signal=84%
REACTOME_PRE_NOTCH_TRANSCRIPTION_AND_TRANSLATION	REACTOME_PRE_NOTCH_TRANSCRIPTION_AND_TRANSLATION		18	0.382108	1.03183	0.436548	0.992666	1	2733	tags=44%, list=31%, signal=65%
REACTOME_MAP_KINASE_ACTIVATION_IN_TLR_CASCADE	REACTOME_MAP_KINASE_ACTIVATION_IN_TLR_CASCADE		40	0.341559	1.01586	0.455	1	1	2428	tags=30%, list=28%, signal=41%
REACTOME_METABOLISM_OF_NUCLEOTIDES	REACTOME_METABOLISM_OF_NUCLEOTIDES		53	0.336955	1.02059	0.455	1	1	3701	tags=47%, list=42%, signal=81%
REACTOME_DIABETES_PATHWAYS	REACTOME_DIABETES_PATHWAYS		95	0.319218	1.01064	0.458	1	1	3527	tags=44%, list=40%, signal=73%
REACTOME_RESPIRATORY_ELECTRON_TRANSPORT_ATP_SYNTHESIS_BY_CHEMIOSMOTIC_COUPLING_AND_HEAT_PRODUCTION_BY_UNCOUPLING_PROTEINS_	REACTOME_RESPIRATORY_ELECTRON_TRANSPORT_ATP_SYNTHESIS_BY_CHEMIOSMOTIC_COUPLING_AND_HEAT_PRODUCTION_BY_UNCOUPLING_PROTEINS_		57	0.329468	1.00694	0.464	1	1	2997	tags=37%, list=34%, signal=56%
REACTOME_SIGNALING_BY_FGFR1_FUSION_MUTANTS	REACTOME_SIGNALING_BY_FGFR1_FUSION_MUTANTS		18	0.377506	1.01326	0.465447	1	1	3766	tags=56%, list=43%, signal=97%
BIOCARTA_NFKB_PATHWAY	BIOCARTA_NFKB_PATHWAY		18	0.381387	1.01344	0.466395	1	1	2552	tags=39%, list=29%, signal=55%
KEGG_PROPANOATE_METABOLISM	KEGG_PROPANOATE_METABOLISM		25	0.355899	1.01335	0.467871	1	1	3805	tags=60%, list=44%, signal=106%
REACTOME_ENDOSOMAL_SORTING_COMPLEX_REQUIRED_FOR_TRANSPORT_ESCRT	REACTOME_ENDOSOMAL_SORTING_COMPLEX_REQUIRED_FOR_TRANSPORT_ESCRT		22	0.370214	1.01727	0.468278	1	1	4308	tags=50%, list=49%, signal=98%
KEGG_CHEMOKINE_SIGNALING_PATHWAY	KEGG_CHEMOKINE_SIGNALING_PATHWAY		81	0.317518	1.00753	0.472	1	1	4722	tags=60%, list=54%, signal=130%
REACTOME_SMAD2_SMAD3_SMAD4_HETEROTRIMER_REGULATES_TRANSCRIPTION	REACTOME_SMAD2_SMAD3_SMAD4_HETEROTRIMER_REGULATES_TRANSCRIPTION		19	0.370937	1.00386	0.477341	1	1	869	tags=21%, list=10%, signal=23%
REACTOME_SIGNALING_BY_FGFR_MUTANTS	REACTOME_SIGNALING_BY_FGFR_MUTANTS		24	0.361875	1.01344	0.48494	1	1	3766	tags=54%, list=43%, signal=95%
KEGG_GAP_JUNCTION	KEGG_GAP_JUNCTION		44	0.337315	1.00388	0.485	1	1	4605	tags=59%, list=53%, signal=124%
BIOCARTA_PTEN_PATHWAY	BIOCARTA_PTEN_PATHWAY		17	0.378106	0.999306	0.485714	1	1	1283	tags=24%, list=15%, signal=28%
REACTOME_SIGNALING_BY_FGFR1_MUTANTS	REACTOME_SIGNALING_BY_FGFR1_MUTANTS		20	0.370041	1.00742	0.485859	1	1	3766	tags=55%, list=43%, signal=96%
REACTOME_POST_TRANSLATIONAL_MODIFICATION_SYNTHESIS_OF_GPI_ANCHORED_PROTEINS	REACTOME_POST_TRANSLATIONAL_MODIFICATION_SYNTHESIS_OF_GPI_ANCHORED_PROTEINS		19	0.367523	0.999139	0.490909	1	1	2739	tags=37%, list=31%, signal=54%
BIOCARTA_ALK_PATHWAY	BIOCARTA_ALK_PATHWAY		20	0.368704	0.995713	0.493952	1	1	3153	tags=40%, list=36%, signal=62%
KEGG_RNA_POLYMERASE	KEGG_RNA_POLYMERASE		22	0.361799	0.997308	0.496475	1	1	3695	tags=55%, list=42%, signal=94%
BIOCARTA_STRESS_PATHWAY	BIOCARTA_STRESS_PATHWAY		22	0.358534	0.999407	0.499497	1	1	5120	tags=77%, list=59%, signal=186%
KEGG_DRUG_METABOLISM_OTHER_ENZYMES	KEGG_DRUG_METABOLISM_OTHER_ENZYMES		17	0.371543	0.992786	0.504049	1	1	1408	tags=24%, list=16%, signal=28%
KEGG_PHOSPHATIDYLINOSITOL_SIGNALING_SYSTEM	KEGG_PHOSPHATIDYLINOSITOL_SIGNALING_SYSTEM		54	0.326383	0.997145	0.507	1	1	3781	tags=48%, list=43%, signal=84%
REACTOME_PLC_BETA_MEDIATED_EVENTS	REACTOME_PLC_BETA_MEDIATED_EVENTS		24	0.351463	0.989346	0.514085	1	1	1679	tags=25%, list=19%, signal=31%
BIOCARTA_PYK2_PATHWAY	BIOCARTA_PYK2_PATHWAY		22	0.354407	0.979023	0.527328	1	1	2552	tags=32%, list=29%, signal=45%
KEGG_PROSTATE_CANCER	KEGG_PROSTATE_CANCER		65	0.311697	0.978243	0.528	1	1	4301	tags=54%, list=49%, signal=105%
REACTOME_ANTIGEN_PRESENTATION_FOLDING_ASSEMBLY_AND_PEPTIDE_LOADING_OF_CLASS_I_MHC	REACTOME_ANTIGEN_PRESENTATION_FOLDING_ASSEMBLY_AND_PEPTIDE_LOADING_OF_CLASS_I_MHC		19	0.357448	0.970533	0.532389	1	1	3353	tags=47%, list=38%, signal=77%
KEGG_SYSTEMIC_LUPUS_ERYTHEMATOSUS	KEGG_SYSTEMIC_LUPUS_ERYTHEMATOSUS		27	0.34423	0.981596	0.534137	1	1	3728	tags=48%, list=43%, signal=84%
KEGG_RIG_I_LIKE_RECEPTOR_SIGNALING_PATHWAY	KEGG_RIG_I_LIKE_RECEPTOR_SIGNALING_PATHWAY		42	0.328521	0.981924	0.541542	1	1	4719	tags=67%, list=54%, signal=144%
REACTOME_SEMA4D_IN_SEMAPHORIN_SIGNALING	REACTOME_SEMA4D_IN_SEMAPHORIN_SIGNALING		21	0.355874	0.976985	0.541793	1	1	4864	tags=71%, list=56%, signal=161%
BIOCARTA_MAPK_PATHWAY	BIOCARTA_MAPK_PATHWAY		67	0.316586	0.978805	0.546	1	1	2909	tags=36%, list=33%, signal=53%
REACTOME_TRANSCRIPTIONAL_ACTIVITY_OF_SMAD2_SMAD3_SMAD4_HETEROTRIMER	REACTOME_TRANSCRIPTIONAL_ACTIVITY_OF_SMAD2_SMAD3_SMAD4_HETEROTRIMER		28	0.339809	0.96804	0.547643	1	1	869	tags=18%, list=10%, signal=20%
KEGG_THYROID_CANCER	KEGG_THYROID_CANCER		20	0.357903	0.973476	0.549849	1	1	3649	tags=50%, list=42%, signal=86%
KEGG_PYRIMIDINE_METABOLISM	KEGG_PYRIMIDINE_METABOLISM		72	0.313112	0.980622	0.55	1	1	3933	tags=47%, list=45%, signal=85%
KEGG_N_GLYCAN_BIOSYNTHESIS	KEGG_N_GLYCAN_BIOSYNTHESIS		32	0.334209	0.965379	0.551102	1	1	2493	tags=38%, list=29%, signal=52%
REACTOME_NUCLEAR_EVENTS_KINASE_AND_TRANSCRIPTION_FACTOR_ACTIVATION	REACTOME_NUCLEAR_EVENTS_KINASE_AND_TRANSCRIPTION_FACTOR_ACTIVATION		19	0.357136	0.961467	0.554995	1	1	5031	tags=68%, list=58%, signal=161%
BIOCARTA_CASPASE_PATHWAY	BIOCARTA_CASPASE_PATHWAY		18	0.357511	0.969279	0.55814	1	1	4662	tags=67%, list=53%, signal=143%
BIOCARTA_G1_PATHWAY	BIOCARTA_G1_PATHWAY		21	0.34794	0.961314	0.559476	1	1	352	tags=14%, list=4%, signal=15%
BIOCARTA_DEATH_PATHWAY	BIOCARTA_DEATH_PATHWAY		26	0.343324	0.965225	0.559799	1	1	3544	tags=50%, list=41%, signal=84%
BIOCARTA_G2_PATHWAY	BIOCARTA_G2_PATHWAY		21	0.346104	0.957844	0.566532	1	1	3768	tags=52%, list=43%, signal=92%
BIOCARTA_NFAT_PATHWAY	BIOCARTA_NFAT_PATHWAY		34	0.329179	0.958864	0.566567	1	1	985	tags=21%, list=11%, signal=23%
KEGG_PROGESTERONE_MEDIATED_OOCYTE_MATURATION	KEGG_PROGESTERONE_MEDIATED_OOCYTE_MATURATION		55	0.320889	0.974819	0.567	1	1	3474	tags=42%, list=40%, signal=69%
REACTOME_GLYCOSPHINGOLIPID_METABOLISM	REACTOME_GLYCOSPHINGOLIPID_METABOLISM		17	0.352648	0.943561	0.569262	1	1	4329	tags=53%, list=50%, signal=105%
BIOCARTA_INTEGRIN_PATHWAY	BIOCARTA_INTEGRIN_PATHWAY		33	0.330105	0.965318	0.56957	1	1	2574	tags=33%, list=29%, signal=47%
KEGG_SELENOAMINO_ACID_METABOLISM	KEGG_SELENOAMINO_ACID_METABOLISM		23	0.344249	0.958778	0.574018	1	1	3524	tags=52%, list=40%, signal=87%
REACTOME_GOLGI_ASSOCIATED_VESICLE_BIOGENESIS	REACTOME_GOLGI_ASSOCIATED_VESICLE_BIOGENESIS		45	0.321361	0.963081	0.577578	1	1	3246	tags=40%, list=37%, signal=63%
BIOCARTA_TOLL_PATHWAY	BIOCARTA_TOLL_PATHWAY		25	0.333405	0.944959	0.580742	1	1	194	tags=12%, list=2%, signal=12%
BIOCARTA_CERAMIDE_PATHWAY	BIOCARTA_CERAMIDE_PATHWAY		20	0.348467	0.949608	0.581892	1	1	3622	tags=45%, list=41%, signal=77%
KEGG_BETA_ALANINE_METABOLISM	KEGG_BETA_ALANINE_METABOLISM		15	0.358207	0.929728	0.599385	1	1	3805	tags=53%, list=44%, signal=94%
KEGG_ERBB_SIGNALING_PATHWAY	KEGG_ERBB_SIGNALING_PATHWAY		63	0.309761	0.955688	0.6	1	1	3587	tags=41%, list=41%, signal=69%
REACTOME_RNA_POL_III_TRANSCRIPTION_INITIATION_FROM_TYPE_2_PROMOTER	REACTOME_RNA_POL_III_TRANSCRIPTION_INITIATION_FROM_TYPE_2_PROMOTER		19	0.349001	0.940189	0.600203	1	1	3022	tags=37%, list=35%, signal=56%
REACTOME_MICRORNA_MIRNA_BIOGENESIS	REACTOME_MICRORNA_MIRNA_BIOGENESIS		15	0.353253	0.920644	0.600408	1	1	3642	tags=47%, list=42%, signal=80%
KEGG_BASAL_CELL_CARCINOMA	KEGG_BASAL_CELL_CARCINOMA		19	0.343946	0.928421	0.60202	1	1	4297	tags=58%, list=49%, signal=114%
BIOCARTA_AKT_PATHWAY	BIOCARTA_AKT_PATHWAY		17	0.347582	0.934009	0.603061	1	1	4653	tags=71%, list=53%, signal=151%
REACTOME_RNA_POL_III_TRANSCRIPTION	REACTOME_RNA_POL_III_TRANSCRIPTION		27	0.335852	0.944384	0.603414	1	1	4108	tags=52%, list=47%, signal=98%
KEGG_VIBRIO_CHOLERAE_INFECTION	KEGG_VIBRIO_CHOLERAE_INFECTION		30	0.33423	0.954299	0.603811	1	1	759	tags=13%, list=9%, signal=15%
REACTOME_APOPTOTIC_CLEAVAGE_OF_CELLULAR_PROTEINS	REACTOME_APOPTOTIC_CLEAVAGE_OF_CELLULAR_PROTEINS		31	0.326244	0.939103	0.613454	1	1	2961	tags=35%, list=34%, signal=53%
BIOCARTA_VEGF_PATHWAY	BIOCARTA_VEGF_PATHWAY		22	0.337238	0.923743	0.61747	1	1	1283	tags=18%, list=15%, signal=21%
REACTOME_THROMBIN_SIGNALLING_THROUGH_PROTEINASE_ACTIVATED_RECEPTORS_PARS	REACTOME_THROMBIN_SIGNALLING_THROUGH_PROTEINASE_ACTIVATED_RECEPTORS_PARS		18	0.343504	0.927849	0.618034	1	1	1891	tags=28%, list=22%, signal=35%
BIOCARTA_HCMV_PATHWAY	BIOCARTA_HCMV_PATHWAY		16	0.351422	0.911507	0.622564	1	1	2552	tags=38%, list=29%, signal=53%
REACTOME_SIGNALLING_TO_RAS	REACTOME_SIGNALLING_TO_RAS		19	0.338422	0.918794	0.625	1	1	5492	tags=74%, list=63%, signal=198%
REACTOME_GLUCAGON_SIGNALING_IN_METABOLIC_REGULATION	REACTOME_GLUCAGON_SIGNALING_IN_METABOLIC_REGULATION		16	0.35291	0.914404	0.628426	1	1	4304	tags=50%, list=49%, signal=98%
KEGG_LONG_TERM_POTENTIATION	KEGG_LONG_TERM_POTENTIATION		38	0.31713	0.929293	0.638	1	1	4605	tags=53%, list=53%, signal=111%
KEGG_PATHOGENIC_ESCHERICHIA_COLI_INFECTION	KEGG_PATHOGENIC_ESCHERICHIA_COLI_INFECTION		37	0.313086	0.918931	0.639	1	1	4738	tags=59%, list=54%, signal=129%
REACTOME_SEMA4D_INDUCED_CELL_MIGRATION_AND_GROWTH_CONE_COLLAPSE	REACTOME_SEMA4D_INDUCED_CELL_MIGRATION_AND_GROWTH_CONE_COLLAPSE		18	0.341671	0.907252	0.642127	1	1	4864	tags=67%, list=56%, signal=150%
REACTOME_GLYCOLYSIS	REACTOME_GLYCOLYSIS		19	0.338813	0.91707	0.64293	1	1	3406	tags=42%, list=39%, signal=69%
REACTOME_TRANS_GOLGI_NETWORK_VESICLE_BUDDING	REACTOME_TRANS_GOLGI_NETWORK_VESICLE_BUDDING		51	0.309771	0.942329	0.645	1	1	3246	tags=37%, list=37%, signal=59%
KEGG_OXIDATIVE_PHOSPHORYLATION	KEGG_OXIDATIVE_PHOSPHORYLATION		73	0.304075	0.947876	0.646	1	1	2792	tags=33%, list=32%, signal=48%
BIOCARTA_VIP_PATHWAY	BIOCARTA_VIP_PATHWAY		19	0.337591	0.909548	0.650152	1	1	2630	tags=32%, list=30%, signal=45%
REACTOME_PHASE_II_CONJUGATION	REACTOME_PHASE_II_CONJUGATION		28	0.317432	0.912062	0.660643	1	1	5172	tags=68%, list=59%, signal=166%
REACTOME_ACTIVATION_OF_CHAPERONE_GENES_BY_XBP1S	REACTOME_ACTIVATION_OF_CHAPERONE_GENES_BY_XBP1S		37	0.312894	0.916558	0.662	1	1	3466	tags=43%, list=40%, signal=71%
REACTOME_ERK_MAPK_TARGETS	REACTOME_ERK_MAPK_TARGETS		16	0.338162	0.89552	0.663918	1	1	5031	tags=63%, list=58%, signal=147%
KEGG_GNRH_SIGNALING_PATHWAY	KEGG_GNRH_SIGNALING_PATHWAY		53	0.305054	0.920043	0.68	1	1	4847	tags=57%, list=55%, signal=126%
REACTOME_ELONGATION_ARREST_AND_RECOVERY	REACTOME_ELONGATION_ARREST_AND_RECOVERY		23	0.320315	0.902042	0.683417	1	1	4003	tags=48%, list=46%, signal=88%
REACTOME_MAPK_TARGETS_NUCLEAR_EVENTS_MEDIATED_BY_MAP_KINASES	REACTOME_MAPK_TARGETS_NUCLEAR_EVENTS_MEDIATED_BY_MAP_KINASES		23	0.322731	0.899087	0.687437	1	1	5031	tags=61%, list=58%, signal=143%
BIOCARTA_BIOPEPTIDES_PATHWAY	BIOCARTA_BIOPEPTIDES_PATHWAY		30	0.309796	0.894357	0.688377	1	1	3804	tags=43%, list=44%, signal=76%
REACTOME_UNFOLDED_PROTEIN_RESPONSE	REACTOME_UNFOLDED_PROTEIN_RESPONSE		62	0.300147	0.923483	0.692	1	1	3527	tags=44%, list=40%, signal=72%
REACTOME_CYTOSOLIC_TRNA_AMINOACYLATION	REACTOME_CYTOSOLIC_TRNA_AMINOACYLATION		23	0.319854	0.891864	0.694779	1	1	2012	tags=22%, list=23%, signal=28%
REACTOME_PERK_REGULATED_GENE_EXPRESSION	REACTOME_PERK_REGULATED_GENE_EXPRESSION		21	0.319257	0.878742	0.698189	1	1	3988	tags=52%, list=46%, signal=96%
REACTOME_TRAF6_MEDIATED_NFKB_ACTIVATION	REACTOME_TRAF6_MEDIATED_NFKB_ACTIVATION		16	0.341638	0.888763	0.698462	1	1	2552	tags=38%, list=29%, signal=53%
KEGG_PYRUVATE_METABOLISM	KEGG_PYRUVATE_METABOLISM		27	0.309035	0.882265	0.701	1	1	3641	tags=48%, list=42%, signal=82%
BIOCARTA_RACCYCD_PATHWAY	BIOCARTA_RACCYCD_PATHWAY		24	0.312169	0.881985	0.702106	1	1	4653	tags=63%, list=53%, signal=133%
BIOCARTA_CXCR4_PATHWAY	BIOCARTA_CXCR4_PATHWAY		17	0.32831	0.871699	0.704637	1	1	3587	tags=47%, list=41%, signal=80%
REACTOME_PEROXISOMAL_LIPID_METABOLISM	REACTOME_PEROXISOMAL_LIPID_METABOLISM		18	0.322812	0.871152	0.707911	1	1	3403	tags=50%, list=39%, signal=82%
BIOCARTA_IGF1R_PATHWAY	BIOCARTA_IGF1R_PATHWAY		20	0.318738	0.864178	0.710685	1	1	4667	tags=50%, list=53%, signal=107%
BIOCARTA_GPCR_PATHWAY	BIOCARTA_GPCR_PATHWAY		26	0.309557	0.872054	0.711712	1	1	985	tags=15%, list=11%, signal=17%
KEGG_BASAL_TRANSCRIPTION_FACTORS	KEGG_BASAL_TRANSCRIPTION_FACTORS		29	0.306873	0.884304	0.713	1	1	4238	tags=52%, list=48%, signal=100%
REACTOME_DOWNREGULATION_OF_SMAD2_3_SMAD4_TRANSCRIPTIONAL_ACTIVITY	REACTOME_DOWNREGULATION_OF_SMAD2_3_SMAD4_TRANSCRIPTIONAL_ACTIVITY		15	0.328944	0.856059	0.713992	1	1	2382	tags=27%, list=27%, signal=37%
REACTOME_TRANSCRIPTIONAL_REGULATION_OF_WHITE_ADIPOCYTE_DIFFERENTIATION	REACTOME_TRANSCRIPTIONAL_REGULATION_OF_WHITE_ADIPOCYTE_DIFFERENTIATION		51	0.298048	0.90284	0.714715	1	1	5409	tags=71%, list=62%, signal=184%
REACTOME_REGULATION_OF_WATER_BALANCE_BY_RENAL_AQUAPORINS	REACTOME_REGULATION_OF_WATER_BALANCE_BY_RENAL_AQUAPORINS		18	0.319732	0.858305	0.714724	1	1	4304	tags=44%, list=49%, signal=87%
REACTOME_SIGNALING_BY_HIPPO	REACTOME_SIGNALING_BY_HIPPO		17	0.326038	0.857022	0.717192	1	1	4724	tags=65%, list=54%, signal=141%
BIOCARTA_ATRBRCA_PATHWAY	BIOCARTA_ATRBRCA_PATHWAY		16	0.323075	0.847134	0.719352	1	1	694	tags=19%, list=8%, signal=20%
KEGG_PARKINSONS_DISEASE	KEGG_PARKINSONS_DISEASE		71	0.292099	0.906754	0.72	1	1	2792	tags=34%, list=32%, signal=49%
KEGG_OOCYTE_MEIOSIS	KEGG_OOCYTE_MEIOSIS		73	0.292777	0.91079	0.724	1	1	4724	tags=53%, list=54%, signal=115%
REACTOME_AQUAPORIN_MEDIATED_TRANSPORT	REACTOME_AQUAPORIN_MEDIATED_TRANSPORT		18	0.319732	0.857018	0.728195	1	1	4304	tags=44%, list=49%, signal=87%
REACTOME_ACTIVATION_OF_GENES_BY_ATF4	REACTOME_ACTIVATION_OF_GENES_BY_ATF4		18	0.322976	0.859628	0.729566	1	1	3988	tags=56%, list=46%, signal=102%
KEGG_PENTOSE_PHOSPHATE_PATHWAY	KEGG_PENTOSE_PHOSPHATE_PATHWAY		19	0.31191	0.850103	0.730223	1	1	3198	tags=37%, list=37%, signal=58%
REACTOME_G1_PHASE	REACTOME_G1_PHASE		28	0.302603	0.86273	0.734469	1	1	3942	tags=46%, list=45%, signal=84%
BIOCARTA_PTDINS_PATHWAY	BIOCARTA_PTDINS_PATHWAY		19	0.303809	0.838839	0.735086	1	1	1800	tags=21%, list=21%, signal=26%
REACTOME_DEPOSITION_OF_NEW_CENPA_CONTAINING_NUCLEOSOMES_AT_THE_CENTROMERE	REACTOME_DEPOSITION_OF_NEW_CENPA_CONTAINING_NUCLEOSOMES_AT_THE_CENTROMERE		23	0.301681	0.851403	0.73716	1	1	4834	tags=57%, list=55%, signal=126%
REACTOME_SIGNAL_AMPLIFICATION	REACTOME_SIGNAL_AMPLIFICATION		17	0.311325	0.834966	0.740779	1	1	1891	tags=29%, list=22%, signal=37%
KEGG_GLYCOSYLPHOSPHATIDYLINOSITOL_GPI_ANCHOR_BIOSYNTHESIS	KEGG_GLYCOSYLPHOSPHATIDYLINOSITOL_GPI_ANCHOR_BIOSYNTHESIS		16	0.317632	0.838235	0.744898	1	1	3350	tags=44%, list=38%, signal=71%
KEGG_MTOR_SIGNALING_PATHWAY	KEGG_MTOR_SIGNALING_PATHWAY		40	0.298702	0.88049	0.745491	1	1	1058	tags=18%, list=12%, signal=20%
REACTOME_SYNTHESIS_AND_INTERCONVERSION_OF_NUCLEOTIDE_DI_AND_TRIPHOSPHATES	REACTOME_SYNTHESIS_AND_INTERCONVERSION_OF_NUCLEOTIDE_DI_AND_TRIPHOSPHATES		15	0.319444	0.831966	0.748718	1	1	3408	tags=40%, list=39%, signal=65%
KEGG_REGULATION_OF_AUTOPHAGY	KEGG_REGULATION_OF_AUTOPHAGY		15	0.31184	0.819295	0.75	1	1	5497	tags=80%, list=63%, signal=215%
REACTOME_PI_METABOLISM	REACTOME_PI_METABOLISM		37	0.299355	0.874488	0.752	1	1	3974	tags=49%, list=45%, signal=89%
KEGG_GLUTATHIONE_METABOLISM	KEGG_GLUTATHIONE_METABOLISM		31	0.302296	0.865679	0.755	1	1	4681	tags=61%, list=54%, signal=132%
REACTOME_CHOLESTEROL_BIOSYNTHESIS	REACTOME_CHOLESTEROL_BIOSYNTHESIS		18	0.307115	0.827611	0.755556	1	1	4700	tags=50%, list=54%, signal=108%
REACTOME_REGULATORY_RNA_PATHWAYS	REACTOME_REGULATORY_RNA_PATHWAYS		18	0.311177	0.83457	0.756811	1	1	1684	tags=22%, list=19%, signal=27%
REACTOME_PROLONGED_ERK_ACTIVATION_EVENTS	REACTOME_PROLONGED_ERK_ACTIVATION_EVENTS		15	0.310757	0.817436	0.758974	1	1	4792	tags=53%, list=55%, signal=118%
KEGG_EPITHELIAL_CELL_SIGNALING_IN_HELICOBACTER_PYLORI_INFECTION	KEGG_EPITHELIAL_CELL_SIGNALING_IN_HELICOBACTER_PYLORI_INFECTION		43	0.29554	0.877882	0.762	1	1	3835	tags=42%, list=44%, signal=74%
REACTOME_CITRIC_ACID_CYCLE_TCA_CYCLE	REACTOME_CITRIC_ACID_CYCLE_TCA_CYCLE		16	0.315261	0.821002	0.762781	1	1	1894	tags=25%, list=22%, signal=32%
REACTOME_INTEGRATION_OF_ENERGY_METABOLISM	REACTOME_INTEGRATION_OF_ENERGY_METABOLISM		61	0.29008	0.890118	0.765	1	1	2221	tags=26%, list=25%, signal=35%
KEGG_LYSINE_DEGRADATION	KEGG_LYSINE_DEGRADATION		39	0.289025	0.857956	0.767	1	1	3930	tags=49%, list=45%, signal=88%
REACTOME_SIGNALLING_TO_ERKS	REACTOME_SIGNALLING_TO_ERKS		26	0.291291	0.820838	0.780341	1	1	4847	tags=58%, list=55%, signal=129%
KEGG_BUTANOATE_METABOLISM	KEGG_BUTANOATE_METABOLISM		22	0.303108	0.827798	0.781818	1	1	5799	tags=82%, list=66%, signal=243%
REACTOME_NEUROTRANSMITTER_RECEPTOR_BINDING_AND_DOWNSTREAM_TRANSMISSION_IN_THE_POSTSYNAPTIC_CELL	REACTOME_NEUROTRANSMITTER_RECEPTOR_BINDING_AND_DOWNSTREAM_TRANSMISSION_IN_THE_POSTSYNAPTIC_CELL		46	0.286496	0.855846	0.789	1	1	1922	tags=24%, list=22%, signal=30%
BIOCARTA_ERK_PATHWAY	BIOCARTA_ERK_PATHWAY		23	0.294363	0.818037	0.795569	1	1	4847	tags=52%, list=55%, signal=117%
REACTOME_RNA_POL_II_PRE_TRANSCRIPTION_EVENTS	REACTOME_RNA_POL_II_PRE_TRANSCRIPTION_EVENTS		48	0.285681	0.862318	0.798	1	1	4161	tags=46%, list=48%, signal=87%
KEGG_WNT_SIGNALING_PATHWAY	KEGG_WNT_SIGNALING_PATHWAY		86	0.276958	0.877546	0.803	1	1	4618	tags=53%, list=53%, signal=112%
REACTOME_RNA_POL_II_TRANSCRIPTION_PRE_INITIATION_AND_PROMOTER_OPENING	REACTOME_RNA_POL_II_TRANSCRIPTION_PRE_INITIATION_AND_PROMOTER_OPENING		34	0.281685	0.830316	0.807	1	1	4161	tags=44%, list=48%, signal=84%
REACTOME_PYRUVATE_METABOLISM	REACTOME_PYRUVATE_METABOLISM		16	0.30186	0.790094	0.810729	1	1	4150	tags=50%, list=47%, signal=95%
REACTOME_DESTABILIZATION_OF_MRNA_BY_TRISTETRAPROLIN_TTP	REACTOME_DESTABILIZATION_OF_MRNA_BY_TRISTETRAPROLIN_TTP		15	0.302393	0.784254	0.812883	1	1	4045	tags=60%, list=46%, signal=112%
REACTOME_PI3K_AKT_ACTIVATION	REACTOME_PI3K_AKT_ACTIVATION		30	0.281983	0.81608	0.813	1	1	4365	tags=53%, list=50%, signal=106%
KEGG_INOSITOL_PHOSPHATE_METABOLISM	KEGG_INOSITOL_PHOSPHATE_METABOLISM		43	0.2832	0.847421	0.814	1	1	3781	tags=40%, list=43%, signal=69%
KEGG_BASE_EXCISION_REPAIR	KEGG_BASE_EXCISION_REPAIR		28	0.287108	0.81312	0.817085	1	1	3740	tags=36%, list=43%, signal=62%
REACTOME_CA_DEPENDENT_EVENTS	REACTOME_CA_DEPENDENT_EVENTS		16	0.296802	0.777999	0.820803	1	1	2462	tags=25%, list=28%, signal=35%
REACTOME_SIGNALING_BY_ERBB4	REACTOME_SIGNALING_BY_ERBB4		56	0.28184	0.857659	0.821	1	1	3766	tags=45%, list=43%, signal=78%
REACTOME_SIGNALLING_BY_NGF	REACTOME_SIGNALLING_BY_NGF		148	0.274414	0.896864	0.821	1	1	4877	tags=56%, list=56%, signal=125%
BIOCARTA_EDG1_PATHWAY	BIOCARTA_EDG1_PATHWAY		16	0.299894	0.780321	0.821393	1	1	4847	tags=63%, list=55%, signal=140%
REACTOME_ABORTIVE_ELONGATION_OF_HIV1_TRANSCRIPT_IN_THE_ABSENCE_OF_TAT	REACTOME_ABORTIVE_ELONGATION_OF_HIV1_TRANSCRIPT_IN_THE_ABSENCE_OF_TAT		15	0.291484	0.757654	0.82582	1	1	1684	tags=20%, list=19%, signal=25%
REACTOME_NOTCH1_INTRACELLULAR_DOMAIN_REGULATES_TRANSCRIPTION	REACTOME_NOTCH1_INTRACELLULAR_DOMAIN_REGULATES_TRANSCRIPTION		32	0.276392	0.79834	0.831832	1	1	3384	tags=41%, list=39%, signal=66%
REACTOME_RNA_POL_I_RNA_POL_III_AND_MITOCHONDRIAL_TRANSCRIPTION	REACTOME_RNA_POL_I_RNA_POL_III_AND_MITOCHONDRIAL_TRANSCRIPTION		60	0.276638	0.842173	0.833	1	1	4819	tags=55%, list=55%, signal=122%
BIOCARTA_TEL_PATHWAY	BIOCARTA_TEL_PATHWAY		16	0.291371	0.761803	0.841837	1	1	3236	tags=38%, list=37%, signal=59%
BIOCARTA_TNFR1_PATHWAY	BIOCARTA_TNFR1_PATHWAY		27	0.285601	0.803058	0.846231	1	1	3544	tags=41%, list=41%, signal=68%
REACTOME_TCR_SIGNALING	REACTOME_TCR_SIGNALING		31	0.276923	0.799963	0.848	1	1	1639	tags=23%, list=19%, signal=28%
REACTOME_DOWNSTREAM_SIGNAL_TRANSDUCTION	REACTOME_DOWNSTREAM_SIGNAL_TRANSDUCTION		70	0.269308	0.834665	0.865	1	1	4847	tags=54%, list=55%, signal=121%
BIOCARTA_EIF_PATHWAY	BIOCARTA_EIF_PATHWAY		15	0.287077	0.749787	0.86687	1	1	4558	tags=47%, list=52%, signal=97%
REACTOME_POST_NMDA_RECEPTOR_ACTIVATION_EVENTS	REACTOME_POST_NMDA_RECEPTOR_ACTIVATION_EVENTS		18	0.263082	0.70868	0.869697	1	1	4497	tags=50%, list=51%, signal=103%
KEGG_ADIPOCYTOKINE_SIGNALING_PATHWAY	KEGG_ADIPOCYTOKINE_SIGNALING_PATHWAY		43	0.267769	0.803149	0.87	1	1	5120	tags=60%, list=59%, signal=145%
REACTOME_DAG_AND_IP3_SIGNALING	REACTOME_DAG_AND_IP3_SIGNALING		18	0.278309	0.740003	0.870183	1	1	4531	tags=44%, list=52%, signal=92%
REACTOME_DOWNSTREAM_TCR_SIGNALING	REACTOME_DOWNSTREAM_TCR_SIGNALING		21	0.27127	0.747007	0.873737	1	1	1071	tags=19%, list=12%, signal=22%
REACTOME_MITOCHONDRIAL_TRNA_AMINOACYLATION	REACTOME_MITOCHONDRIAL_TRNA_AMINOACYLATION		21	0.273773	0.749783	0.873992	1	1	4528	tags=52%, list=52%, signal=108%
KEGG_CELL_CYCLE	KEGG_CELL_CYCLE		102	0.266437	0.846824	0.879	1	1	4046	tags=46%, list=46%, signal=85%
BIOCARTA_RHO_PATHWAY	BIOCARTA_RHO_PATHWAY		27	0.259748	0.737702	0.883651	1	1	1558	tags=19%, list=18%, signal=22%
REACTOME_G_PROTEIN_BETA_GAMMA_SIGNALLING	REACTOME_G_PROTEIN_BETA_GAMMA_SIGNALLING		15	0.280918	0.726266	0.88391	1	1	1891	tags=27%, list=22%, signal=34%
REACTOME_INHIBITION_OF_THE_PROTEOLYTIC_ACTIVITY_OF_APC_C_REQUIRED_FOR_THE_ONSET_OF_ANAPHASE_BY_MITOTIC_SPINDLE_CHECKPOINT_COMPONENTS	REACTOME_INHIBITION_OF_THE_PROTEOLYTIC_ACTIVITY_OF_APC_C_REQUIRED_FOR_THE_ONSET_OF_ANAPHASE_BY_MITOTIC_SPINDLE_CHECKPOINT_COMPONENTS		16	0.276042	0.725122	0.884146	1	1	3090	tags=38%, list=35%, signal=58%
REACTOME_CTLA4_INHIBITORY_SIGNALING	REACTOME_CTLA4_INHIBITORY_SIGNALING		16	0.270203	0.710635	0.884221	1	1	5037	tags=63%, list=58%, signal=147%
BIOCARTA_CELLCYCLE_PATHWAY	BIOCARTA_CELLCYCLE_PATHWAY		19	0.267329	0.727912	0.885974	1	1	6003	tags=74%, list=69%, signal=235%
REACTOME_INSULIN_SYNTHESIS_AND_PROCESSING	REACTOME_INSULIN_SYNTHESIS_AND_PROCESSING		16	0.266736	0.711849	0.887195	1	1	3753	tags=38%, list=43%, signal=66%
REACTOME_GLUCONEOGENESIS	REACTOME_GLUCONEOGENESIS		20	0.264581	0.716234	0.889788	1	1	2946	tags=30%, list=34%, signal=45%
REACTOME_G0_AND_EARLY_G1	REACTOME_G0_AND_EARLY_G1		21	0.26996	0.741604	0.891239	1	1	3006	tags=29%, list=34%, signal=43%
KEGG_CITRATE_CYCLE_TCA_CYCLE	KEGG_CITRATE_CYCLE_TCA_CYCLE		25	0.259809	0.730357	0.891457	1	1	2354	tags=24%, list=27%, signal=33%
REACTOME_ACTIVATION_OF_NMDA_RECEPTOR_UPON_GLUTAMATE_BINDING_AND_POSTSYNAPTIC_EVENTS	REACTOME_ACTIVATION_OF_NMDA_RECEPTOR_UPON_GLUTAMATE_BINDING_AND_POSTSYNAPTIC_EVENTS		18	0.263082	0.704939	0.895854	1	1	4497	tags=50%, list=51%, signal=103%
REACTOME_COSTIMULATION_BY_THE_CD28_FAMILY	REACTOME_COSTIMULATION_BY_THE_CD28_FAMILY		33	0.252153	0.736001	0.898	1	1	3474	tags=36%, list=40%, signal=60%
BIOCARTA_CREB_PATHWAY	BIOCARTA_CREB_PATHWAY		20	0.26624	0.71858	0.90303	1	1	4719	tags=45%, list=54%, signal=98%
REACTOME_RECYCLING_PATHWAY_OF_L1	REACTOME_RECYCLING_PATHWAY_OF_L1		24	0.251501	0.706563	0.905528	1	1	5950	tags=75%, list=68%, signal=234%
REACTOME_SIGNALING_BY_ERBB2	REACTOME_SIGNALING_BY_ERBB2		67	0.256062	0.797772	0.906	1	1	4531	tags=48%, list=52%, signal=98%
REACTOME_APC_CDC20_MEDIATED_DEGRADATION_OF_NEK2A	REACTOME_APC_CDC20_MEDIATED_DEGRADATION_OF_NEK2A		18	0.253356	0.68534	0.908722	1	1	3090	tags=33%, list=35%, signal=51%
REACTOME_E2F_MEDIATED_REGULATION_OF_DNA_REPLICATION	REACTOME_E2F_MEDIATED_REGULATION_OF_DNA_REPLICATION		28	0.251979	0.718334	0.910822	1	1	6064	tags=71%, list=69%, signal=233%
REACTOME_PHOSPHOLIPASE_C_MEDIATED_CASCADE	REACTOME_PHOSPHOLIPASE_C_MEDIATED_CASCADE		20	0.269071	0.718464	0.91221	1	1	4531	tags=45%, list=52%, signal=93%
KEGG_GALACTOSE_METABOLISM	KEGG_GALACTOSE_METABOLISM		18	0.263229	0.698451	0.913706	1	1	4959	tags=50%, list=57%, signal=115%
REACTOME_PYRUVATE_METABOLISM_AND_CITRIC_ACID_TCA_CYCLE	REACTOME_PYRUVATE_METABOLISM_AND_CITRIC_ACID_TCA_CYCLE		34	0.253838	0.743107	0.914915	1	1	5129	tags=59%, list=59%, signal=142%
BIOCARTA_CHREBP2_PATHWAY	BIOCARTA_CHREBP2_PATHWAY		31	0.247467	0.722871	0.916834	1	1	4724	tags=48%, list=54%, signal=105%
REACTOME_GLUCOSE_TRANSPORT	REACTOME_GLUCOSE_TRANSPORT		28	0.251618	0.722447	0.917	1	1	1253	tags=14%, list=14%, signal=17%
REACTOME_PROCESSING_OF_CAPPED_INTRONLESS_PRE_MRNA	REACTOME_PROCESSING_OF_CAPPED_INTRONLESS_PRE_MRNA		19	0.254963	0.69002	0.920041	1	1	5040	tags=53%, list=58%, signal=124%
REACTOME_DOUBLE_STRAND_BREAK_REPAIR	REACTOME_DOUBLE_STRAND_BREAK_REPAIR		21	0.238806	0.674664	0.922843	1	1	4694	tags=52%, list=54%, signal=113%
KEGG_RNA_DEGRADATION	KEGG_RNA_DEGRADATION		50	0.24947	0.75733	0.923	1	1	4938	tags=50%, list=57%, signal=114%
REACTOME_RESOLUTION_OF_AP_SITES_VIA_THE_MULTIPLE_NUCLEOTIDE_PATCH_REPLACEMENT_PATHWAY	REACTOME_RESOLUTION_OF_AP_SITES_VIA_THE_MULTIPLE_NUCLEOTIDE_PATCH_REPLACEMENT_PATHWAY		15	0.249797	0.660924	0.924335	1	1	4748	tags=40%, list=54%, signal=87%
REACTOME_RNA_POL_I_TRANSCRIPTION	REACTOME_RNA_POL_I_TRANSCRIPTION		33	0.255142	0.736341	0.924699	1	1	4819	tags=52%, list=55%, signal=114%
BIOCARTA_ACTINY_PATHWAY	BIOCARTA_ACTINY_PATHWAY		16	0.25129	0.666803	0.925051	1	1	4738	tags=56%, list=54%, signal=123%
REACTOME_PREFOLDIN_MEDIATED_TRANSFER_OF_SUBSTRATE_TO_CCT_TRIC	REACTOME_PREFOLDIN_MEDIATED_TRANSFER_OF_SUBSTRATE_TO_CCT_TRIC		22	0.243765	0.677549	0.926038	1	1	4574	tags=50%, list=52%, signal=105%
REACTOME_FORMATION_OF_RNA_POL_II_ELONGATION_COMPLEX_	REACTOME_FORMATION_OF_RNA_POL_II_ELONGATION_COMPLEX_		34	0.249192	0.723447	0.927	1	1	4161	tags=41%, list=48%, signal=78%
REACTOME_DESTABILIZATION_OF_MRNA_BY_BRF1	REACTOME_DESTABILIZATION_OF_MRNA_BY_BRF1		15	0.252576	0.649225	0.930328	1	1	4045	tags=53%, list=46%, signal=99%
REACTOME_PI3K_EVENTS_IN_ERBB4_SIGNALING	REACTOME_PI3K_EVENTS_IN_ERBB4_SIGNALING		26	0.236059	0.662853	0.932731	1	1	4365	tags=46%, list=50%, signal=92%
REACTOME_REGULATION_OF_INSULIN_SECRETION_BY_GLUCAGON_LIKE_PEPTIDE1	REACTOME_REGULATION_OF_INSULIN_SECRETION_BY_GLUCAGON_LIKE_PEPTIDE1		20	0.244256	0.656975	0.933333	1	1	4531	tags=45%, list=52%, signal=93%
KEGG_VASOPRESSIN_REGULATED_WATER_REABSORPTION	KEGG_VASOPRESSIN_REGULATED_WATER_REABSORPTION		29	0.245601	0.697969	0.936	1	1	4155	tags=45%, list=48%, signal=85%
REACTOME_TCA_CYCLE_AND_RESPIRATORY_ELECTRON_TRANSPORT	REACTOME_TCA_CYCLE_AND_RESPIRATORY_ELECTRON_TRANSPORT		89	0.252397	0.799138	0.937	1	1	4150	tags=44%, list=47%, signal=83%
REACTOME_SIGNALING_BY_EGFR_IN_CANCER	REACTOME_SIGNALING_BY_EGFR_IN_CANCER		83	0.249194	0.782032	0.938	1	1	4531	tags=46%, list=52%, signal=94%
REACTOME_KINESINS	REACTOME_KINESINS		18	0.241103	0.641466	0.938134	1	1	5752	tags=67%, list=66%, signal=195%
REACTOME_INTEGRIN_ALPHAIIB_BETA3_SIGNALING	REACTOME_INTEGRIN_ALPHAIIB_BETA3_SIGNALING		18	0.243349	0.655003	0.939148	1	1	1283	tags=17%, list=15%, signal=19%
REACTOME_DOWNSTREAM_SIGNALING_OF_ACTIVATED_FGFR	REACTOME_DOWNSTREAM_SIGNALING_OF_ACTIVATED_FGFR		57	0.243368	0.744291	0.943	1	1	4531	tags=46%, list=52%, signal=94%
REACTOME_NGF_SIGNALLING_VIA_TRKA_FROM_THE_PLASMA_MEMBRANE	REACTOME_NGF_SIGNALLING_VIA_TRKA_FROM_THE_PLASMA_MEMBRANE		97	0.24793	0.790558	0.943	1	1	4847	tags=52%, list=55%, signal=114%
REACTOME_LAGGING_STRAND_SYNTHESIS	REACTOME_LAGGING_STRAND_SYNTHESIS		19	0.233605	0.634405	0.944276	1	1	4407	tags=47%, list=50%, signal=95%
KEGG_PORPHYRIN_AND_CHLOROPHYLL_METABOLISM	KEGG_PORPHYRIN_AND_CHLOROPHYLL_METABOLISM		18	0.238683	0.635093	0.944615	1	1	5448	tags=67%, list=62%, signal=177%
REACTOME_DESTABILIZATION_OF_MRNA_BY_KSRP	REACTOME_DESTABILIZATION_OF_MRNA_BY_KSRP		15	0.238005	0.624961	0.944785	1	1	5303	tags=67%, list=61%, signal=169%
REACTOME_PHOSPHORYLATION_OF_THE_APC_C	REACTOME_PHOSPHORYLATION_OF_THE_APC_C		15	0.23507	0.6107	0.945974	1	1	3090	tags=33%, list=35%, signal=51%
REACTOME_DNA_STRAND_ELONGATION	REACTOME_DNA_STRAND_ELONGATION		30	0.232603	0.669645	0.947791	1	1	4407	tags=47%, list=50%, signal=94%
REACTOME_MEIOTIC_RECOMBINATION	REACTOME_MEIOTIC_RECOMBINATION		26	0.227956	0.647436	0.947948	1	1	4940	tags=54%, list=57%, signal=123%
REACTOME_TELOMERE_MAINTENANCE	REACTOME_TELOMERE_MAINTENANCE		37	0.23588	0.699054	0.95	1	1	4407	tags=43%, list=50%, signal=87%
REACTOME_APC_C_CDC20_MEDIATED_DEGRADATION_OF_CYCLIN_B	REACTOME_APC_C_CDC20_MEDIATED_DEGRADATION_OF_CYCLIN_B		16	0.239659	0.630013	0.95	1	1	5928	tags=75%, list=68%, signal=233%
REACTOME_CD28_CO_STIMULATION	REACTOME_CD28_CO_STIMULATION		21	0.232273	0.633176	0.954774	1	1	3804	tags=38%, list=44%, signal=67%
REACTOME_TRNA_AMINOACYLATION	REACTOME_TRNA_AMINOACYLATION		41	0.230412	0.68273	0.955	1	1	2015	tags=20%, list=23%, signal=25%
REACTOME_PI3K_EVENTS_IN_ERBB2_SIGNALING	REACTOME_PI3K_EVENTS_IN_ERBB2_SIGNALING		30	0.231111	0.665648	0.955	1	1	3474	tags=37%, list=40%, signal=61%
BIOCARTA_MYOSIN_PATHWAY	BIOCARTA_MYOSIN_PATHWAY		20	0.232314	0.631085	0.956301	1	1	3273	tags=30%, list=37%, signal=48%
REACTOME_MITOCHONDRIAL_PROTEIN_IMPORT	REACTOME_MITOCHONDRIAL_PROTEIN_IMPORT		42	0.234881	0.696509	0.957	1	1	5702	tags=69%, list=65%, signal=198%
REACTOME_MRNA_3_END_PROCESSING	REACTOME_MRNA_3_END_PROCESSING		30	0.226022	0.647462	0.958877	1	1	6543	tags=80%, list=75%, signal=317%
REACTOME_APOPTOSIS	REACTOME_APOPTOSIS		115	0.2437	0.785824	0.959	1	1	4128	tags=42%, list=47%, signal=78%
KEGG_INSULIN_SIGNALING_PATHWAY	KEGG_INSULIN_SIGNALING_PATHWAY		94	0.241381	0.768926	0.959	1	1	4425	tags=43%, list=51%, signal=85%
REACTOME_SIGNALING_BY_FGFR_IN_DISEASE	REACTOME_SIGNALING_BY_FGFR_IN_DISEASE		79	0.242927	0.762352	0.959	1	1	4531	tags=47%, list=52%, signal=96%
KEGG_CYSTEINE_AND_METHIONINE_METABOLISM	KEGG_CYSTEINE_AND_METHIONINE_METABOLISM		23	0.222954	0.623579	0.959759	1	1	3327	tags=35%, list=38%, signal=56%
REACTOME_EXTENSION_OF_TELOMERES	REACTOME_EXTENSION_OF_TELOMERES		26	0.22653	0.635014	0.960725	1	1	4407	tags=42%, list=50%, signal=85%
KEGG_PROTEIN_EXPORT	KEGG_PROTEIN_EXPORT		20	0.231099	0.632333	0.960843	1	1	2087	tags=20%, list=24%, signal=26%
REACTOME_TRANSCRIPTION	REACTOME_TRANSCRIPTION		132	0.243949	0.79146	0.966	1	1	4953	tags=54%, list=57%, signal=122%
REACTOME_MEMBRANE_TRAFFICKING	REACTOME_MEMBRANE_TRAFFICKING		97	0.244598	0.778483	0.967	1	1	3085	tags=31%, list=35%, signal=47%
REACTOME_CLEAVAGE_OF_GROWING_TRANSCRIPT_IN_THE_TERMINATION_REGION_	REACTOME_CLEAVAGE_OF_GROWING_TRANSCRIPT_IN_THE_TERMINATION_REGION_		37	0.230857	0.671973	0.967	1	1	5642	tags=65%, list=65%, signal=182%
REACTOME_MRNA_CAPPING	REACTOME_MRNA_CAPPING		25	0.215033	0.602359	0.967936	1	1	4161	tags=32%, list=48%, signal=61%
BIOCARTA_EIF4_PATHWAY	BIOCARTA_EIF4_PATHWAY		22	0.219226	0.61195	0.968718	1	1	5037	tags=50%, list=58%, signal=118%
REACTOME_MEIOTIC_SYNAPSIS	REACTOME_MEIOTIC_SYNAPSIS		26	0.212337	0.597899	0.96997	1	1	2444	tags=19%, list=28%, signal=27%
REACTOME_ANTIGEN_PROCESSING_CROSS_PRESENTATION	REACTOME_ANTIGEN_PROCESSING_CROSS_PRESENTATION		57	0.230802	0.701284	0.971	1	1	4370	tags=42%, list=50%, signal=84%
REACTOME_FORMATION_OF_THE_HIV1_EARLY_ELONGATION_COMPLEX	REACTOME_FORMATION_OF_THE_HIV1_EARLY_ELONGATION_COMPLEX		24	0.208217	0.58296	0.972946	1	1	4831	tags=42%, list=55%, signal=93%
KEGG_AMINOACYL_TRNA_BIOSYNTHESIS	KEGG_AMINOACYL_TRNA_BIOSYNTHESIS		40	0.217927	0.642827	0.973974	1	1	2015	tags=20%, list=23%, signal=26%
REACTOME_PI_3K_CASCADE	REACTOME_PI_3K_CASCADE		29	0.205683	0.594224	0.974925	1	1	4365	tags=45%, list=50%, signal=89%
BIOCARTA_MCM_PATHWAY	BIOCARTA_MCM_PATHWAY		18	0.221482	0.59312	0.975831	1	1	6064	tags=72%, list=69%, signal=235%
REACTOME_MRNA_SPLICING_MINOR_PATHWAY	REACTOME_MRNA_SPLICING_MINOR_PATHWAY		36	0.212753	0.630361	0.977	1	1	5697	tags=58%, list=65%, signal=167%
REACTOME_BASE_EXCISION_REPAIR	REACTOME_BASE_EXCISION_REPAIR		17	0.210491	0.567511	0.977733	1	1	1282	tags=12%, list=15%, signal=14%
KEGG_ADHERENS_JUNCTION	KEGG_ADHERENS_JUNCTION		60	0.229137	0.701272	0.978	1	1	4232	tags=45%, list=48%, signal=87%
REACTOME_CHROMOSOME_MAINTENANCE	REACTOME_CHROMOSOME_MAINTENANCE		69	0.224317	0.697931	0.979	1	1	4407	tags=42%, list=50%, signal=84%
REACTOME_ER_PHAGOSOME_PATHWAY	REACTOME_ER_PHAGOSOME_PATHWAY		52	0.214347	0.649469	0.98	1	1	4370	tags=40%, list=50%, signal=80%
KEGG_NUCLEOTIDE_EXCISION_REPAIR	KEGG_NUCLEOTIDE_EXCISION_REPAIR		41	0.222358	0.663608	0.981	1	1	1491	tags=15%, list=17%, signal=18%
REACTOME_PROTEIN_FOLDING	REACTOME_PROTEIN_FOLDING		42	0.214487	0.644871	0.981	1	1	4674	tags=45%, list=53%, signal=97%
REACTOME_PIP3_ACTIVATES_AKT_SIGNALING	REACTOME_PIP3_ACTIVATES_AKT_SIGNALING		23	0.206964	0.575867	0.98191	1	1	4365	tags=43%, list=50%, signal=87%
REACTOME_GAB1_SIGNALOSOME	REACTOME_GAB1_SIGNALOSOME		31	0.204458	0.586281	0.982966	1	1	934	tags=13%, list=11%, signal=14%
REACTOME_HOMOLOGOUS_RECOMBINATION_REPAIR_OF_REPLICATION_INDEPENDENT_DOUBLE_STRAND_BREAKS	REACTOME_HOMOLOGOUS_RECOMBINATION_REPAIR_OF_REPLICATION_INDEPENDENT_DOUBLE_STRAND_BREAKS		15	0.208344	0.548613	0.98364	1	1	6026	tags=73%, list=69%, signal=236%
KEGG_DNA_REPLICATION	KEGG_DNA_REPLICATION		34	0.205847	0.60125	0.983968	1	1	4407	tags=44%, list=50%, signal=89%
REACTOME_SIGNALING_BY_FGFR	REACTOME_SIGNALING_BY_FGFR		65	0.228162	0.701785	0.984	1	1	4531	tags=45%, list=52%, signal=92%
REACTOME_DNA_REPAIR	REACTOME_DNA_REPAIR		87	0.221007	0.69899	0.984	1	1	4748	tags=46%, list=54%, signal=100%
REACTOME_DEADENYLATION_OF_MRNA	REACTOME_DEADENYLATION_OF_MRNA		18	0.189803	0.513317	0.985873	1	1	596	tags=6%, list=7%, signal=6%
REACTOME_MEIOSIS	REACTOME_MEIOSIS		46	0.20344	0.606444	0.985986	1	1	4940	tags=48%, list=57%, signal=109%
REACTOME_RNA_POL_I_TRANSCRIPTION_TERMINATION	REACTOME_RNA_POL_I_TRANSCRIPTION_TERMINATION		19	0.193219	0.524146	0.986895	1	1	6136	tags=68%, list=70%, signal=229%
REACTOME_ACTIVATION_OF_ATR_IN_RESPONSE_TO_REPLICATION_STRESS	REACTOME_ACTIVATION_OF_ATR_IN_RESPONSE_TO_REPLICATION_STRESS		34	0.204449	0.592003	0.987	1	1	6739	tags=91%, list=77%, signal=397%
REACTOME_NEPHRIN_INTERACTIONS	REACTOME_NEPHRIN_INTERACTIONS		15	0.199405	0.517438	0.987705	1	1	5319	tags=60%, list=61%, signal=153%
REACTOME_CLASS_I_MHC_MEDIATED_ANTIGEN_PROCESSING_PRESENTATION	REACTOME_CLASS_I_MHC_MEDIATED_ANTIGEN_PROCESSING_PRESENTATION		181	0.234057	0.769417	0.988	1	1	4386	tags=45%, list=50%, signal=89%
REACTOME_SIGNALING_BY_INSULIN_RECEPTOR	REACTOME_SIGNALING_BY_INSULIN_RECEPTOR		64	0.210217	0.652007	0.99	1	1	4490	tags=42%, list=51%, signal=86%
REACTOME_G2_M_CHECKPOINTS	REACTOME_G2_M_CHECKPOINTS		40	0.203261	0.604183	0.99	1	1	6739	tags=88%, list=77%, signal=381%
BIOCARTA_WNT_PATHWAY	BIOCARTA_WNT_PATHWAY		20	0.200662	0.544828	0.9909	1	1	3153	tags=30%, list=36%, signal=47%
REACTOME_MITOTIC_PROMETAPHASE	REACTOME_MITOTIC_PROMETAPHASE		78	0.209647	0.655171	0.991	1	1	4811	tags=49%, list=55%, signal=107%
REACTOME_RNA_POL_I_TRANSCRIPTION_INITIATION	REACTOME_RNA_POL_I_TRANSCRIPTION_INITIATION		21	0.190557	0.520374	0.991903	1	1	4819	tags=48%, list=55%, signal=106%
REACTOME_HIV_LIFE_CYCLE	REACTOME_HIV_LIFE_CYCLE		97	0.211134	0.671643	0.992	1	1	4308	tags=41%, list=49%, signal=80%
REACTOME_S_PHASE	REACTOME_S_PHASE		100	0.22481	0.715994	0.992	1	1	4407	tags=43%, list=50%, signal=86%
REACTOME_ACTIVATION_OF_THE_PRE_REPLICATIVE_COMPLEX	REACTOME_ACTIVATION_OF_THE_PRE_REPLICATIVE_COMPLEX		29	0.186623	0.533009	0.992993	1	1	6649	tags=83%, list=76%, signal=345%
REACTOME_ADAPTIVE_IMMUNE_SYSTEM	REACTOME_ADAPTIVE_IMMUNE_SYSTEM		339	0.241239	0.813713	0.993	1	1	4386	tags=45%, list=50%, signal=88%
REACTOME_ANTIGEN_PROCESSING_UBIQUITINATION_PROTEASOME_DEGRADATION	REACTOME_ANTIGEN_PROCESSING_UBIQUITINATION_PROTEASOME_DEGRADATION		156	0.22153	0.722279	0.993	1	1	4386	tags=44%, list=50%, signal=87%
REACTOME_RNA_POL_II_TRANSCRIPTION	REACTOME_RNA_POL_II_TRANSCRIPTION		85	0.211842	0.66897	0.993	1	1	5040	tags=51%, list=58%, signal=118%
REACTOME_INSULIN_RECEPTOR_SIGNALLING_CASCADE	REACTOME_INSULIN_RECEPTOR_SIGNALLING_CASCADE		52	0.207106	0.628835	0.993	1	1	5608	tags=58%, list=64%, signal=160%
KEGG_HOMOLOGOUS_RECOMBINATION	KEGG_HOMOLOGOUS_RECOMBINATION		26	0.185075	0.521985	0.993958	1	1	4940	tags=50%, list=57%, signal=115%
REACTOME_FORMATION_OF_TRANSCRIPTION_COUPLED_NER_TC_NER_REPAIR_COMPLEX	REACTOME_FORMATION_OF_TRANSCRIPTION_COUPLED_NER_TC_NER_REPAIR_COMPLEX		25	0.177752	0.501474	0.993964	1	1	6165	tags=64%, list=71%, signal=217%
REACTOME_INTERACTIONS_OF_VPR_WITH_HOST_CELLULAR_PROTEINS	REACTOME_INTERACTIONS_OF_VPR_WITH_HOST_CELLULAR_PROTEINS		30	0.18004	0.513816	0.993994	1	1	1846	tags=17%, list=21%, signal=21%
REACTOME_ASSOCIATION_OF_TRIC_CCT_WITH_TARGET_PROTEINS_DURING_BIOSYNTHESIS	REACTOME_ASSOCIATION_OF_TRIC_CCT_WITH_TARGET_PROTEINS_DURING_BIOSYNTHESIS		23	0.173153	0.481448	0.994965	1	1	6338	tags=70%, list=73%, signal=253%
REACTOME_ANTIVIRAL_MECHANISM_BY_IFN_STIMULATED_GENES	REACTOME_ANTIVIRAL_MECHANISM_BY_IFN_STIMULATED_GENES		59	0.196666	0.605869	0.995	1	1	2994	tags=25%, list=34%, signal=38%
REACTOME_PROCESSIVE_SYNTHESIS_ON_THE_LAGGING_STRAND	REACTOME_PROCESSIVE_SYNTHESIS_ON_THE_LAGGING_STRAND		15	0.190658	0.496843	0.99591	1	1	4407	tags=40%, list=50%, signal=81%
BIOCARTA_MPR_PATHWAY	BIOCARTA_MPR_PATHWAY		24	0.180481	0.505945	0.995988	1	1	5568	tags=50%, list=64%, signal=137%
REACTOME_LOSS_OF_NLP_FROM_MITOTIC_CENTROSOMES	REACTOME_LOSS_OF_NLP_FROM_MITOTIC_CENTROSOMES		52	0.187422	0.566995	0.996	1	1	5680	tags=54%, list=65%, signal=153%
REACTOME_MHC_CLASS_II_ANTIGEN_PRESENTATION	REACTOME_MHC_CLASS_II_ANTIGEN_PRESENTATION		64	0.19947	0.617477	0.996	1	1	6246	tags=72%, list=71%, signal=250%
REACTOME_CYCLIN_E_ASSOCIATED_EVENTS_DURING_G1_S_TRANSITION_	REACTOME_CYCLIN_E_ASSOCIATED_EVENTS_DURING_G1_S_TRANSITION_		57	0.193584	0.587044	0.997	1	1	4370	tags=37%, list=50%, signal=73%
REACTOME_REGULATION_OF_ORNITHINE_DECARBOXYLASE_ODC	REACTOME_REGULATION_OF_ORNITHINE_DECARBOXYLASE_ODC		42	0.171173	0.510529	0.997998	1	1	595	tags=7%, list=7%, signal=8%
REACTOME_TRANSCRIPTION_COUPLED_NER_TC_NER	REACTOME_TRANSCRIPTION_COUPLED_NER_TC_NER		40	0.181511	0.53131	0.997998	1	1	4181	tags=38%, list=48%, signal=72%
KEGG_UBIQUITIN_MEDIATED_PROTEOLYSIS	KEGG_UBIQUITIN_MEDIATED_PROTEOLYSIS		109	0.206965	0.662304	0.998	1	1	2190	tags=22%, list=25%, signal=29%
REACTOME_LATE_PHASE_OF_HIV_LIFE_CYCLE	REACTOME_LATE_PHASE_OF_HIV_LIFE_CYCLE		87	0.202433	0.642897	0.998	1	1	4859	tags=47%, list=56%, signal=105%
REACTOME_SIGNALING_BY_THE_B_CELL_RECEPTOR_BCR	REACTOME_SIGNALING_BY_THE_B_CELL_RECEPTOR_BCR		98	0.206876	0.661836	0.998	1	1	4870	tags=48%, list=56%, signal=107%
REACTOME_ACTIVATION_OF_NF_KAPPAB_IN_B_CELLS	REACTOME_ACTIVATION_OF_NF_KAPPAB_IN_B_CELLS		56	0.180337	0.552185	0.998	1	1	4870	tags=46%, list=56%, signal=104%
REACTOME_RECRUITMENT_OF_MITOTIC_CENTROSOME_PROTEINS_AND_COMPLEXES	REACTOME_RECRUITMENT_OF_MITOTIC_CENTROSOME_PROTEINS_AND_COMPLEXES		59	0.18773	0.577573	0.998	1	1	5680	tags=56%, list=65%, signal=159%
REACTOME_TRANSPORT_OF_MATURE_TRANSCRIPT_TO_CYTOPLASM	REACTOME_TRANSPORT_OF_MATURE_TRANSCRIPT_TO_CYTOPLASM		50	0.159839	0.482187	0.998	1	1	5777	tags=58%, list=66%, signal=170%
REACTOME_SCFSKP2_MEDIATED_DEGRADATION_OF_P27_P21	REACTOME_SCFSKP2_MEDIATED_DEGRADATION_OF_P27_P21		49	0.168096	0.509231	0.998	1	1	6019	tags=57%, list=69%, signal=183%
REACTOME_PKB_MEDIATED_EVENTS	REACTOME_PKB_MEDIATED_EVENTS		23	0.149762	0.419822	0.998993	1	1	2368	tags=17%, list=27%, signal=24%
BIOCARTA_CARM_ER_PATHWAY	BIOCARTA_CARM_ER_PATHWAY		27	0.15884	0.452785	0.998997	1	1	5694	tags=52%, list=65%, signal=148%
REACTOME_MITOTIC_G1_G1_S_PHASES	REACTOME_MITOTIC_G1_G1_S_PHASES		118	0.209078	0.673323	0.999	1	1	4050	tags=38%, list=46%, signal=70%
REACTOME_VIF_MEDIATED_DEGRADATION_OF_APOBEC3G	REACTOME_VIF_MEDIATED_DEGRADATION_OF_APOBEC3G		45	0.153773	0.463248	0.999	1	1	4370	tags=36%, list=50%, signal=71%
REACTOME_SYNTHESIS_OF_DNA	REACTOME_SYNTHESIS_OF_DNA		86	0.188121	0.590442	0.999	1	1	4407	tags=41%, list=50%, signal=81%
REACTOME_GLOBAL_GENOMIC_NER_GG_NER	REACTOME_GLOBAL_GENOMIC_NER_GG_NER		32	0.15046	0.430841	0.999	1	1	4745	tags=41%, list=54%, signal=89%
REACTOME_DOWNSTREAM_SIGNALING_EVENTS_OF_B_CELL_RECEPTOR_BCR	REACTOME_DOWNSTREAM_SIGNALING_EVENTS_OF_B_CELL_RECEPTOR_BCR		80	0.174145	0.548443	0.999	1	1	4870	tags=46%, list=56%, signal=104%
REACTOME_PI3K_CASCADE	REACTOME_PI3K_CASCADE		39	0.175617	0.516734	0.999	1	1	5608	tags=56%, list=64%, signal=157%
REACTOME_MITOTIC_G2_G2_M_PHASES	REACTOME_MITOTIC_G2_G2_M_PHASES		72	0.195837	0.608884	0.999	1	1	5680	tags=56%, list=65%, signal=157%
REACTOME_METABOLISM_OF_NON_CODING_RNA	REACTOME_METABOLISM_OF_NON_CODING_RNA		44	0.172875	0.513067	0.999	1	1	5777	tags=59%, list=66%, signal=173%
REACTOME_AUTODEGRADATION_OF_CDH1_BY_CDH1_APC_C	REACTOME_AUTODEGRADATION_OF_CDH1_BY_CDH1_APC_C		52	0.168651	0.511536	0.999	1	1	6019	tags=62%, list=69%, signal=197%
REACTOME_ORC1_REMOVAL_FROM_CHROMATIN	REACTOME_ORC1_REMOVAL_FROM_CHROMATIN		61	0.159696	0.492714	0.999	1	1	6064	tags=61%, list=69%, signal=197%
REACTOME_ASSEMBLY_OF_THE_PRE_REPLICATIVE_COMPLEX	REACTOME_ASSEMBLY_OF_THE_PRE_REPLICATIVE_COMPLEX		59	0.155989	0.478416	0.999	1	1	6064	tags=61%, list=69%, signal=198%
REACTOME_REGULATION_OF_MITOTIC_CELL_CYCLE	REACTOME_REGULATION_OF_MITOTIC_CELL_CYCLE		67	0.167142	0.522424	0.999	1	1	6083	tags=61%, list=70%, signal=200%
REACTOME_P53_DEPENDENT_G1_DNA_DAMAGE_RESPONSE	REACTOME_P53_DEPENDENT_G1_DNA_DAMAGE_RESPONSE		49	0.134062	0.40556	1	1	1	220	tags=4%, list=3%, signal=4%
REACTOME_METABOLISM_OF_PROTEINS	REACTOME_METABOLISM_OF_PROTEINS		313	0.194981	0.657755	1	1	1	3489	tags=30%, list=40%, signal=48%
REACTOME_CELL_CYCLE_MITOTIC	REACTOME_CELL_CYCLE_MITOTIC		278	0.195297	0.654121	1	1	1	4311	tags=41%, list=49%, signal=78%
REACTOME_CELL_CYCLE	REACTOME_CELL_CYCLE		322	0.183158	0.61793	1	1	1	4335	tags=39%, list=50%, signal=75%
REACTOME_HIV_INFECTION	REACTOME_HIV_INFECTION		161	0.187953	0.615369	1	1	1	4370	tags=39%, list=50%, signal=77%
REACTOME_REGULATION_OF_APOPTOSIS	REACTOME_REGULATION_OF_APOPTOSIS		49	0.163931	0.496474	1	1	1	4370	tags=37%, list=50%, signal=73%
REACTOME_HOST_INTERACTIONS_OF_HIV_FACTORS	REACTOME_HOST_INTERACTIONS_OF_HIV_FACTORS		102	0.135585	0.434702	1	1	1	4370	tags=34%, list=50%, signal=68%
REACTOME_G1_S_TRANSITION	REACTOME_G1_S_TRANSITION		97	0.189137	0.603849	1	1	1	4407	tags=39%, list=50%, signal=78%
REACTOME_DNA_REPLICATION	REACTOME_DNA_REPLICATION		173	0.179887	0.589104	1	1	1	4407	tags=40%, list=50%, signal=80%
REACTOME_NUCLEOTIDE_EXCISION_REPAIR	REACTOME_NUCLEOTIDE_EXCISION_REPAIR		45	0.166143	0.499287	1	1	1	4745	tags=42%, list=54%, signal=92%
REACTOME_MITOTIC_M_M_G1_PHASES	REACTOME_MITOTIC_M_M_G1_PHASES		154	0.151956	0.495427	1	1	1	4811	tags=43%, list=55%, signal=94%
REACTOME_REGULATION_OF_MRNA_STABILITY_BY_PROTEINS_THAT_BIND_AU_RICH_ELEMENTS	REACTOME_REGULATION_OF_MRNA_STABILITY_BY_PROTEINS_THAT_BIND_AU_RICH_ELEMENTS		72	0.147885	0.460979	1	1	1	4870	tags=43%, list=56%, signal=96%
REACTOME_MRNA_SPLICING	REACTOME_MRNA_SPLICING		97	0.165609	0.52896	1	1	1	5697	tags=54%, list=65%, signal=152%
REACTOME_PROCESSING_OF_CAPPED_INTRON_CONTAINING_PRE_MRNA	REACTOME_PROCESSING_OF_CAPPED_INTRON_CONTAINING_PRE_MRNA		125	0.137092	0.441587	1	1	1	5711	tags=51%, list=65%, signal=146%
REACTOME_TRANSPORT_OF_RIBONUCLEOPROTEINS_INTO_THE_HOST_NUCLEUS	REACTOME_TRANSPORT_OF_RIBONUCLEOPROTEINS_INTO_THE_HOST_NUCLEUS		26	0.154665	0.438565	1	1	1	5777	tags=58%, list=66%, signal=170%
REACTOME_MRNA_PROCESSING	REACTOME_MRNA_PROCESSING		141	0.131636	0.430207	1	1	1	5777	tags=51%, list=66%, signal=148%
REACTOME_SIGNALING_BY_WNT	REACTOME_SIGNALING_BY_WNT		55	0.147417	0.451282	1	1	1	5887	tags=55%, list=67%, signal=166%
KEGG_SPLICEOSOME	KEGG_SPLICEOSOME		112	0.17556	0.560011	1	1	1	5892	tags=59%, list=67%, signal=179%
REACTOME_APC_C_CDH1_MEDIATED_DEGRADATION_OF_CDC20_AND_OTHER_APC_C_CDH1_TARGETED_PROTEINS_IN_LATE_MITOSIS_EARLY_G1	REACTOME_APC_C_CDH1_MEDIATED_DEGRADATION_OF_CDC20_AND_OTHER_APC_C_CDH1_TARGETED_PROTEINS_IN_LATE_MITOSIS_EARLY_G1		57	0.147066	0.448939	1	1	1	6019	tags=58%, list=69%, signal=185%
KEGG_PROTEASOME	KEGG_PROTEASOME		39	0.145154	0.430584	1	1	1	6019	tags=56%, list=69%, signal=180%
REACTOME_AUTODEGRADATION_OF_THE_E3_UBIQUITIN_LIGASE_COP1	REACTOME_AUTODEGRADATION_OF_THE_E3_UBIQUITIN_LIGASE_COP1		43	0.131121	0.388512	1	1	1	6019	tags=56%, list=69%, signal=178%
REACTOME_SCF_BETA_TRCP_MEDIATED_DEGRADATION_OF_EMI1	REACTOME_SCF_BETA_TRCP_MEDIATED_DEGRADATION_OF_EMI1		45	0.130084	0.387827	1	1	1	6019	tags=53%, list=69%, signal=170%
REACTOME_CROSS_PRESENTATION_OF_SOLUBLE_EXOGENOUS_ANTIGENS_ENDOSOMES	REACTOME_CROSS_PRESENTATION_OF_SOLUBLE_EXOGENOUS_ANTIGENS_ENDOSOMES		41	0.127568	0.383591	1	1	1	6019	tags=54%, list=69%, signal=172%
REACTOME_CDK_MEDIATED_PHOSPHORYLATION_AND_REMOVAL_OF_CDC6	REACTOME_CDK_MEDIATED_PHOSPHORYLATION_AND_REMOVAL_OF_CDC6		43	0.122809	0.364656	1	1	1	6019	tags=53%, list=69%, signal=171%
REACTOME_M_G1_TRANSITION	REACTOME_M_G1_TRANSITION		73	0.154662	0.481413	1	1	1	6064	tags=62%, list=69%, signal=200%
REACTOME_CDT1_ASSOCIATION_WITH_THE_CDC6_ORC_ORIGIN_COMPLEX	REACTOME_CDT1_ASSOCIATION_WITH_THE_CDC6_ORC_ORIGIN_COMPLEX		51	0.154676	0.467648	1	1	1	6064	tags=59%, list=69%, signal=191%
REACTOME_CELL_CYCLE_CHECKPOINTS	REACTOME_CELL_CYCLE_CHECKPOINTS		104	0.166182	0.529587	1	1	1	6083	tags=63%, list=70%, signal=206%
REACTOME_APC_C_CDC20_MEDIATED_DEGRADATION_OF_MITOTIC_PROTEINS	REACTOME_APC_C_CDC20_MEDIATED_DEGRADATION_OF_MITOTIC_PROTEINS		59	0.160914	0.490947	1	1	1	6083	tags=61%, list=70%, signal=199%
REACTOME_INFLUENZA_LIFE_CYCLE	REACTOME_INFLUENZA_LIFE_CYCLE		119	0.109228	0.35244	1	1	1	6302	tags=55%, list=72%, signal=193%
KEGG_TIGHT_JUNCTION	KEGG_TIGHT_JUNCTION		72	0.18649	0.5806	1	1	1	6346	tags=71%, list=73%, signal=257%
REACTOME_DESTABILIZATION_OF_MRNA_BY_AUF1_HNRNP_D0	REACTOME_DESTABILIZATION_OF_MRNA_BY_AUF1_HNRNP_D0		46	0.113615	0.343286	1	1	1	7328	tags=78%, list=84%, signal=482%
REACTOME_METABOLISM_OF_RNA	REACTOME_METABOLISM_OF_RNA		227	0.0886965	0.294188	1	1	1	7358	tags=70%, list=84%, signal=434%
REACTOME_NEP_NS2_INTERACTS_WITH_THE_CELLULAR_EXPORT_MACHINERY	REACTOME_NEP_NS2_INTERACTS_WITH_THE_CELLULAR_EXPORT_MACHINERY		26	0.126759	0.356089	1	1	1	7517	tags=92%, list=86%, signal=658%
REACTOME_TRANSLATION	REACTOME_TRANSLATION		128	0.0861616	0.280714	1	1	1	7593	tags=75%, list=87%, signal=564%
